# Supplementary material for: Inflammatory Bone Marrow Mesenchymal Stem Cells in Multiple Myeloma: Transcriptional Signature and In Vitro Modeling
Source: Cancers (Basel). 2023 Oct 26;15(21):5148. doi: 10.3390/cancers15215148 (PMC10650304; doi:10.3390/cancers15215148)
Supplement: Supplementary file 1 [file cancers-15-05148-s001.zip]

Archive with 7 entries (7 files):
- Figures S1-S5.pdf
- Table S1.xlsx
- Table S2.xlsx
- Table S3.xlsx
- Table S4.xlsx
- Table S5.xlsx
- Table S6.xlsx
