# Supplementary material for: Inflammatory Bone Marrow Mesenchymal Stem Cells in Multiple Myeloma: Transcriptional Signature and In Vitro Modeling
Source: Cancers (Basel). 2023 Oct 26;15(21):5148. doi: 10.3390/cancers15215148 (PMC10650304; doi:10.3390/cancers15215148)
Supplement: Supplementary file 1 [file cancers-15-05148-s001.zip › Table S1.xlsx]

## Sheet: Sheet1
	FC (log2)	Adj p-value	iMSC signature genes	Top 50 up-regulated genes in Supplementray Table 5 of de Jong et al.
CXCL3	2.82365	0	TRUE	YES
CXCL2	2.24816	0	TRUE	YES
EMP1	2.23932	0	TRUE	YES		Thresholds
AKAP12	2.13654	0	TRUE	YES		Adj p-value	0.05
IGFBP3	2.04869	0	TRUE	NO		FC (log2)	0.585
CD44	1.78361	0	TRUE	YES
CRISPLD2	1.6757	0	TRUE	YES		# of iMSC signature genes
SPRED1	1.61938	0	TRUE	NO		279
TOP1	1.54093	0	TRUE	NO
KLF6	1.51329	0	TRUE	NO
RGCC	1.50607	0	TRUE	YES
HLA-DRB1	1.50412	0	TRUE	NO
ITGAV	1.45988	0	TRUE	NO
ZFP36L2	1.41695	0	TRUE	NO
ANXA1	1.39596	0	TRUE	YES
LRRFIP1	1.36741	0	TRUE	YES
ELL2	1.32058	0	TRUE	NO
TSC22D3	1.3085	0	TRUE	NO
RAPH1	1.30708	0	TRUE	YES
NFATC2	1.29308	0	TRUE	NO
PSME4	1.28859	0	TRUE	NO
PMP22	1.28576	0	TRUE	YES
PLPP3	1.28097	0	TRUE	NO
DUSP5	1.2454	0	TRUE	YES
C11orf96	1.22205	0	TRUE	NO
AC017002.5	1.20986	0	TRUE	NO
ATP13A3	1.16769	0	TRUE	NO
CTNNB1	1.15829	0	TRUE	YES
SVIL	1.11662	0	TRUE	NO
CDK17	1.1097	0	TRUE	NO
RFX2	1.09934	0	TRUE	NO
ANXA2	1.09799	0	TRUE	NO
MFSD2A	1.08947	0	TRUE	YES
ABCA1	1.06492	0	TRUE	NO
PELI1	1.05695	0	TRUE	NO
MAFF	1.04592	0	TRUE	NO
MIR222HG	1.03249	0	TRUE	NO
DUSP1	1.02108	0	TRUE	NO
VIM	0.989627	0	TRUE	NO
MCL1	0.984994	0	TRUE	NO
RABGEF1	0.981121	0	TRUE	NO
LMNA	0.9696	0	TRUE	NO
NFKBIA	0.968594	0	TRUE	NO
HSP90AB1	0.967257	0	TRUE	NO
ZFAND3	0.96522	0	TRUE	NO
SIK3	0.960045	0	TRUE	NO
ELOVL5	0.953619	0	TRUE	NO
FOSL1	0.952895	0	TRUE	NO
TUBB6	0.937358	0	TRUE	NO
MYADM	0.891176	0	TRUE	NO
STK24	0.889768	0	TRUE	NO
BZW1	0.868502	0	TRUE	NO
RLF	0.865642	0	TRUE	NO
EIF4A1	0.84129	0	TRUE	NO
TRIB1	0.830443	0	TRUE	NO
RAB7A	0.821185	0	TRUE	NO
RTN4	0.743577	0	TRUE	NO
JUND	0.742005	0	TRUE	NO
EIF1	0.725931	0	TRUE	NO
VAPA	0.716562	0	TRUE	NO
H3F3B	0.622992	0	TRUE	NO
HLA-B	0.44855	0	FALSE	NO
IL1R1	1.53518	3.94937e-303	TRUE	YES
PER2	0.799282	2.08023e-302	TRUE	NO
CEBPB	0.67757	1.54166e-298	TRUE	NO
FN1	1.38836	2.64446e-298	TRUE	NO
MMP19	1.30273	1.04697e-296	TRUE	NO
RYBP	0.945723	1.0027e-290	TRUE	NO
CXCL8	2.82558	6.52562e-287	TRUE	YES
PSMD12	0.77118	1.05398e-285	TRUE	NO
SERPINE1	1.28138	1.96682e-282	TRUE	NO
KLF4	0.886844	6.06603e-280	TRUE	NO
ZNF503	0.985573	6.88073e-279	TRUE	NO
CBLB	1.11072	9.75059e-278	TRUE	NO
MYO1E	0.967028	1.36921e-276	TRUE	NO
TXN	0.924508	1.71916e-275	TRUE	YES
RAPGEF2	0.850126	8.19083e-275	TRUE	NO
ACSL3	1.26867	3.72004e-271	TRUE	YES
SHB	0.805036	4.90099e-269	TRUE	NO
NRIP1	0.870755	2.18565e-268	TRUE	NO
LAPTM4A	0.743351	5.12062e-268	TRUE	NO
APOE	0.85888	2.00309e-265	TRUE	NO
ASAP1	1.11667	2.1122e-265	TRUE	NO
S1PR3	0.968092	5.32461e-264	TRUE	YES
FEM1C	0.898157	5.6373e-264	TRUE	NO
SFPQ	0.639951	8.23313e-264	TRUE	NO
CEMIP	1.62441	1.91893e-263	TRUE	NO
PER1	0.661259	8.23338e-263	TRUE	NO
CD63	0.613594	3.83764e-261	TRUE	NO
MYC	0.820886	8.13969e-261	TRUE	NO
ETS2	0.862772	4.93513e-259	TRUE	YES
TFPI	0.713652	1.57228e-258	TRUE	NO
GLUD1	0.744307	5.67211e-257	TRUE	NO
TIPARP	0.645807	2.47218e-256	TRUE	NO
SLC4A7	1.01935	7.31129e-256	TRUE	NO
SDC2	0.991975	1.25374e-254	TRUE	NO
KLF2	0.850744	3.6661e-250	TRUE	NO
NUP153	0.716212	9.72933e-248	TRUE	NO
FOSB	0.542379	1.78899e-244	FALSE	NO
DDX21	0.837769	2.04456e-244	TRUE	NO
PELI2	0.911552	7.52464e-244	TRUE	NO
COL4A1	1.14488	2.4428e-240	TRUE	NO
CSRNP1	0.576608	5.21573e-240	FALSE	NO
MLF1	0.731767	3.9429e-239	TRUE	NO
KLF9	0.616641	6.85763e-237	TRUE	NO
PLIN2	0.841745	1.40378e-236	TRUE	YES
SLC25A33	0.644362	2.08904e-236	TRUE	NO
CUL3	0.680231	5.95429e-235	TRUE	NO
RRAS2	0.965823	8.56159e-235	TRUE	NO
COL6A2	1.0384	8.99701e-234	TRUE	NO
RHOB	0.751339	1.85355e-233	TRUE	NO
LHFPL2	0.857485	2.78455e-233	TRUE	NO
CRABP1	1.08044	1.01191e-232	TRUE	NO
MEDAG	1.18284	2.46362e-232	TRUE	YES
ZSWIM6	0.746479	4.02739e-232	TRUE	NO
SRGAP1	1.13903	1.6484e-231	TRUE	NO
FOXC2	0.803113	1.46291e-230	TRUE	YES
DDX5	0.534255	3.15068e-229	FALSE	NO
GABPB1	0.839847	1.64881e-227	TRUE	NO
NECTIN2	0.642738	4.46061e-227	TRUE	NO
KIF1B	0.720175	8.58064e-227	TRUE	NO
CD59	0.881289	1.04106e-226	TRUE	YES
HES4	0.791386	2.7809e-226	TRUE	NO
TRIO	0.955233	4.88841e-226	TRUE	NO
SGK1	0.784159	7.65637e-225	TRUE	NO
EIF5	0.617619	2.10084e-223	TRUE	NO
PLK3	0.625477	2.45733e-223	TRUE	NO
SOCS3	0.912202	4.06623e-223	TRUE	NO
GATAD2A	0.740217	2.19563e-221	TRUE	NO
SNX9	0.718218	1.03108e-220	TRUE	NO
FGFR1	1.00816	2.40195e-219	TRUE	NO
PDLIM4	0.745288	3.97508e-219	TRUE	YES
CYTOR	0.808668	7.98795e-219	TRUE	NO
PRDM2	0.729314	3.30709e-218	TRUE	NO
PPM1N	0.787794	7.465e-218	TRUE	NO
MIDN	0.68887	1.04011e-217	TRUE	NO
ADM	1.08053	4.57232e-217	TRUE	NO
ADAMTS1	0.834617	5.46617e-217	TRUE	NO
SMURF1	0.702305	1.07332e-216	TRUE	NO
SPSB1	0.88447	2.18649e-216	TRUE	NO
TNFRSF12A	0.716755	4.92713e-216	TRUE	YES
DCLK1	0.846059	9.66739e-216	TRUE	NO
PALM2-AKAP2	1.00306	5.07306e-215	TRUE	NO
TSC22D2	0.65953	1.44686e-214	TRUE	NO
CYTH3	0.741095	2.76212e-214	TRUE	NO
UBC	0.520505	2.47979e-212	FALSE	NO
FST	1.36021	8.74804e-211	TRUE	YES
IRF2BP2	0.818459	3.41855e-210	TRUE	NO
RAN	0.660572	2.52644e-208	TRUE	NO
JAG1	0.808905	5.74404e-207	TRUE	NO
PABPC4	0.670735	1.22253e-206	TRUE	NO
ELL	0.59284	2.04404e-206	TRUE	NO
VMP1	0.721067	7.1344e-206	TRUE	NO
TM4SF1	1.04265	5.0485e-204	TRUE	YES
KDM6B	0.776726	5.8781e-204	TRUE	NO
GSPT1	0.730507	1.8998e-202	TRUE	NO
ADK	0.876028	6.73842e-199	TRUE	NO
UBE2N	0.615139	2.06501e-198	TRUE	NO
XIST	0.829273	1.03231e-197	TRUE	NO
BTG3	0.620723	1.28821e-197	TRUE	NO
USP47	0.635526	1.87844e-195	TRUE	NO
LRRFIP2	0.735374	2.49119e-195	TRUE	NO
NAMPT	0.370999	5.59603e-195	FALSE	NO
CRY1	0.676196	6.4767e-195	TRUE	NO
DENND5A	0.661562	1.08014e-194	TRUE	NO
CCL2	1.7015	2.36982e-194	TRUE	YES
ERRFI1	0.668931	5.99643e-194	TRUE	NO
SOX9	0.721716	6.0241e-194	TRUE	NO
EFNB1	0.729502	2.52115e-193	TRUE	YES
SPARCL1	0.707919	3.02047e-192	TRUE	NO
NOTCH2	1.10464	1.687e-191	TRUE	NO
SRSF5	0.510538	4.03645e-190	FALSE	NO
FBXO11	0.666283	3.1499e-189	TRUE	NO
SFRP1	0.654991	1.15915e-188	TRUE	NO
NOL10	0.679073	1.16842e-188	TRUE	NO
CD74	1.04503	2.62448e-188	TRUE	NO
SPHK1	0.592208	4.40047e-188	TRUE	NO
LGALS3	0.675631	9.45897e-188	TRUE	NO
SPAG9	0.739009	1.48091e-187	TRUE	NO
PTPN1	0.681796	1.28652e-186	TRUE	NO
SNAI2	0.751247	3.06769e-186	TRUE	NO
PTK2	0.651681	6.75378e-186	TRUE	NO
SELENOM	0.568515	3.36832e-185	FALSE	NO
PDE4D	0.835969	4.68045e-184	TRUE	NO
PPP1R15A	0.509476	1.73137e-182	FALSE	NO
CHD1	0.585056	6.25227e-181	TRUE	NO
GFPT2	0.749922	2.31577e-180	TRUE	NO
RBM25	0.596639	3.69461e-179	TRUE	NO
EFHD2	0.581412	4.78091e-179	FALSE	NO
SYNCRIP	0.621559	2.07267e-178	TRUE	NO
FOXO1	0.917272	2.79581e-178	TRUE	NO
GPRC5A	0.592532	3.58201e-177	TRUE	NO
YBX3	0.45657	4.23845e-177	FALSE	NO
IL6ST	0.565519	9.51708e-177	FALSE	NO
PPP1R12B	0.734878	9.59847e-176	TRUE	NO
RASD1	0.39907	1.36075e-175	FALSE	NO
MT2A	1.27146	4.6368e-175	TRUE	YES
MAP1B	0.885984	6.07029e-174	TRUE	YES
LAMC1	0.797147	1.87187e-173	TRUE	NO
LUCAT1	1.01908	1.07852e-172	TRUE	NO
2022-12-01	1.19269	7.8337e-172	TRUE	NO
GPCPD1	0.619954	2.00238e-171	TRUE	NO
PLOD2	0.781975	6.03812e-171	TRUE	NO
SLC7A5	0.659271	2.11931e-170	TRUE	NO
ZFC3H1	0.63986	2.55102e-170	TRUE	NO
HK2	0.675405	9.52709e-170	TRUE	NO
MGP	0.802187	2.54362e-169	TRUE	NO
ZBTB43	0.61113	4.73609e-169	TRUE	NO
GTPBP4	0.578352	6.34514e-169	FALSE	NO
LMBR1	0.684995	1.33712e-168	TRUE	NO
ZNFX1	0.618918	7.30315e-168	TRUE	NO
ITGA5	0.757502	2.56688e-167	TRUE	NO
DNTTIP2	0.540114	1.67101e-166	FALSE	NO
ARC	1.27616	9.88613e-166	TRUE	YES
VEGFA	0.847002	1.27709e-165	TRUE	NO
UBE2E2	0.742927	1.36849e-165	TRUE	NO
ADAM17	0.635315	1.11145e-164	TRUE	NO
DYRK1A	0.690723	1.79158e-164	TRUE	NO
HIF1A	0.671086	3.4061e-164	TRUE	NO
AC017101.1	0.556352	3.63414e-164	FALSE	NO
P3H2	0.67259	1.33382e-163	TRUE	NO
HSPA5	0.583078	2.82745e-163	FALSE	NO
PSMD1	0.631403	1.55941e-162	TRUE	NO
ANKRD28	0.554816	2.839e-162	FALSE	NO
FNDC3B	0.516411	6.01122e-162	FALSE	NO
SLC19A2	0.687139	2.52123e-160	TRUE	NO
MAP4K5	0.666141	1.64022e-159	TRUE	NO
EIF1AX	0.523396	9.85532e-159	FALSE	NO
PHC2	0.556252	1.08996e-158	FALSE	NO
TCERG1	0.604357	8.62904e-158	TRUE	NO
ADGRE5	0.630877	5.64987e-157	TRUE	NO
FOXO3	0.755733	1.21525e-156	TRUE	NO
MAP1LC3A	0.526458	1.28569e-156	FALSE	NO
SGMS2	0.677895	1.68391e-156	TRUE	NO
MIR22HG	0.50825	1.71278e-156	FALSE	NO
SOCS2	0.621237	2.57022e-155	TRUE	NO
MTHFD1L	0.641129	6.93105e-155	TRUE	NO
HIPK2	0.705325	6.97732e-155	TRUE	NO
MYO9B	0.618106	6.99581e-155	TRUE	NO
SENP5	0.581058	1.81751e-154	FALSE	NO
COL6A3	0.971144	7.69862e-154	TRUE	NO
RASAL2	0.918627	1.6585e-153	TRUE	NO
UBAP1	0.480419	2.80673e-153	FALSE	NO
UGCG	0.548006	4.71056e-153	FALSE	YES
LUZP1	0.588492	3.82537e-152	TRUE	NO
AKAP13	0.912375	3.96978e-152	TRUE	NO
PRRX1	0.694872	5.96054e-152	TRUE	NO
AMOTL1	0.675858	1.07967e-151	TRUE	NO
HIPK1	0.529783	1.14947e-151	FALSE	NO
CYGB	0.63779	2.37135e-151	TRUE	NO
CTNNA1	0.58049	4.94475e-151	FALSE	NO
VASN	0.600297	7.69838e-151	TRUE	YES
EVI5	0.629195	6.37004e-150	TRUE	NO
CTSL	0.661012	1.18524e-149	TRUE	NO
ID4	0.959876	1.63299e-149	TRUE	NO
ARFGAP3	0.542804	2.87394e-149	FALSE	NO
HSPA9	0.493745	7.45366e-149	FALSE	NO
MAT2A	0.601256	1.55972e-148	TRUE	NO
LUM	0.670792	2.63429e-148	TRUE	NO
CAMK2D	0.639591	2.9673e-147	TRUE	NO
COPS8	0.598915	5.48896e-147	TRUE	NO
LINC01619	0.52077	1.39025e-146	FALSE	NO
SLC39A14	0.563639	2.40494e-146	FALSE	NO
OSMR	0.76187	6.51908e-146	TRUE	NO
HLA-DRA	0.846415	8.04902e-146	TRUE	NO
TP53BP2	0.505181	2.22595e-145	FALSE	NO
EIF1B	0.530789	3.59122e-145	FALSE	NO
RACK1	0.503014	4.14082e-145	FALSE	NO
CEP85L	0.654661	4.23982e-145	TRUE	NO
SEMA4A	0.63404	1.04931e-144	TRUE	NO
AC025280.3	0.474352	2.44148e-144	FALSE	NO
NKAIN3	0.693561	3.4652e-143	TRUE	NO
EIF3A	0.511842	5.43324e-143	FALSE	NO
ZFAND5	0.450936	5.98813e-143	FALSE	NO
IPO7	0.513603	7.41928e-143	FALSE	NO
TNC	0.921311	1.32997e-142	TRUE	NO
ZNF644	0.560309	1.84119e-141	FALSE	NO
NAA50	0.541399	5.4436e-141	FALSE	NO
SMAD7	0.525752	9.07291e-140	FALSE	NO
ATP1B3	0.471957	1.47712e-139	FALSE	NO
RAB21	0.492784	2.40087e-139	FALSE	NO
TPBG	0.632265	5.30021e-139	TRUE	YES
MCAM	0.474931	1.53244e-138	FALSE	NO
SPATS2L	0.663783	2.18593e-138	TRUE	NO
MAP2K3	0.410199	2.47464e-138	FALSE	NO
SYNJ2	0.527351	2.55174e-138	FALSE	NO
DDX24	0.448565	2.79067e-137	FALSE	NO
KCNK17	0.571241	3.19656e-136	FALSE	NO
PICALM	0.667007	3.41774e-136	TRUE	NO
ETS1	0.574932	4.4887e-136	FALSE	NO
RFX3	0.61128	4.8035e-136	TRUE	NO
SBDS	0.488582	5.5828e-136	FALSE	NO
EIF3B	0.566601	5.73893e-136	FALSE	NO
USP12	0.519059	2.09639e-135	FALSE	NO
PPA1	0.554077	6.00246e-134	FALSE	NO
CTSS	0.364495	1.10056e-133	FALSE	NO
RBM39	0.384585	1.63643e-133	FALSE	NO
CSNK1E	0.569443	3.8153e-133	FALSE	NO
CAMK1D	0.674334	1.63014e-132	TRUE	NO
COL4A2	0.788861	1.69402e-132	TRUE	NO
PAM	0.689623	2.77147e-132	TRUE	NO
RFLNB	0.720046	8.88359e-132	TRUE	NO
DOCK4	0.869737	1.06453e-131	TRUE	NO
BZW2	0.510649	1.12414e-131	FALSE	NO
PHLDA1	0.548314	3.02563e-131	FALSE	NO
AHR	0.497743	3.40842e-131	FALSE	NO
VPS37B	0.437749	3.04963e-130	FALSE	NO
LMCD1	1.12355	3.13755e-130	TRUE	YES
PFDN2	0.512518	5.02592e-130	FALSE	NO
RPS6KA3	0.665438	6.16781e-130	TRUE	NO
UHRF1BP1L	0.48221	9.23691e-130	FALSE	NO
NEAT1	0.481708	1.4466e-129	FALSE	NO
TLE3	0.563851	1.86839e-129	FALSE	NO
DNAJC2	0.485828	4.78742e-129	FALSE	NO
KLHL21	0.463386	3.71816e-128	FALSE	NO
DPYSL3	0.619287	4.22402e-128	TRUE	NO
ITPRIP	0.506965	4.88424e-128	FALSE	NO
PFKP	0.502239	1.65669e-127	FALSE	NO
HAS2	0.64216	2.10496e-127	TRUE	NO
OTUD4	0.535653	8.86087e-126	FALSE	NO
TPT1	0.297955	1.72419e-125	FALSE	NO
CORO1C	0.450443	2.70878e-125	FALSE	NO
CNOT2	0.550707	6.44173e-125	FALSE	NO
BMP2	0.52234	1.61787e-124	FALSE	NO
LDLR	0.43239	2.20433e-124	FALSE	NO
USP3	0.544987	2.9726e-124	FALSE	NO
SRSF10	0.398628	1.2414e-122	FALSE	NO
AC107021.1	0.502712	1.91361e-122	FALSE	NO
TAF4B	0.49852	1.91632e-122	FALSE	NO
ENPEP	0.632766	4.30395e-122	TRUE	NO
SLC20A1	0.435734	4.32692e-122	FALSE	NO
SH3BP4	0.467114	3.83967e-121	FALSE	NO
SLC16A1	0.44891	1.79211e-120	FALSE	NO
MAP3K8	0.725703	5.73218e-120	TRUE	YES
ETF1	0.404622	5.76058e-120	FALSE	NO
HLA-DPA1	0.566859	6.21661e-120	FALSE	NO
CSNK1A1	0.436261	3.48067e-119	FALSE	NO
ARIH1	0.338749	3.88733e-119	FALSE	NO
JMJD1C	0.551541	7.15394e-119	FALSE	NO
AGFG1	0.52978	2.21743e-118	FALSE	NO
RASSF8	0.523529	5.5677e-118	FALSE	NO
AHCTF1	0.522623	5.93109e-118	FALSE	NO
CHST11	0.645056	6.18428e-118	TRUE	NO
WBP11	0.430786	1.26325e-117	FALSE	NO
HLA-A	0.302852	2.59528e-117	FALSE	NO
SNHG15	0.538861	8.78504e-117	FALSE	NO
METAP2	0.456407	1.27052e-116	FALSE	NO
IL6	0.994846	1.42662e-116	TRUE	YES
PDE8A	0.535453	1.62704e-116	FALSE	NO
AC096564.1	0.489072	1.64898e-116	FALSE	NO
PLXDC2	0.427084	2.29846e-116	FALSE	NO
NPM1	0.49914	3.69134e-116	FALSE	NO
AHNAK	0.566009	4.12052e-115	FALSE	NO
WDR43	0.525572	9.6414e-115	FALSE	NO
ESYT2	0.543632	2.07477e-114	FALSE	NO
SUB1	0.369682	3.04174e-114	FALSE	NO
SH3RF1	0.494198	3.68572e-114	FALSE	NO
DOT1L	0.474893	1.03126e-113	FALSE	NO
MIR155HG	0.463383	1.35968e-113	FALSE	NO
ZFP36	0.652487	1.59276e-113	TRUE	NO
MAPKAPK2	0.373645	1.59681e-113	FALSE	NO
EEF1A1	0.278499	4.37129e-113	FALSE	NO
ARRDC3	0.425438	7.47096e-113	FALSE	NO
SMIM3	0.330595	9.05538e-113	FALSE	YES
B2M	0.493275	1.88051e-112	FALSE	NO
PLAUR	0.537181	5.65522e-112	FALSE	NO
LINC-PINT	0.392077	5.7238e-112	FALSE	NO
SH3GL1	0.422103	1.69257e-111	FALSE	NO
VCP	0.37729	2.49332e-111	FALSE	NO
XPR1	0.482343	2.79997e-111	FALSE	NO
STK17A	0.424087	3.7043e-111	FALSE	NO
HIC1	0.4011	4.93644e-111	FALSE	NO
CHD7	0.524347	5.77377e-111	FALSE	NO
UBL3	0.441848	9.08665e-111	FALSE	NO
RANBP2	0.448385	1.14437e-110	FALSE	NO
PTPRE	0.667824	1.59947e-110	TRUE	NO
NBPF14	0.593352	1.11104e-108	TRUE	NO
CYP1B1	0.583611	1.12373e-108	FALSE	NO
EIF3H	0.455909	1.50907e-108	FALSE	NO
GRB10	0.699742	1.56872e-108	TRUE	NO
SAMD4A	0.480556	2.81211e-108	FALSE	NO
IGFBP5	0.577297	3.24189e-108	FALSE	NO
BGN	0.535	5.1385e-108	FALSE	NO
SPRY2	0.417019	6.93058e-108	FALSE	NO
SREK1	0.425361	9.81468e-108	FALSE	NO
RPL10A	0.294016	3.24201e-107	FALSE	NO
MPRIP	0.435402	4.24399e-107	FALSE	NO
GLS	0.43871	6.24204e-107	FALSE	NO
HMGA1	0.457592	7.12996e-107	FALSE	NO
PACSIN2	0.422186	1.09494e-106	FALSE	NO
PRPF40A	0.44074	2.75318e-106	FALSE	NO
EAF1	0.401028	4.94595e-106	FALSE	NO
IFNGR2	0.416117	5.76456e-106	FALSE	NO
PPP1CB	0.413561	3.52551e-105	FALSE	NO
AC020916.1	0.344165	6.68644e-105	FALSE	NO
NFKB1	0.510458	1.66689e-104	FALSE	NO
CLMP	0.921733	3.2984e-104	TRUE	NO
SESN2	0.439276	3.69615e-104	FALSE	NO
SPTAN1	0.440439	4.1192e-104	FALSE	NO
YWHAE	0.346882	6.31122e-104	FALSE	NO
CRACR2A	0.406591	6.33882e-104	FALSE	NO
TWISTNB	0.356013	1.56931e-103	FALSE	NO
PRSS23	0.451068	1.63821e-103	FALSE	NO
TPST1	0.473688	1.87274e-103	FALSE	NO
BTAF1	0.435811	2.1877e-103	FALSE	NO
TRAF3	0.449605	3.24369e-103	FALSE	NO
MAP4	0.514549	9.84567e-103	FALSE	NO
CDV3	0.487102	1.18719e-102	FALSE	NO
YES1	0.462201	2.1985e-102	FALSE	NO
YBX1	0.303746	2.43991e-102	FALSE	NO
MAP3K2	0.487482	1.39285e-101	FALSE	NO
JAM3	0.573908	2.69911e-101	FALSE	NO
SMG1	0.433155	6.64223e-101	FALSE	NO
MAP4K4	0.53266	8.24001e-101	FALSE	NO
ABTB2	0.464236	9.64179e-101	FALSE	NO
PPP2CA	0.378486	4.10322e-100	FALSE	NO
PSMC4	0.378655	6.99786e-100	FALSE	NO
CXCL5	0.997896	7.51603e-100	TRUE	NO
IGFBP7	0.544539	7.74643e-100	FALSE	NO
AP000331.1	0.507967	1.44216e-99	FALSE	NO
SMURF2	0.454498	1.445e-99	FALSE	NO
FUS	0.365678	3.3835e-99	FALSE	NO
THY1	0.755981	4.95716e-99	TRUE	NO
NFATC1	0.495833	6.52549e-99	FALSE	NO
ECPAS	0.521402	9.14196e-99	FALSE	NO
PLXNA2	0.392761	1.51193e-98	FALSE	NO
KDM6A	0.508155	2.62003e-98	FALSE	NO
ADAM12	0.594075	9.44033e-98	TRUE	NO
NPC1	0.534926	1.62504e-97	FALSE	NO
SMC5	0.40845	2.13343e-97	FALSE	NO
ACO1	0.458274	3.32499e-97	FALSE	NO
C1R	0.469858	4.7381e-97	FALSE	NO
CCT2	0.40659	1.29157e-96	FALSE	NO
COPS2	0.376776	6.20487e-96	FALSE	NO
HNRNPH1	0.396388	9.40171e-96	FALSE	NO
SCAF4	0.387695	1.37815e-95	FALSE	NO
PAWR	0.46556	2.77568e-95	FALSE	NO
DHX15	0.433713	3.24316e-95	FALSE	NO
VASP	0.529531	8.44595e-95	FALSE	NO
MSN	0.306534	1.0604e-94	FALSE	NO
EIF4H	0.370803	1.15561e-94	FALSE	NO
NKX3-1	0.343875	1.24484e-94	FALSE	NO
MYO1B	0.455554	4.04728e-94	FALSE	NO
RPL9	0.257121	8.46687e-94	FALSE	NO
PLEKHG2	0.712279	1.81626e-93	TRUE	NO
DEGS1	0.380289	2.17469e-93	FALSE	NO
LDHA	0.424666	2.62089e-93	FALSE	NO
SF1	0.400488	3.18652e-93	FALSE	NO
BCAR1	0.370885	3.67991e-93	FALSE	NO
PPP3CA	0.657244	1.14616e-92	TRUE	NO
UBQLN1	0.362007	2.73467e-92	FALSE	NO
GADD45A	0.410597	4.01278e-92	FALSE	NO
SMAD3	0.57147	4.87441e-92	FALSE	NO
RIOK3	0.3473	8.62583e-92	FALSE	NO
HNRNPM	0.362405	9.23736e-92	FALSE	NO
TES	0.346322	1.34531e-91	FALSE	NO
STK10	0.461065	1.61916e-91	FALSE	NO
EML4	0.482502	2.07745e-91	FALSE	NO
SCML1	0.399464	8.88171e-91	FALSE	NO
RPL5	0.301822	9.92599e-91	FALSE	NO
CAMSAP2	0.433055	1.87004e-89	FALSE	NO
UGDH	0.509547	2.71708e-89	FALSE	NO
PSMD7	0.37229	2.82699e-89	FALSE	NO
SLIT2	0.680582	3.63179e-89	TRUE	NO
SRSF4	0.422079	4.21449e-89	FALSE	NO
MAPK6	0.340974	9.32301e-89	FALSE	NO
HNRNPA0	0.340521	1.16866e-88	FALSE	NO
TET3	0.478755	1.28683e-88	FALSE	NO
CSGALNACT2	0.442215	2.76936e-88	FALSE	NO
DNAJC25	0.37393	3.80998e-88	FALSE	NO
SPIRE1	0.424785	4.48247e-88	FALSE	NO
DIP2C	0.711688	5.31237e-88	TRUE	NO
BAZ1A	0.404231	5.46382e-88	FALSE	NO
PRRC2C	0.37892	7.23743e-88	FALSE	NO
CDC42EP4	0.361438	8.71126e-88	FALSE	NO
NUP58	0.387262	9.71528e-88	FALSE	NO
ATG101	0.388008	1.04527e-87	FALSE	NO
ILF3	0.358035	1.13201e-87	FALSE	NO
ERCC1	0.33261	1.45176e-87	FALSE	NO
TMEM176B	0.527937	3.19361e-87	FALSE	NO
IGF2BP2	0.536663	3.86315e-87	FALSE	NO
HNRNPDL	0.318587	6.96812e-87	FALSE	NO
RELT	0.325364	1.15958e-86	FALSE	NO
POLR1C	0.370706	1.20149e-86	FALSE	NO
IER3	0.348399	1.32335e-86	FALSE	NO
SLC25A5	0.328213	1.33834e-86	FALSE	NO
TUSC1	0.409614	1.50592e-86	FALSE	NO
NOP16	0.317224	1.92563e-86	FALSE	NO
IRX3	0.378546	2.27694e-86	FALSE	NO
SRSF2	0.412196	2.31623e-86	FALSE	NO
AFDN	0.559027	3.05448e-86	FALSE	NO
TMED5	0.311436	4.30494e-86	FALSE	NO
UBE2H	0.455253	6.89255e-86	FALSE	NO
ACBD3	0.41212	7.94852e-86	FALSE	NO
ST6GALNAC3	0.398545	7.95764e-86	FALSE	NO
ARPC5L	0.378035	1.43359e-85	FALSE	NO
SLC3A2	0.345802	2.03778e-85	FALSE	NO
OPA1	0.412891	2.42935e-85	FALSE	NO
GPRC5D-AS1	0.316092	2.45996e-85	FALSE	NO
COL6A1	0.607023	2.98328e-85	TRUE	NO
CTNNAL1	0.376547	5.18422e-85	FALSE	NO
RFX8	0.464568	6.15357e-85	FALSE	NO
AP002336.2	0.401788	1.62011e-84	FALSE	NO
PSMB7	0.341387	9.28228e-84	FALSE	NO
FAT1	0.67955	1.04134e-83	TRUE	NO
ZNF787	0.332627	1.34168e-83	FALSE	NO
AGAP1	0.482001	2.26256e-83	FALSE	NO
AKIRIN1	0.301622	4.26523e-83	FALSE	NO
NR4A1	0.454454	4.50887e-83	FALSE	NO
ATP1B1	0.357812	4.60674e-83	FALSE	NO
SKIL	0.348399	4.86078e-83	FALSE	NO
MAN2A1	0.423395	1.60799e-82	FALSE	NO
GALNT1	0.450409	1.82075e-82	FALSE	NO
LRRC8A	0.393422	2.14757e-82	FALSE	NO
ZNF703	0.420842	2.54913e-82	FALSE	NO
SLIT3	0.343465	2.71861e-82	FALSE	NO
IFNGR1	0.376763	3.74818e-82	FALSE	NO
HNRNPH3	0.379796	7.52554e-82	FALSE	NO
COL1A1	0.418083	9.98429e-82	FALSE	NO
PSMB1	0.345693	1.82016e-81	FALSE	NO
TXLNG	0.368785	2.51406e-81	FALSE	NO
ADAM28	0.333366	1.13143e-80	FALSE	NO
PCOLCE	0.385055	1.30082e-80	FALSE	NO
ANXA5	0.357104	2.41226e-80	FALSE	NO
XRN2	0.375939	3.1043e-80	FALSE	NO
IFI6	0.51758	3.8591e-80	FALSE	NO
ABI2	0.414507	5.24281e-80	FALSE	NO
NOLC1	0.344026	2.33045e-79	FALSE	NO
USP3-AS1	0.393565	2.35755e-79	FALSE	NO
RAB1A	0.328867	2.44784e-79	FALSE	NO
DAB2	0.334773	2.78204e-79	FALSE	NO
CAB39	0.426727	4.0692e-79	FALSE	NO
LINC00513	0.335718	4.88936e-79	FALSE	NO
TINAGL1	0.427845	5.49475e-79	FALSE	NO
PIM3	0.389585	7.34944e-79	FALSE	NO
AC007319.1	0.398475	1.90467e-78	FALSE	NO
PVT1	0.367099	3.03268e-78	FALSE	NO
RARA	0.32784	3.10512e-78	FALSE	NO
TMEM176A	0.444024	3.13812e-78	FALSE	NO
TUBB2A	0.30509	4.02411e-78	FALSE	NO
GAB2	0.38511	4.59998e-78	FALSE	NO
DPM1	0.330905	4.71282e-78	FALSE	NO
CSDE1	0.320833	6.61614e-78	FALSE	NO
AC016831.7	0.384025	1.34217e-77	FALSE	NO
SLC25A6	0.369137	2.00637e-77	FALSE	NO
RNF149	0.427671	2.15551e-77	FALSE	NO
PANX1	0.335993	3.15094e-77	FALSE	NO
PSMC6	0.329332	3.7554e-77	FALSE	NO
ARSJ	0.415255	9.38281e-77	FALSE	NO
MED27	0.391237	2.64873e-76	FALSE	NO
DUSP6	0.609485	3.94869e-76	TRUE	NO
CAST	0.415882	3.96955e-76	FALSE	NO
IPO5	0.331738	4.02636e-76	FALSE	NO
TSHZ3	0.372629	6.98994e-76	FALSE	NO
HSF1	0.323434	7.00679e-76	FALSE	NO
DLG5	0.441525	7.38689e-76	FALSE	NO
EDNRB	0.586941	1.30946e-75	TRUE	NO
ILF2	0.326981	1.87327e-75	FALSE	NO
PPTC7	0.314811	1.88926e-75	FALSE	NO
HLA-DQB1	0.3758	2.97234e-75	FALSE	NO
ARSB	0.397922	4.23521e-75	FALSE	NO
DGKH	0.428895	4.34209e-75	FALSE	NO
AC068282.1	0.473881	6.51266e-75	FALSE	NO
CD81	0.311459	9.09008e-75	FALSE	NO
EIF4E	0.341137	9.77075e-75	FALSE	NO
USP42	0.363233	1.17827e-74	FALSE	NO
UBE3A	0.384974	1.58648e-74	FALSE	NO
TEAD4	0.327732	2.04548e-74	FALSE	NO
LRPPRC	0.42843	4.09808e-74	FALSE	NO
AGO2	0.360823	7.80456e-74	FALSE	NO
TRAK1	0.416618	8.7514e-74	FALSE	NO
CTSD	0.39218	9.89598e-74	FALSE	NO
GARS	0.322549	1.21645e-73	FALSE	NO
BCCIP	0.358064	1.23801e-73	FALSE	NO
SERTAD1	0.292837	2.75486e-73	FALSE	NO
OSBPL8	0.43623	3.61874e-73	FALSE	NO
NKAIN2	0.435766	4.07915e-73	FALSE	NO
REEP5	0.32594	4.58964e-73	FALSE	NO
DBF4	0.301276	4.60628e-73	FALSE	NO
GGT5	0.375984	5.49198e-73	FALSE	NO
PRNP	0.312023	6.70123e-73	FALSE	NO
PARM1	0.37787	7.30669e-73	FALSE	NO
TBC1D23	0.353143	8.16066e-73	FALSE	NO
PITPNB	0.387168	8.69014e-73	FALSE	NO
KIAA1217	0.278569	2.01414e-72	FALSE	NO
NPTN	0.295901	2.06196e-72	FALSE	NO
AC087286.2	0.334244	2.08061e-72	FALSE	NO
KCMF1	0.333525	2.4175e-72	FALSE	NO
PNPLA8	0.382882	3.37559e-72	FALSE	NO
PDZD8	0.374659	5.46219e-72	FALSE	NO
TOMM34	0.285568	8.76968e-72	FALSE	NO
PLCXD1	0.425521	9.76054e-72	FALSE	NO
HNRNPC	0.256268	1.54586e-71	FALSE	NO
YTHDF3	0.345531	2.20264e-71	FALSE	NO
ARID5B	0.411373	6.50936e-71	FALSE	NO
TBC1D10A	0.300033	6.67065e-71	FALSE	NO
GLTP	0.32177	1.32241e-70	FALSE	NO
RPRD1B	0.341576	1.73949e-70	FALSE	NO
SH3KBP1	0.451583	2.58048e-70	FALSE	NO
ACACA	0.369471	2.90702e-70	FALSE	NO
MAP7D1	0.334068	3.44456e-70	FALSE	NO
EIF3J	0.315869	5.41501e-70	FALSE	NO
PROCR	0.272152	7.17782e-70	FALSE	NO
UCK2	0.324666	1.03014e-69	FALSE	NO
RBM3	0.343054	1.33082e-69	FALSE	NO
PNP	0.382896	1.54715e-69	FALSE	NO
BIN3	0.320356	2.36687e-69	FALSE	NO
SREBF1	0.292369	2.68017e-69	FALSE	NO
PPRC1	0.286808	3.82731e-69	FALSE	NO
CUL1	0.353477	1.18148e-68	FALSE	NO
MAGI1	0.390352	1.54302e-68	FALSE	NO
USPL1	0.360698	1.6456e-68	FALSE	NO
NIM1K	0.297924	1.89717e-68	FALSE	NO
DNAJC1	0.415471	2.77119e-68	FALSE	NO
HMOX1	0.362615	3.56999e-68	FALSE	YES
ROCK1	0.412702	3.92278e-68	FALSE	NO
HLA-DMA	0.38112	4.93877e-68	FALSE	NO
ATP2A2	0.325301	5.2255e-68	FALSE	NO
ABHD17C	0.409601	6.88468e-68	FALSE	NO
SLC37A3	0.314196	8.91386e-68	FALSE	NO
ANKRD11	0.380138	1.15971e-67	FALSE	NO
RAB10	0.393633	2.16859e-67	FALSE	NO
PTBP2	0.390217	3.36405e-67	FALSE	NO
LAMA4	0.334548	3.96894e-67	FALSE	NO
CRY2	0.258445	4.41322e-67	FALSE	NO
PSMD8	0.329057	4.5626e-67	FALSE	NO
NONO	0.328455	6.41473e-67	FALSE	NO
SNRPB	0.299978	7.79553e-67	FALSE	NO
TNFAIP6	0.454831	8.39803e-67	FALSE	NO
PTX3	0.933222	8.9057e-67	TRUE	NO
TCF7L2	0.480148	1.60536e-66	FALSE	NO
EEF2	0.327478	1.81025e-66	FALSE	NO
EPAS1	0.407011	2.48535e-66	FALSE	NO
TLE4	0.284687	3.72721e-66	FALSE	NO
CRIP1	0.398269	4.46959e-66	FALSE	NO
MSC	0.309788	5.9062e-66	FALSE	NO
TNPO1	0.3724	7.63563e-66	FALSE	NO
ABL1	0.373945	2.13672e-65	FALSE	NO
RAB22A	0.323913	2.14499e-65	FALSE	NO
FDX1	0.358895	2.65538e-65	FALSE	NO
TOMM20	0.311984	2.94573e-65	FALSE	NO
PXDC1	0.351423	4.70937e-65	FALSE	NO
TRIM47	0.279255	5.1718e-65	FALSE	NO
HNRNPAB	0.315642	6.98558e-65	FALSE	NO
MAPK1IP1L	0.27428	7.46734e-65	FALSE	NO
SASH1	0.452168	7.79947e-65	FALSE	NO
RRBP1	0.359361	7.91112e-65	FALSE	NO
MT1X	0.629417	1.12438e-64	TRUE	YES
RGPD5	0.273615	1.82149e-64	FALSE	NO
HSPH1	0.384374	2.08167e-64	FALSE	NO
CFAP69	0.334439	2.77969e-64	FALSE	NO
UPP1	0.426727	4.04643e-64	FALSE	NO
BTF3	0.276932	9.12062e-64	FALSE	NO
NOP2	0.299846	9.29412e-64	FALSE	NO
ITGB1	0.272134	9.30035e-64	FALSE	NO
THAP2	0.296139	1.3997e-63	FALSE	NO
MYO1D	0.396899	1.71419e-63	FALSE	NO
LGALS3BP	0.354934	2.09229e-63	FALSE	NO
PID1	0.322103	2.28893e-63	FALSE	NO
KIF5B	0.28938	3.48432e-63	FALSE	NO
VDAC2	0.277304	3.69294e-63	FALSE	NO
CCDC59	0.290498	3.98657e-63	FALSE	NO
HERC1	0.515925	4.07859e-63	FALSE	NO
RTN2	0.316447	6.50274e-63	FALSE	NO
LRRC59	0.266468	8.91688e-63	FALSE	NO
PPARD	0.310537	9.33418e-63	FALSE	NO
YAF2	0.333894	9.54383e-63	FALSE	NO
MAPK1	0.322493	1.02034e-62	FALSE	NO
BMPER	0.843234	1.03008e-62	TRUE	NO
SERPINB9	0.273797	1.07608e-62	FALSE	NO
ACTN4	0.396992	1.19822e-62	FALSE	NO
HBEGF	0.261794	2.4199e-62	FALSE	NO
ETV3	0.318042	2.57062e-62	FALSE	NO
ABL2	0.359925	3.4942e-62	FALSE	NO
WDFY1	0.349921	3.74354e-62	FALSE	NO
ANKDD1A	0.331227	4.4412e-62	FALSE	NO
SERTAD2	0.326921	7.23086e-62	FALSE	NO
BRI3	0.332336	8.00861e-62	FALSE	NO
B4GALT1	0.28598	9.06362e-62	FALSE	NO
UBE2R2	0.282095	1.07519e-61	FALSE	NO
FYN	0.379624	1.18086e-61	FALSE	NO
AC058791.1	0.347996	1.30293e-61	FALSE	NO
HNRNPA1	0.273168	1.85791e-61	FALSE	NO
NAA15	0.33734	2.12346e-61	FALSE	NO
CHSY1	0.423261	2.86997e-61	FALSE	NO
KHDRBS1	0.284141	3.11713e-61	FALSE	NO
TCF7	0.29897	3.33796e-61	FALSE	NO
ATP6V1D	0.374409	4.64358e-61	FALSE	NO
RDX	0.313903	4.72201e-61	FALSE	NO
PRKD3	0.375382	4.87479e-61	FALSE	NO
FAR1	0.31197	6.84584e-61	FALSE	NO
EFEMP2	0.351132	7.41505e-61	FALSE	NO
PLEKHM2	0.2816	1.08761e-60	FALSE	NO
NSMAF	0.323455	1.22534e-60	FALSE	NO
GABARAPL1	0.2653	1.37228e-60	FALSE	NO
ATXN1	0.368316	1.53386e-60	FALSE	NO
RAD54L2	0.324559	1.83762e-60	FALSE	NO
NR3C1	0.376788	2.50496e-60	FALSE	NO
S100A16	0.357001	2.72286e-60	FALSE	NO
ENG	0.388835	2.81378e-60	FALSE	NO
ARL4A	0.298824	4.21084e-60	FALSE	NO
PSMD11	0.296718	4.45222e-60	FALSE	NO
FOXK2	0.3081	4.68446e-60	FALSE	NO
SNRPA1	0.316288	5.12786e-60	FALSE	NO
PITPNC1	0.621252	5.56115e-60	TRUE	NO
ANK2	0.335305	7.05941e-60	FALSE	NO
PSMD6	0.256305	7.16271e-60	FALSE	NO
TXNRD1	0.45803	8.40178e-60	FALSE	NO
MPP6	0.406167	8.57236e-60	FALSE	NO
EOGT	0.268052	1.13251e-59	FALSE	NO
IFT57	0.2732	1.99717e-59	FALSE	NO
SEPTIN9	0.37858	2.04027e-59	FALSE	NO
OSR2	0.424759	2.12202e-59	FALSE	NO
PPP2R1B	0.28335	3.58404e-59	FALSE	NO
ARHGAP26	0.682165	3.78204e-59	TRUE	NO
PRXL2C	0.278978	1.19254e-58	FALSE	NO
NR1D2	0.303251	1.90577e-58	FALSE	NO
ICAM1	0.347875	2.0637e-58	FALSE	NO
PGF	0.442551	2.13522e-58	FALSE	NO
RAB18	0.301534	3.08034e-58	FALSE	NO
BAIAP2	0.363594	3.44355e-58	FALSE	NO
PRELID1	0.33188	3.56076e-58	FALSE	NO
BACH1	0.280428	4.8993e-58	FALSE	NO
RBM4	0.26858	5.57511e-58	FALSE	NO
TENT5A	0.415512	6.49693e-58	FALSE	NO
FAM91A1	0.26601	7.91622e-58	FALSE	NO
MARCKS	0.281726	8.24194e-58	FALSE	NO
ILKAP	0.307171	1.28045e-57	FALSE	NO
CCNK	0.269725	1.42282e-57	FALSE	NO
RNPS1	0.282163	1.50516e-57	FALSE	NO
WWTR1	0.362854	2.53533e-57	FALSE	NO
IL17RE	0.354604	2.59481e-57	FALSE	NO
ACER3	0.347849	2.67329e-57	FALSE	NO
MAMLD1	0.325479	2.87397e-57	FALSE	NO
MACF1	0.413069	4.04492e-57	FALSE	NO
USP36	0.293921	9.55048e-57	FALSE	NO
SSH1	0.260191	1.00922e-56	FALSE	NO
ZCCHC2	0.335748	1.01146e-56	FALSE	NO
SDC4	0.264215	1.33791e-56	FALSE	NO
KRR1	0.277151	1.45854e-56	FALSE	NO
RPS6KA5	0.365557	1.46932e-56	FALSE	NO
UBE2G1	0.319911	1.49069e-56	FALSE	NO
SLC24A3	0.382669	1.98834e-56	FALSE	NO
CAPRIN1	0.319522	2.65947e-56	FALSE	NO
TDRP	0.382485	4.05097e-56	FALSE	NO
RPGR	0.312607	5.00253e-56	FALSE	NO
CHN1	0.261621	5.11578e-56	FALSE	NO
APOC1	0.464723	9.47854e-56	FALSE	NO
SNHG17	0.271314	1.59778e-55	FALSE	NO
2022-03-03	0.462592	1.78194e-55	FALSE	NO
CREB3L2	0.363944	1.94307e-55	FALSE	NO
RRP12	0.527787	2.77986e-55	FALSE	NO
DCP1A	0.284292	2.78255e-55	FALSE	NO
CCT4	0.279862	4.14981e-55	FALSE	NO
MXRA7	0.323707	4.33653e-55	FALSE	NO
RPS4X	0.291721	4.95207e-55	FALSE	NO
XPO4	0.319304	5.46603e-55	FALSE	NO
USP16	0.301259	5.64349e-55	FALSE	NO
USP14	0.288503	5.98647e-55	FALSE	NO
ELMSAN1	0.317453	6.08422e-55	FALSE	NO
PTGS2	0.665227	6.32826e-55	TRUE	YES
AP1G1	0.294925	8.72894e-55	FALSE	NO
MTMR3	0.316345	1.01008e-54	FALSE	NO
C7	0.363964	1.49616e-54	FALSE	NO
PSMD14	0.269149	1.90766e-54	FALSE	NO
ENTPD7	0.258361	2.31049e-54	FALSE	NO
DSTN	0.284804	2.90605e-54	FALSE	NO
RELB	0.292904	5.43664e-54	FALSE	NO
ERF	0.264153	5.69405e-54	FALSE	NO
PSD3	0.422006	7.51783e-54	FALSE	NO
FARP2	0.288684	8.36363e-54	FALSE	NO
EIF5B	0.339173	8.57126e-54	FALSE	NO
AKAP8	0.29896	8.81037e-54	FALSE	NO
FABP5	0.464921	9.00625e-54	FALSE	NO
ELOC	0.284227	1.0662e-53	FALSE	NO
COL18A1	0.324213	1.24443e-53	FALSE	NO
CRIP2	0.331782	1.31076e-53	FALSE	NO
NAA25	0.334121	1.67916e-53	FALSE	NO
IFI27	0.566409	2.51923e-53	FALSE	NO
CDC37	0.295183	2.58593e-53	FALSE	NO
CXCL12	0.273394	2.78998e-53	FALSE	NO
CLIP1	0.30797	3.75363e-53	FALSE	NO
SPRED2	0.415853	5.48581e-53	FALSE	NO
HLA-F	0.269111	8.53966e-53	FALSE	NO
RALGDS	0.387519	9.82393e-53	FALSE	NO
NUDT4	0.265654	9.90474e-53	FALSE	NO
CDK14	0.378375	1.23225e-52	FALSE	NO
LMO2	0.263175	1.88696e-52	FALSE	NO
C3orf52	0.301285	2.23425e-52	FALSE	NO
YTHDF2	0.267047	2.4058e-52	FALSE	NO
FNIP2	0.380926	3.61195e-52	FALSE	NO
FOXN2	0.333829	5.68537e-52	FALSE	NO
PFKFB3	0.304239	1.02693e-51	FALSE	NO
GSN	0.398068	1.36141e-51	FALSE	NO
CDC14A	0.362899	1.65862e-51	FALSE	NO
THBS1	0.323673	1.89003e-51	FALSE	YES
2022-03-05	0.276188	4.4561e-51	FALSE	NO
RNF145	0.30398	5.3754e-51	FALSE	NO
ELF1	0.280717	5.61282e-51	FALSE	NO
SMG6	0.318075	1.07444e-50	FALSE	NO
ZC3H15	0.270424	1.22937e-50	FALSE	NO
GALNT2	0.302662	1.33471e-50	FALSE	NO
MT1E	0.373416	1.38819e-50	FALSE	NO
POMP	0.254862	1.41659e-50	FALSE	NO
MRTFA	0.3201	1.42602e-50	FALSE	NO
TNIP1	0.279958	1.44321e-50	FALSE	NO
CNN3	0.285692	1.9216e-50	FALSE	NO
COL5A3	0.364585	2.08541e-50	FALSE	NO
ARHGAP21	0.300791	2.16401e-50	FALSE	NO
DNMBP	0.276933	3.33584e-50	FALSE	NO
SERBP1	0.25932	5.85179e-50	FALSE	NO
TMEM63B	0.263963	7.92706e-50	FALSE	NO
BUD23	0.263533	1.09228e-49	FALSE	NO
MAPK8	0.34101	1.15293e-49	FALSE	NO
IGFBP4	0.382609	1.37515e-49	FALSE	NO
FER	0.407938	1.4812e-49	FALSE	NO
TWIST1	0.339411	1.48135e-49	FALSE	NO
MCC	0.341256	4.04905e-49	FALSE	NO
SHLD2	0.376995	4.26248e-49	FALSE	NO
NDEL1	0.253734	6.3191e-49	FALSE	NO
PI4KB	0.262621	7.4569e-49	FALSE	NO
ATP1A1	0.253576	7.49802e-49	FALSE	NO
ATL2	0.27333	7.59912e-49	FALSE	NO
CPEB4	0.307064	7.62437e-49	FALSE	NO
TRIP12	0.299504	7.75008e-49	FALSE	NO
CRYAB	0.50127	8.08666e-49	FALSE	NO
PHLPP1	0.432017	9.14605e-49	FALSE	NO
HIVEP3	0.340741	1.62274e-48	FALSE	NO
LARP6	0.264714	2.01671e-48	FALSE	NO
TMEM100	0.258341	2.49719e-48	FALSE	NO
XPO6	0.279137	4.11555e-48	FALSE	NO
KLF13	0.290669	6.27487e-48	FALSE	NO
LDHB	0.270384	6.99087e-48	FALSE	NO
ANKH	0.31656	7.59122e-48	FALSE	NO
CALU	0.274	8.72646e-48	FALSE	NO
DHX9	0.288474	1.15579e-47	FALSE	NO
KALRN	0.462987	1.24261e-47	FALSE	NO
ZNF593	0.26207	1.34434e-47	FALSE	NO
OPA3	0.537707	1.53085e-47	FALSE	NO
CD14	0.29099	3.04301e-47	FALSE	NO
AKR1C2	0.778182	3.21033e-47	TRUE	YES
IL32	0.262832	3.2498e-47	FALSE	NO
USP7	0.258887	4.2068e-47	FALSE	NO
SLC22A23	0.250892	4.23902e-47	FALSE	NO
SSB	0.257661	7.6242e-47	FALSE	NO
MYO10	0.284999	1.08502e-46	FALSE	NO
PUF60	0.251438	1.11009e-46	FALSE	NO
EML1	0.307041	1.25824e-46	FALSE	NO
THOC1	0.294117	1.30356e-46	FALSE	NO
RAB8B	0.279746	1.71012e-46	FALSE	NO
ABI1	0.331757	2.07513e-46	FALSE	NO
FCHSD2	0.46435	3.00612e-46	FALSE	NO
IMPAD1	0.255861	4.63212e-46	FALSE	NO
TCF12	0.301022	7.70721e-46	FALSE	NO
CSPP1	0.311143	8.12932e-46	FALSE	NO
CPD	0.299758	8.14996e-46	FALSE	NO
UBE2D1	0.25235	8.31039e-46	FALSE	NO
FERMT2	0.314296	8.78211e-46	FALSE	NO
AXL	0.269803	9.16264e-46	FALSE	NO
PPP2R2D	0.269894	1.0552e-45	FALSE	NO
EXOC6B	0.329566	1.15191e-45	FALSE	NO
MAP2K1	0.32261	1.79807e-45	FALSE	NO
KMT2C	0.27888	2.49161e-45	FALSE	NO
BTBD1	0.266017	3.87936e-45	FALSE	NO
PITPNA	0.273499	5.53129e-45	FALSE	NO
APP	0.254828	6.8051e-45	FALSE	NO
TNFRSF10B	0.265932	1.35344e-44	FALSE	NO
PPFIA1	0.272898	3.13262e-44	FALSE	NO
TMEM59	0.274529	3.87477e-44	FALSE	NO
CPSF6	0.250134	5.70958e-44	FALSE	NO
ECE1	0.264895	9.16051e-44	FALSE	NO
CHRDL1	0.296239	9.6578e-44	FALSE	NO
SLC12A2	0.427301	1.0106e-43	FALSE	NO
LRRC1	0.311971	1.12819e-43	FALSE	NO
DCTN4	0.280243	1.18594e-43	FALSE	NO
TM9SF3	0.279502	1.50853e-43	FALSE	NO
SLC2A13	0.338249	1.92362e-43	FALSE	NO
USP25	0.321929	3.53811e-43	FALSE	NO
MIR4435-2HG	0.3005	3.93935e-43	FALSE	YES
PRKCE	0.330166	5.4848e-43	FALSE	NO
IFITM1	0.354786	1.17783e-42	FALSE	NO
TDO2	0.346031	1.28812e-42	FALSE	NO
EIF3I	0.258782	1.43846e-42	FALSE	NO
HSPA8	0.32092	1.80751e-42	FALSE	NO
ZNF451	0.273309	2.04225e-42	FALSE	NO
KPNA4	0.250505	3.98414e-42	FALSE	NO
KRAS	0.253522	5.29391e-42	FALSE	NO
BRAF	0.32433	5.4521e-42	FALSE	NO
GPR176	0.302214	9.70063e-42	FALSE	NO
KPNB1	0.265924	1.20768e-41	FALSE	NO
HTRA1	0.276074	3.15272e-41	FALSE	NO
SATB2	0.45361	3.51003e-41	FALSE	NO
PPFIBP1	0.576112	3.78535e-41	FALSE	NO
GNG12	0.337042	1.07267e-40	FALSE	NO
CTBP2	0.278906	5.25488e-40	FALSE	NO
PRKCA	0.334511	7.31785e-40	FALSE	NO
TRAPPC10	0.250121	9.62807e-40	FALSE	NO
ABCC1	0.310537	1.13668e-39	FALSE	NO
SH3RF3	0.357361	1.87966e-39	FALSE	NO
PRDM16	0.264632	2.33847e-39	FALSE	NO
GRIK1	0.293183	5.54577e-39	FALSE	NO
GRASP	0.335247	5.5957e-39	FALSE	NO
ANKRD12	0.325116	7.40904e-39	FALSE	NO
CBLN2	0.262101	8.25302e-39	FALSE	NO
HLA-DRB5	0.292622	9.44429e-39	FALSE	NO
SOCS2-AS1	0.265152	1.89406e-38	FALSE	NO
TMX4	0.352997	2.5082e-38	FALSE	NO
AL355304.1	0.257268	2.77514e-38	FALSE	NO
SLK	0.338353	7.44431e-38	FALSE	NO
MTRNR2L8	0.576739	1.09638e-37	FALSE	NO
BUD31	0.295668	1.182e-37	FALSE	NO
2022-03-06	0.258461	4.42268e-37	FALSE	NO
PARD3	0.344072	5.04966e-37	FALSE	NO
PPP2R2A	0.279248	9.77639e-37	FALSE	NO
ARL4C	0.382732	1.63608e-36	FALSE	NO
REPS1	0.262909	2.33967e-36	FALSE	NO
RORB	0.26261	2.38867e-36	FALSE	NO
SMCHD1	0.273041	5.23621e-36	FALSE	NO
JARID2	0.753005	6.38035e-36	TRUE	NO
AC044849.1	0.268345	8.13491e-36	FALSE	NO
ROR1	0.257425	1.02413e-35	FALSE	NO
CES1	0.257466	1.61536e-35	FALSE	NO
TIMP3	0.46926	1.6889e-35	FALSE	NO
CDC73	0.254546	3.90329e-35	FALSE	NO
LONRF3	0.26733	4.37755e-35	FALSE	NO
B4GALT5	0.271012	9.04705e-35	FALSE	NO
MID1IP1	0.255449	9.35112e-35	FALSE	NO
EIF3M	0.304488	1.20806e-34	FALSE	NO
TBL1X	0.29382	1.28013e-34	FALSE	NO
GLUL	0.26497	1.35168e-34	FALSE	NO
WAC	0.285185	1.21092e-33	FALSE	NO
EFR3A	0.252878	6.66263e-33	FALSE	NO
LINC01140	0.278288	2.41661e-32	FALSE	NO
AL357873.1	0.290165	3.64596e-32	FALSE	NO
TASOR2	0.265378	6.46681e-32	FALSE	NO
UBE2E1	0.261291	8.10535e-32	FALSE	NO
ARHGAP5	0.336405	8.15336e-32	FALSE	NO
ACSL4	0.275562	9.31574e-32	FALSE	NO
CNTNAP2	0.351709	1.32834e-31	FALSE	NO
FAM126A	0.284048	1.48909e-31	FALSE	NO
KLF7	0.260944	8.44342e-31	FALSE	NO
FMNL2	0.312326	2.54647e-30	FALSE	NO
SERPINF1	0.274173	7.04257e-30	FALSE	NO
ATP2B1	0.278202	6.8123e-29	FALSE	NO
MDK	0.267977	1.60478e-28	FALSE	NO
AC097518.2	0.396759	1.9314e-27	FALSE	NO
GPC4	0.264719	3.46044e-27	FALSE	NO
ARID4B	0.274372	2.00568e-26	FALSE	NO
TIMP4	0.266803	2.34354e-26	FALSE	NO
HOMER1	0.257208	7.74052e-26	FALSE	NO
ZEB1	0.617323	4.52765e-25	TRUE	NO
ULK4	0.303211	7.42391e-25	FALSE	NO
RUFY3	0.267514	1.21672e-24	FALSE	NO
ATP10A	0.270331	3.11369e-24	FALSE	NO
TAF9	0.401209	1.3187e-23	FALSE	NO
FBXW7	0.280615	2.43891e-23	FALSE	NO
FAM107B	0.250048	1.70492e-22	FALSE	NO
CEBPA	0.316865	1.00479e-21	FALSE	NO
PRKY	0.374265	1.16695e-21	FALSE	NO
IDI1	0.25279	1.62672e-21	FALSE	NO
DOCK5	0.267116	1.67758e-21	FALSE	NO
EXT1	0.271177	2.1531e-19	FALSE	NO
GPC6	0.351055	3.79998e-19	FALSE	NO
ANGPTL4	0.535987	8.00968e-19	FALSE	YES
CPNE8	0.274388	2.21621e-18	FALSE	NO
CEBPD	0.379581	6.30308e-18	FALSE	NO
CITED2	0.330133	9.46111e-18	FALSE	NO
NDRG1	0.334883	1.83741e-17	FALSE	NO
ADAMTS9	0.431374	1.72861e-16	FALSE	NO
TPM2	0.273375	7.84442e-16	FALSE	NO
TAGLN	0.346009	2.09058e-15	FALSE	NO
CCN2	0.449654	3.34772e-15	FALSE	NO
NNMT	0.383379	2.56193e-14	FALSE	NO
AKR1C1	0.321652	3.13384e-14	FALSE	NO
MTSS1	0.324628	7.57098e-08	FALSE	NO
FOS	0.388749	0.00222357	FALSE	NO
