# Supplementary material for: Inflammatory Bone Marrow Mesenchymal Stem Cells in Multiple Myeloma: Transcriptional Signature and In Vitro Modeling
Source: Cancers (Basel). 2023 Oct 26;15(21):5148. doi: 10.3390/cancers15215148 (PMC10650304; doi:10.3390/cancers15215148)
Supplement: Supplementary file 1 [file cancers-15-05148-s001.zip › Table S2.xlsx]

## Sheet: Sheet1
	Subjects	Comments
GSE113736	HD (n=4), MM (n=4)	Included
GSE137369	HD (n=8), MGUS (n=10), SMM (n=10), MM (n=24)	Included
GSE146649	HD (n=10), ND (n=12), CR (n=10), ER (n=9)	Included
GSE46053	HD (n=8), ND (n=9)	Included
GSE78235	HD_young (n=2), HD_old (n=2), MM (n=2)	Included
GSE36474	HD (n=3), MM (n=4)	Included
GSE80608	HD (n=10), MGUS (n=10), MM (n=10)	80% of control group had a primary lung tumour
GSE196297	HD (n=5), MM (n=6)	Control samples included MGUS and other blood cancers
GSE108159	HD (n=3), ND (n=3)	RNA-Seq protocol optimized for long non-coding RNAs
