# Supplementary material for: Inflammatory Bone Marrow Mesenchymal Stem Cells in Multiple Myeloma: Transcriptional Signature and In Vitro Modeling
Source: Cancers (Basel). 2023 Oct 26;15(21):5148. doi: 10.3390/cancers15215148 (PMC10650304; doi:10.3390/cancers15215148)
Supplement: Supplementary file 1 [file cancers-15-05148-s001.zip › Table S3.xlsx]

## Sheet: MM_vs_HD (log2)
	GSE36474	GSE78235	GSE146649	GSE46053	GSE137369	GSE113736	E-MATB-9285
A1BG	-0.188833	0.542464	0.019432	-0.0120604	0.105258	-0.0930574	0.207892
A1CF	-0.324711	-0.0136144	0.744984	0.263442	0.137998	-0.102574	-0.0495403
A2M	-0.529797	1.72139	0.591488	-0.350682	-0.0203291	-3.01155	0.817977
A2ML1	0.0148613	0.0612375	0.229398	0.162392	-0.126756	0.159254	0.16687
A4GALT	0.400927	0.370961	-0.163841	0.366096	0.468303	-1.24481	-0.310314
A4GNT	-0.0959793	-0.0640815	0.16247	0.0455188	0.207837	-0.202582	-0.016965
AAAS	-0.301387	-0.293268	-0.575077	0.367643	0.187706	0.223275	-0.440475
AACS	0.328433	0.0264386	-0.194019	-0.0342146	-0.132646	-0.00100407	0.255949
AADAC	-0.0970794	0.163059	0.0284979	0.0564738	0.0329499	-0.182299	-0.016965
AADACL2	-0.0106986	0.0379212	0.0463066	0.0894139	-0.141228	0.0883007	-0.0501629
AADAT	0.0548611	-0.176979	-0.305805	-0.330012	-0.157145	0.073904	-0.104394
AAGAB	-0.0439276	-0.131082	-0.0923701	-0.18942	0.186732	0.117857	-0.184226
AAK1	-0.252473	-0.27649	0.0439727	0.108266	0.313207	0.167468	0.455186
AAMDC	0.450134	0.178552	-0.266644	-0.0121295	0.0498317	-0.238801	-0.200367
AAMP	-0.068007	-0.13571	-0.121215	-0.383069	-0.142541	0.0286247	-0.0566968
AANAT	0.00229102	0.109645	0.279297	0.102769	0.120598	0.334057	0.0527584
AAR2	-0.0392482	0.0272543	-0.132646	0.000422544	-0.133555	-0.0939756	-0.13043
AARS1	-0.366388	-0.0598322	-0.111457	-0.179187	-0.171716	-0.0784958	-0.150793
AARS2	-0.329326	0.00130977	-0.117992	0.503452	-0.130061	0.114753	-0.149504
AASDH	0.147814	-0.164761	-0.227374	0.0251402	-0.175373	-0.291939	-0.375572
AASDHPPT	0.226996	-0.0172348	-0.00168275	-0.453733	-0.0542675	-0.101436	-0.19776
AASS	0.356497	-0.673661	0.158366	0.0690761	-0.195778	-0.452128	0.35744
AATK	-0.0541724	-0.373756	0.539018	0.336988	-0.1463	0.221	0.14756
ABAT	0.853579	0.108404	-0.322239	-0.709611	-0.0382648	-0.620999	0.443183
ABCA1	1.59681	-0.137052	-0.0397433	-0.0645916	-0.455654	-0.652229	1.80965
ABCA12	-0.0830284	0.031526	0.0392707	0.0351874	0.127345	-0.192344	0.0144789
ABCA13	-0.19179	0.467548	0.0896806	-0.138034	0.70195	0.053137	-0.160703
ABCA2	0.188103	0.16247	-0.0773388	0.463064	0.0244618	-0.128816	0.0710019
ABCA3	0.285014	0.0793612	-0.24527	0.644243	0.495938	-0.361167	0.0640887
ABCA4	-0.120743	0.205111	0.494578	0.207544	-0.0124139	-0.0318422	0.0717825
ABCA5	0.616913	0.105277	-0.4177	-0.159648	-0.257076	-0.409274	-0.146927
ABCA6	0.464001	0.456164	0.306821	0.264726	0.774284	-0.744368	-0.695774
ABCA7	0.287372	0.154394	-0.0430404	0.43403	-0.224888	-0.121499	-0.916657
ABCA8	1.39803	1.65385	0.0428542	-0.2528	-0.330097	-1.62504	0.0611021
ABCA9	0.431325	0.280153	0.456393	0.270717	0.93049	-0.195362	-0.279525
ABCB1	-0.0829068	0.106833	0.0444224	-0.135344	-0.166971	0.0714192	-0.124923
ABCB10	-0.364816	-0.280264	0.105926	-0.676973	-0.160072	0.0471346	-0.270985
ABCB11	0.15777	0.125274	0.091485	-0.104994	0.189194	-0.163137	0.308167
ABCB4	0.0328237	0.185254	0.195083	-0.056936	0.0782548	-0.00194211	-0.07615
ABCB5	-0.211185	0.0743868	0.661007	0.0399118	0.749558	-0.438755	-0.0357765
ABCB7	0.2193	-0.0452995	-0.505443	-0.0711257	-0.494505	-0.416655	0.0298798
ABCB8	-0.101901	-0.166659	0.0438777	0.433105	-0.142973	-0.111418	-0.203592
ABCB9	0.101068	0.0632504	-0.11547	-0.0193623	-0.000452509	0.14339	0.210707
ABCC1	0.639865	-0.218703	-0.0303905	0.352817	0.350633	-0.0649806	-0.259804
ABCC10	0.153905	-0.0317695	-0.0801273	-0.207096	0.209066	0.00528675	0.322014
ABCC11	-0.332952	0.188767	0.341449	-0.160892	0.042639	0.132806	0.115259
ABCC12	-0.15645	0.289872	0.231921	-0.00930005	0.0217755	0.110066	0.0439727
ABCC2	0.0466569	0.0802037	0.137321	0.25425	0.491188	0.305733	-0.0643384
ABCC3	-0.536328	-1.171	-1.13328	-0.344905	-0.328357	-0.533245	0.00568743
ABCC4	0.492694	-0.482394	-0.0191476	-1.04993	-0.929446	0.281892	-0.165428
ABCC5	0.141094	-0.198527	-0.119126	-0.311212	0.253977	0.0211839	-0.0827593
ABCC6	0.506439	0.282969	0.0951725	0.0345578	0.0601398	0.128865	0.363475
ABCC8	0.0207991	0.315411	0.67106	0.285764	0.251342	0.0644735	0.028839
ABCC9	-0.175122	-2.25498	0.0373664	-0.227594	0.0127196	-0.484967	0.112066
ABCD1	0.197963	0.141398	-0.0262884	0.622834	-0.0695955	-0.351624	0.0345856
ABCD2	-0.0601423	0.258693	0.0747422	-0.102756	0.103928	-0.1119	0.043301
ABCD3	0.152469	-0.120161	0.156447	-0.850629	-0.130378	0.0278247	0.279297
ABCD4	0.273315	-0.0903025	-0.11558	-0.10903	-0.0277176	-0.0408712	-0.0667904
ABCE1	-0.309384	-0.251673	0.0183109	-0.227223	-0.131711	0.731854	0.0341482
ABCF1	-0.351436	-0.26398	-0.101754	0.458071	-0.0884974	0.0716477	0.289308
ABCF2	-0.274791	-0.325188	-0.40446	-0.022143	0.225738	-0.118712	0.467548
ABCF3	0.130184	-0.00180442	-0.0668827	0.25199	0.167228	0.266756	0.336988
ABCG1	0.113771	-0.028023	0.226852	0.139835	0.175944	0.244938	0.26582
ABCG2	0.16117	0.555243	0.06675	-0.22921	0.35744	-0.113658	0.225738
ABCG4	0.193614	0.165343	-0.00577127	-0.130841	0.179834	-0.0540527	0.00124367
ABCG5	0.160794	-0.0267071	0.170638	-0.112919	0.0809303	-0.210631	-0.182353
ABCG8	-0.189181	0.0660007	0.169392	0.17226	-0.0428828	0.0118798	-0.0783633
ABHD1	0.0365549	0.401079	0.209115	-0.166574	-0.0293075	-0.170028	0.384114
ABHD10	0.0478378	-0.145167	-0.433059	-0.128083	0.0521414	0.356202	0.262972
ABHD11	-0.513312	-0.219517	-0.174255	0.052529	0.18743	0.193892	0.116574
ABHD12	-0.252633	0.0719459	-0.176715	0.109622	0.452959	0.621371	-0.278743
ABHD12B	-0.157958	0.286365	0.0182562	0.0787321	0.172413	-0.133323	-0.437685
ABHD13	-0.171147	-0.0631637	-0.0120153	-0.232458	-0.0677709	0.111285	-0.0687622
ABHD14B	0.628127	-0.319907	-1.12593	0.56268	-0.23892	-0.604574	-0.556787
ABHD15	0.00736835	-0.130889	-0.669664	0.573454	0.0600806	-0.272984	-0.351436
ABHD16A	0.144404	0.0416994	-0.124713	0.2125	-0.00587124	-0.0421909	-0.283459
ABHD16B	0.193748	0.374219	0.0739825	0.0310045	0.00710573	-0.275438	-0.177559
ABHD17B	0.269753	-0.220362	0.184895	-0.373756	0.12479	0.0834275	0.193892
ABHD17C	0.234613	-0.26104	0.0175175	0.45534	-0.132831	-0.29012	-0.223754
ABHD18	-0.303033	-0.543491	-0.0810723	-0.145801	-0.12919	-0.00693679	-0.290263
ABHD2	-0.511702	-0.807747	-0.351548	-0.38135	-0.347335	-0.054204	0.90976
ABHD3	-0.701602	0.123267	-0.0309721	-0.316744	-0.0183922	0.284435	0.35456
ABHD4	0.625221	0.290307	-0.0397863	0.457509	0.346652	-0.764468	-0.0659453
ABHD5	-0.343844	-0.256809	-0.205949	0.00422588	0.0372855	-0.207804	0.448988
ABHD6	0.0164301	-0.329961	-0.0367572	0.0121201	-0.0791171	-0.167616	0.106394
ABHD8	0.331642	0.0252704	-0.0747831	0.263514	-0.119079	-0.243235	-1.02937
ABI1	-0.185335	-0.343694	0.11108	-0.565974	-0.275737	-0.0817801	0.182593
ABI2	-0.431961	-0.0640533	-0.246179	-0.118603	-0.0696522	-0.0459792	-0.0689218
ABI3	-6.63743e-06	0.269753	0.173146	0.255748	0.094126	0.392539	-0.308487
ABI3BP	0.360606	-0.511208	-0.0739126	0.22075	0.66367	1.53491	-0.13387
ABITRAM	-0.112737	0.0293966	-0.347546	-0.146662	-0.240516	-0.234953	-0.220582
ABL1	-0.0912032	0.365275	-0.110773	0.171585	-0.558297	-0.251673	0.320557
ABL2	-0.609499	-0.786656	-0.525552	0.026158	-0.0608482	0.14258	0.770173
ABLIM1	0.743296	1.23827	-0.438065	0.191416	0.664695	-1.10687	0.0531614
ABLIM2	0.061054	-0.00483847	0.193892	0.0725334	0.0848917	0.0814591	0.0579533
ABLIM3	0.234397	-0.568169	0.164122	1.24223	1.33129	0.205172	0.494261
ABO	0.0231911	0.0213892	0.0290613	0.395914	0.108404	-0.00490987	0.514546
ABR	0.317405	-0.054204	-0.246385	0.359981	0.439651	-0.515415	0.11108
ABRA	-0.10042	0.0783011	0.114856	0.126039	0.066622	0.000842887	-0.0376296
ABRACL	0.073008	-0.582648	0.487311	-0.506634	-0.444692	-0.123681	0.0712288
ABRAXAS1	0.401649	-0.0672774	-0.162499	-0.684061	-0.994607	-0.779419	-0.399069
ABRAXAS2	0.0850875	-0.160726	-0.333537	-0.346203	-0.329961	-0.0312533	-0.344306
ABT1	-0.164631	-0.109252	-0.32571	-0.0356434	-0.41276	-0.152398	0.2125
ABTB1	-0.0150532	-0.00685062	-0.363561	0.148308	-0.0149215	-0.0283791	-0.150519
ABTB2	-0.0459192	-0.209334	0.0174746	0.25728	-0.231998	-0.685391	0.353701
ACAA1	0.556467	0.21423	-0.0494592	-0.253442	-0.00301079	-0.136354	-0.370475
ACAA2	0.0259576	0.442923	-0.292023	-0.226227	-0.270469	-0.157731	-0.145266
ACACB	-0.0235537	-0.0128474	0.161377	-0.0966918	0.330126	-0.330488	-0.562037
ACAD10	0.204752	-0.236809	-0.328497	0.129315	-0.460644	-0.0288117	-0.192154
ACAD8	0.154092	-0.0165332	-0.134168	-0.119985	-0.210534	-0.00174242	0.280357
ACAD9	-0.108768	-0.430312	-0.191509	-0.491983	-0.226418	-0.13334	0.0960703
ACADL	0.0278247	0.275469	0.126745	0.0877906	0.375178	-0.599438	0.17849
ACADM	-0.0858305	-0.0507215	0.607034	-0.389555	-0.387674	-0.483375	-0.059867
ACADS	0.180477	-0.0044267	-0.154082	-0.102536	-0.036878	-0.135849	-0.631962
ACADSB	0.00517876	0.0516327	-0.466372	-0.324291	0.136694	-0.379585	0.139304
ACADVL	-0.284014	0.469829	-0.151328	0.479079	0.228127	0.608777	0.144174
ACAN	0.76383	1.57994	-0.228822	0.810974	0.522995	-0.363455	0.131357
ACAP1	-0.328232	0.139046	-0.175514	0.28646	-0.198042	-0.0195178	-0.506634
ACAP2	0.274464	-0.0289653	0.81683	-0.459751	-0.0139875	-0.0603944	0.0386909
ACAP3	-0.450195	0.0523446	-0.110297	0.444274	0.0203711	0.244221	-0.381465
ACAT2	-0.371042	0.227985	0.0971083	-0.243396	-0.257331	-0.0342146	-0.0793798
ACBD3	0.180062	-0.0298976	0.0366667	0.0134871	0.0381742	-0.0631637	0.106142
ACBD4	0.170326	0.00435787	-0.162891	0.131323	-0.0582023	-0.191604	-0.126354
ACBD5	0.277084	0.027615	0.537853	-0.385539	0.112622	-0.128897	-0.0433626
ACBD6	0.136873	-0.202424	-0.16561	0.141153	-0.0587108	0.62865	-0.257411
ACCS	0.316292	0.169544	-0.358178	0.127206	0.316148	-0.404214	0.369066
ACD	-0.551996	-0.561417	-0.877235	0.0655049	-0.283282	-0.0378787	-0.153602
ACE2	0.0370685	-0.00365413	0.303952	0.142057	-0.031296	-0.147676	-0.016965
ACER1	-0.165478	0.104531	0.410258	0.203014	-0.05286	-0.114745	0.118514
ACER3	-0.358806	-0.287386	-0.243147	-0.22432	-0.156151	-0.56655	0.117784
ACHE	0.0412872	0.226215	-0.0160909	0.207892	-0.168569	0.0183378	-0.520276
ACIN1	0.115259	-0.205996	-0.827059	0.531929	-0.155812	0.222983	0.280566
ACKR1	-0.391818	-0.274621	0.19254	-0.186024	-0.116815	-0.0593064	-0.493367
ACKR3	-0.71289	-0.27434	0.0265577	-1.30482	-1.15642	-1.18399	0.918652
ACKR4	-0.0679697	-0.0024104	0.131407	0.630353	1.36032	0.0462076	-0.105573
ACLY	-0.28765	0.0675497	0.266957	-0.20559	-0.333103	-0.210672	-0.0904772
ACMSD	-0.08206	-0.0032246	0.222088	0.26582	-0.157874	-0.0708738	-0.0873228
ACO1	0.299003	-0.0277908	0.0946823	-0.0873228	0.294991	0.00109979	0.109757
ACO2	0.168313	-0.426331	-0.118031	0.119734	-0.0325153	-0.0816731	0.0614456
ACOD1	-0.161189	0.0205313	0.100472	-0.0795726	0.202195	0.228704	0.0123793
ACOT11	-0.261545	-0.159017	0.0651686	0.00802116	0.344175	0.222697	0.232794
ACOT12	0.0986832	0.260809	0.260809	0.204067	0.453162	0.240702	0.0397631
ACOT13	0.863082	0.348627	-0.133923	-0.0905452	0.316087	-0.320283	-0.292894
ACOT4	0.0546893	0.146851	-0.411391	-0.257191	-0.0345416	-0.502417	-0.165858
ACOT6	0.0368043	-0.0879569	0.0394605	0.103222	-0.0852199	-0.121701	0.0383368
ACOT7	-0.754339	-0.138089	-0.627384	0.234449	0.092018	0.127818	-0.158593
ACOT8	0.223981	-0.041972	-0.212617	0.314779	0.124206	-0.108373	-0.306249
ACOT9	-0.331795	-0.0836666	-0.226662	-0.16435	0.171872	0.088223	0.0182562
ACOX1	0.472644	-0.0562539	-0.407245	-0.505443	-0.109514	-0.0189373	0.110901
ACOX2	0.579777	0.599129	-0.365092	-0.0604246	-0.158466	-0.782672	-0.160167
ACOX3	-0.4772	-0.0769531	-0.0778861	0.15695	-0.394091	-0.160137	0.299673
ACOXL	-0.0864316	-0.0462825	0.0647959	0.072218	0.149788	0.145427	-0.0427483
ACP1	-0.301946	-0.0203876	-0.199401	-0.298841	0.0222754	0.137206	-0.20976
ACP2	0.254092	-0.0963018	-0.0442753	-0.634434	0.0757387	-0.053554	-0.156344
ACP3	-0.103018	0.243702	0.232421	-0.394895	-0.190216	0.00890987	-0.242085
ACP4	-0.0858017	0.453975	0.606381	-0.0569216	0.0786971	0.0590474	0.265639
ACP5	-0.0179204	0.42252	0.544055	-1.17862	1.04056	-0.368545	-0.233652
ACP6	0.211838	-0.425993	-0.582648	-0.292532	-0.878973	-0.403756	0.154501
ACR	-0.192175	0.0807927	0.24405	0.00568743	0.237267	-0.00129439	0.0260879
ACRBP	0.137518	0.0959636	0.130961	0.167672	-0.215276	0.0287604	0.23891
ACRV1	-0.123957	0.47782	0.41902	0.00344548	-0.0103936	0.573054	0.0834088
ACSBG1	-0.0896313	0.328107	0.0921721	0.185741	-0.02042	0.161377	0.0504402
ACSBG2	0.129197	0.336631	0.0254882	-0.0239197	-0.0859257	0.293271	0.192773
ACSF2	0.590828	0.513694	-0.226418	-0.113802	-0.71441	-0.652943	0.147963
ACSF3	-0.0205801	-0.180722	-0.130592	0.242184	-0.103476	0.104655	-0.260488
ACSL1	0.256939	-0.275054	0.0107052	-0.430487	-0.169893	-0.267278	-0.169893
ACSL3	0.298941	0.381348	0.026734	-0.308358	-0.415786	-0.101013	0.973989
ACSL4	0.0910092	-0.218058	2.43324	-0.581941	-0.0910375	0.253415	0.211901
ACSL5	0.0669424	0.372971	-0.178544	-0.351742	-0.770288	-0.682396	-0.503098
ACSM1	-0.0440026	0.242442	0.0500212	0.1492	-0.045901	-0.025456	-0.0336877
ACSM3	-0.105735	-0.201407	-0.0649401	0.00260643	-0.207189	-0.147635	-0.255612
ACSM5	0.405057	0.0478217	0.00504877	0.234776	0.022453	-0.234109	-0.496509
ACSS1	-0.210984	0.355626	-0.240969	0.387817	0.361157	-0.00529577	-0.419803
ACSS2	0.0628398	0.21121	-0.219544	0.236326	-0.0841336	-0.275339	-0.156178
ACSS3	0.520704	0.407043	-0.0150206	-0.323703	0.0984368	-0.127544	0.0380734
ACTA1	-0.0012489	0.0603977	0.0662188	-0.159774	-0.242196	-0.0131052	0.0478217
ACTA2	0.336525	0.579777	0.0174465	-0.0580289	-0.0413389	-0.676761	0.531929
ACTB	-0.0566413	-0.46547	0.0170578	-0.0566006	-0.0471447	0.117266	-0.0950113
ACTG1	-0.164891	-0.139771	0.101765	-0.0264911	-0.239381	0.0165673	-0.172931
ACTG2	-1.49502	0.130856	0.118954	0.920894	-0.695305	-2.40868	0.0221339
ACTL6A	-0.544749	-0.520611	0.938315	-0.915655	-0.342678	0.287447	0.139147
ACTL6B	-0.0198299	0.386678	0.446343	0.00899805	0.0207097	-0.00298514	-0.016965
ACTL7A	-0.295976	0.256351	0.633442	0.112256	0.147228	0.353029	-0.016965
ACTL7B	-0.163667	-0.0284012	0.206486	-0.0992192	-0.0585747	0.0310045	-0.00129439
ACTL8	0.0436998	0.0173978	0.0303714	0.328107	-0.0134189	0.107358	-0.016965
ACTL9	0.143013	0.0810823	0.120322	0.0183378	7.58466e-05	0.348915	-0.016965
ACTN2	-0.0872637	0.276571	0.650836	-0.0060773	0.028536	-0.155497	0.140242
ACTN4	-0.141629	-0.291207	-0.052808	0.674578	0.0469902	-0.124619	0.885403
ACTR10	0.129582	0.087645	-0.0317695	-0.30319	0.0513546	-0.186841	-0.110124
ACTR1A	-0.285041	-0.185933	-0.465323	-0.1028	-0.0305843	0.0135683	-0.0610818
ACTR1B	-0.200342	-0.0171429	-0.0354675	0.1122	0.0292383	-0.232752	-0.254266
ACTR2	-0.174431	-0.119439	0.0901228	-0.902332	-0.271551	0.316292	0.145891
ACTR3	-0.295048	-0.211185	0.13786	-0.135519	-0.0625488	0.454433	-0.0360931
ACTR3B	-0.00642764	-0.262617	-0.00295869	-0.451241	0.237987	-0.169585	-0.509879
ACTR3C	0.0611257	0.0270749	-0.0645509	-0.0683398	0.35522	-0.614229	-0.285779
ACTR5	-0.312022	-0.0732806	-0.182851	-0.0185157	-0.132064	-0.0358065	0.159784
ACTR6	0.257871	0.0639838	0.135523	-0.430312	-0.586038	0.152318	-0.462952
ACTR8	0.0122081	-0.307315	-0.168171	-0.285411	-0.44122	0.170638	-0.242971
ACTRT2	-0.0205381	0.146176	0.219091	-0.0543382	0.18348	-0.000564339	-0.016965
ACVR1	0.219988	-0.0632278	0.206831	-0.359966	-0.329722	-0.31248	-0.649574
ACVR1B	0.384414	0.0109481	-0.0248693	-0.050295	-0.277223	-0.169546	0.325011
ACVR1C	0.0113597	0.641993	0.156583	0.0049125	0.182107	-0.0504904	-0.172412
ACVR2A	-0.108838	0.779037	-0.114602	-1.11528	-1.92174	-0.503439	0.206873
ACVR2B	0.0284979	-0.245719	-0.0376296	-0.00313735	-0.0620856	-0.0426217	-0.275223
ACVRL1	-0.0941503	0.365362	0.117784	-0.269361	-0.317218	-0.317889	-0.29182
ACY3	-0.171475	0.231921	0.123863	0.00485779	0.123309	0.118995	-0.275737
ACYP1	-0.421608	-0.626351	-0.271977	-0.0139999	0.0388406	0.350112	-0.0556665
ACYP2	0.494043	0.0297838	-0.247562	0.38154	0.512895	-0.147252	-0.0994223
ADA	0.399487	0.336243	-0.459429	1.23827	-1.32117	-1.00623	0.227739
ADA2	-0.000811121	-0.525819	0.237987	0.17956	0.669746	-1.62947	-0.0701372
ADAD1	-0.25389	-0.125441	0.44133	-0.209865	-0.130889	0.0542999	-0.016965
ADAD2	0.0987211	0.0199408	-0.00761168	0.582289	-0.0498268	0.256622	0.157451
ADAL	0.0579201	-0.361919	-0.0593064	-0.0592663	0.118995	0.0399408	-0.250923
ADAM10	0.357177	0.336801	0.188675	-0.306443	0.0915391	-0.186142	0.106261
ADAM11	-0.126316	0.421444	0.294351	0.27398	-0.274004	0.0880255	0.0253611
ADAM12	-0.746211	0.0609608	0.0913926	-0.878973	-0.491271	-0.205996	0.474645
ADAM15	-0.250999	0.136628	0.197079	-0.618303	-0.225651	-0.138447	-0.289268
ADAM17	0.333762	-0.0611943	-0.0833555	0.272814	-0.0335247	-0.336538	0.281143
ADAM18	0.00655674	-0.275627	0.0537373	0.144404	-0.272266	-0.0109891	0.0161104
ADAM19	-0.30684	-1.08897	-0.0347128	0.364313	-1.05483	1.08403	0.232842
ADAM2	0.0782092	0.0371555	0.0603151	-0.0390776	0.0109022	-0.383069	-0.016965
ADAM21	0.0575448	0.00932715	0.0589485	-0.0941055	-0.0746299	0.172464	0.0260048
ADAM22	-0.283148	0.0185525	0.448988	-0.0114972	0.0195086	-0.42863	0.272814
ADAM23	0.219834	0.613194	0.470123	0.590079	1.59681	-1.59983	-0.31248
ADAM28	-0.0952231	-0.503812	0.394069	0.0519283	0.393557	0.393466	-0.143579
ADAM29	-0.381992	-0.0147189	0.260736	0.0535749	0.0939485	-0.115749	-0.0652212
ADAM30	-0.0961251	0.38053	0.0519283	0.0298524	0.0280625	0.00468541	0.0192959
ADAM32	0.120146	-0.0189207	-0.0127364	-0.432763	0.18904	-0.0820046	0.341512
ADAM33	-0.354461	-0.179187	0.329984	0.0576195	0.0013714	0.46421	0.276264
ADAM7	-0.18662	0.0967452	0.33761	-0.0639716	0.0305312	-0.123357	0.00140607
ADAM8	-0.0215222	0.148899	0.0450403	0.20506	-0.00927569	0.353701	-0.465647
ADAM9	0.484351	0.0354	1.12508	-0.123681	-0.0288608	0.0855425	0.161762
ADAMDEC1	0.10158	-0.015863	0.547174	0.0452592	0.895358	-0.301946	-0.540849
ADAMTS1	0.230416	-0.00988645	0.795263	1.15847	0.788412	0.56028	0.49026
ADAMTS10	-0.107793	0.689255	-0.319542	0.0103959	-0.426792	-0.364424	-0.355708
ADAMTS12	0.512659	-0.991118	-0.15016	0.250034	-0.399342	0.472018	-0.162795
ADAMTS13	0.0782548	0.176452	0.46421	0.0441771	-0.0115312	0.144404	-0.0985787
ADAMTS14	0.0381742	0.64869	0.278621	0.456557	0.115789	0.291703	-0.0614774
ADAMTS15	0.880786	0.719836	1.13521	0.115451	1.15847	-0.106093	0.0944251
ADAMTS16	0.0376474	0.457193	0.0153681	-0.0962217	0.0081207	0.896281	-0.0804567
ADAMTS17	-0.0828509	0.293798	0.373654	-0.130889	-0.352369	0.104231	-0.204849
ADAMTS18	-0.058593	0.382117	0.495348	-0.0250763	-0.123357	0.204752	-0.0513103
ADAMTS19	-0.00103303	0.783769	0.186219	0.20627	0.323507	-0.0313754	-0.0457999
ADAMTS2	0.457193	0.0543956	0.0431106	-0.182353	-0.139944	-0.0539006	-0.424241
ADAMTS20	-0.353287	0.130184	0.189666	-0.11327	0.0795968	-0.10543	-0.016965
ADAMTS3	0.207837	0.31164	-0.143644	1.14468	0.393793	-0.26192	-0.0885226
ADAMTS4	-0.035593	0.198089	0.507063	-0.00557748	-0.461134	0.293569	2.76173
ADAMTS5	0.539018	0.305499	-0.587445	0.17579	0.705814	-1.2284	0.241602
ADAMTS6	-0.835092	-0.729512	0.073049	-0.0263366	-0.385079	1.07022	0.035545
ADAMTS7	0.60731	0.768042	0.00194855	0.743794	0.335034	-0.462952	-0.248579
ADAMTS8	0.111962	0.366005	0.0582723	0.0676123	-0.0127709	0.148415	-0.0501328
ADAMTS9	0.782134	0.163838	-0.166019	-0.0694457	-1.04993	-0.401402	0.378801
ADAMTSL1	0.301573	-1.71558	-0.127	0.285479	0.34706	0.533204	0.0226621
ADAMTSL2	-0.00733388	0.33761	0.0278381	0.455186	-0.258764	0.244442	-0.0872637
ADAMTSL3	0.0453295	0.219752	-0.103825	0.109514	-0.429977	-0.0659922	-0.511482
ADAMTSL4	0.596056	0.317987	0.0846038	0.706525	0.691436	-0.811663	0.192349
ADAMTSL5	0.0319936	0.631366	-0.0408481	0.209777	0.625574	0.676993	-0.0434866
ADAP1	-0.228822	0.126306	0.415334	0.637343	0.28903	-0.074756	-0.225577
ADAP2	-0.255612	0.159859	0.0859189	0.293007	0.528406	0.0882669	0.379251
ADAR	0.446674	0.194617	-0.19776	-0.00472191	-0.16729	-0.172247	-0.136847
ADARB1	0.528101	0.186583	-0.814989	-0.526884	-0.809343	-0.600096	-0.393108
ADARB2	-0.132937	0.17628	0.2125	0.121153	-0.180276	0.208721	-0.395653
ADAT2	0.132292	-0.470303	-0.071063	-0.182257	-0.0162875	0.257231	0.706525
ADCK1	0.0701403	-0.30842	-0.481719	-0.00355079	0.00260643	-0.0266308	-0.108108
ADCK2	-0.292595	0.446991	-0.155553	0.401566	-0.0388639	0.0684876	-0.532992
ADCK5	-0.0223776	-0.130061	-0.175908	0.161935	0.152577	0.0165275	-0.157874
ADCY1	-0.166711	0.506439	-0.249847	0.00412182	0.544055	-0.128998	0.201908
ADCY10	-0.0498452	0.121825	0.176641	0.128427	0.286547	-0.0141474	0.0777421
ADCY2	0.0750501	0.401174	0.218627	-0.372443	0.0584827	-0.276213	-0.548086
ADCY3	0.361157	0.685728	-1.36275	-0.385079	-1.13328	-0.495816	-1.44337
ADCY4	-0.597216	0.084267	-0.835507	-0.518191	-1.71558	-0.575146	0.247971
ADCY5	-0.16435	0.223162	0.590828	0.218127	0.44816	0.0633504	-0.208211
ADCY6	0.120633	0.365702	0.0109022	0.0650708	-0.0574322	0.167799	-0.291207
ADCY7	-0.484255	-0.795149	0.0398054	-0.223381	-0.62697	0.245619	-0.297292
ADCY8	0.253658	-0.0218893	0.0605749	-0.182422	-0.153284	-0.0765319	-0.016965
ADCY9	0.505853	0.305633	-0.114723	0.340512	0.674578	-0.528467	-0.112299
ADCYAP1	-0.0354675	0.287751	0.202788	0.00865645	-0.0563718	-0.140158	-0.910331
ADCYAP1R1	-0.242196	0.166769	0.529723	-0.114693	-0.0414248	-0.0556665	-0.00334903
ADD1	0.210522	-0.253269	-0.23867	-0.0325984	-0.200045	-0.0780779	-0.144394
ADD2	0.0387734	0.332923	0.170575	-0.0520899	0.275558	0.127481	-0.112128
ADD3	0.783769	0.35411	0.211651	0.155422	0.117986	-0.452351	-0.205196
ADGB	0.011926	-0.175664	0.00325292	0.32613	0.0801429	-0.0230464	0.04876
ADGRA2	0.364684	-0.192344	-0.319981	-1.0176	-0.559075	-0.341119	-0.464319
ADGRA3	-0.188022	-0.482531	-0.237209	-1.10687	-0.432543	-0.133161	-0.314114
ADGRB1	0.0782842	0.0382321	0.136905	0.197745	0.0352882	0.122759	0.0243382
ADGRB2	0.171676	0.432958	0.100939	0.365275	0.373539	-0.261545	-0.328531
ADGRB3	-0.185228	0.242649	0.202592	0.163454	0.0881187	-0.0971321	-0.179527
ADGRD1	-0.0142666	0.788045	0.00178745	0.787316	1.07022	-0.0168821	-0.830901
ADGRE1	-0.148212	-0.0825531	0.161615	-0.0309195	0.139663	0.205572	-0.016965
ADGRE2	0.00888429	-0.0562191	0.098122	0.17574	-0.247646	-0.207145	0.81683
ADGRE3	-0.0655767	-0.111299	0.16333	-0.0426217	0.0495166	-0.109852	-0.016965
ADGRE5	-0.628046	-0.586784	-0.418301	0.0974341	-0.252942	-0.00422241	0.380119
ADGRF1	0.0277256	0.0712288	-0.0200583	0.0340789	0.216106	0.339279	-0.0442753
ADGRF3	-0.0631077	0.182969	0.34982	-0.065798	-0.212342	-0.0324492	0.260265
ADGRF4	-0.490515	0.21005	0.116458	0.153167	-0.0168688	-0.13441	-0.016965
ADGRF5	0.129546	0.155901	0.861485	0.528651	0.90976	-0.0669036	-0.0737313
ADGRG1	-0.687629	-0.271423	-0.191216	0.0220548	0.385983	0.411028	-0.0640815
ADGRG2	-0.638617	-0.0166041	-1.49056	-0.355559	0.00706769	0.284767	0.749558
ADGRG3	-0.207964	0.126418	0.390122	0.0141409	-0.0980606	-0.0202583	-0.192099
ADGRG4	-0.205831	0.350715	0.10307	-0.0285368	0.189409	-0.073593	-0.125023
ADGRG5	-0.112061	0.246599	0.15804	0.0753985	0.0255743	0.25916	-0.340032
ADGRG6	-0.0460968	-0.43453	-0.149562	0.300716	-0.613252	0.323306	0.0546893
ADGRG7	-0.0853512	0.105443	0.165699	-0.0633288	-0.0152704	-0.00597674	-0.016965
ADGRL1	0.0722424	0.362432	0.0379097	-0.405557	0.162	-0.258909	0.00944187
ADGRL2	0.0913926	0.371826	0.328676	-0.020013	0.255645	-0.0631271	-0.207894
ADGRL3	-0.0773563	0.817977	0.166208	0.65424	1.31788	-0.743046	-0.328951
ADGRL4	-0.654072	-1.92174	0.235593	-0.653799	-1.26433	0.125437	0.244713
ADGRV1	-0.131828	0.0344692	0.205718	-0.00291864	-0.0676487	-0.136588	0.470756
ADH1A	-0.0737157	0.0222533	0.0794056	-0.00415013	0.0214542	-0.20524	-0.108013
ADH1B	-0.0822245	0.0123093	0.352949	0.254663	0.418801	-0.042239	-0.770288
ADH4	0.125213	-0.15004	0.0746297	0.0379212	-0.100704	-0.0684652	-0.335503
ADH5	0.328797	-0.394895	0.0105174	-0.405212	-0.212574	-0.254907	-0.305458
ADH6	-0.0968573	0.113071	0.0899524	-0.0357765	0.00795748	-0.414635	-0.135796
ADH7	0.0705617	0.0847302	0.249521	-0.150852	-0.108706	-0.0584909	0.0412872
ADHFE1	-0.0250047	-0.185724	-0.0239437	0.413783	-0.13485	-0.375042	-0.053554
ADI1	-0.15842	0.159675	-0.357835	-0.299978	0.0459931	-0.162196	-0.277175
ADIG	-0.0811802	-0.0157404	0.789351	0.0832278	0.000441483	-0.0948073	-0.016965
ADIPOQ	-0.320283	0.253931	-0.0680418	-0.608757	0.140528	0.0184641	-1.53763
ADIPOR1	-0.169122	0.088223	-0.00533531	-0.197541	0.283285	-0.175298	-0.20166
ADIPOR2	-0.124219	-0.0288985	-0.382322	-0.271765	-0.137941	-0.0371914	0.215648
ADIRF	0.301939	0.802132	-0.841564	1.42542	0.109974	-0.0836666	-0.691856
ADK	-0.166217	-0.010354	-0.342008	-0.0271476	0.775518	0.00306968	0.0598938
ADM	0.941899	-0.192777	-0.115522	0.698065	-0.540157	-0.064005	0.838361
ADM2	0.0722984	0.44959	0.240423	0.222517	0.0640683	-0.179448	0.117857
ADNP	0.028359	-0.0977953	0.00575895	-0.322976	-0.312302	0.169142	0.162213
ADNP2	-0.205368	-0.0746058	-0.39971	0.149677	-0.0231755	-0.0306524	0.0301898
ADO	-0.290715	-0.317278	-0.288888	-0.412041	-0.27925	-0.374533	-0.336397
ADORA1	-0.125128	0.550859	-0.555854	0.0278381	-0.539628	-0.437927	0.107817
ADORA2B	-0.649294	0.0319936	-0.182613	-0.189298	-0.0235537	-0.0878003	-0.623589
ADPGK	-0.0451758	-0.0820046	-0.0211327	-0.228718	0.144541	0.0261227	0.0958571
ADPRH	-0.166659	0.0213088	-0.125128	-0.0941503	0.435051	0.292562	-0.765026
ADPRHL1	-0.16852	-0.286908	0.0814013	-0.192344	-0.290939	0.273228	0.652726
ADPRM	0.320427	0.353562	-0.269012	-0.428151	-0.228801	-0.287554	-0.579947
ADPRS	-0.00581081	-0.0525969	-0.427493	-0.0215618	-0.219104	-0.0447464	-0.109368
ADRA1B	-0.0095144	-0.101436	0.233436	0.279482	0.584892	0.311793	0.0585066
ADRA1D	0.114856	-0.362087	0.05105	0.0352882	-0.00516045	-0.222888	0.0583825
ADRA2A	-0.268402	0.966665	0.749128	1.75774	1.13521	-0.0154442	-0.384164
ADRA2C	-0.227866	0.503294	-0.115358	-0.0235864	0.802132	0.237493	-0.122403
ADRB1	0.122759	0.146069	0.0685575	0.218736	-0.0359357	0.281042	-0.358806
ADRB2	-0.750968	-0.390987	-0.177862	0.168075	0.118215	0.450685	0.186462
ADRM1	-0.373	-0.104253	-0.103993	0.410258	0.0569758	0.20643	0.10863
ADSL	-0.26104	-0.385079	-0.356517	-0.134744	-0.189298	0.0232845	0.0254497
ADSS1	0.307828	0.0567174	-0.0908972	-0.000200694	-0.124713	-0.0439276	-0.188151
ADSS2	-0.433059	-0.0543494	0.157617	-0.378483	0.285407	0.290307	0.0916518
AEBP1	-0.465647	-0.38349	-0.00790915	-0.4471	-1.58873	-0.098228	-0.0856433
AEBP2	0.308998	0.281687	1.00459	-0.0519351	0.0219828	-0.131111	0.211595
AEN	-0.168967	-0.262902	-0.117424	0.212114	-0.170194	0.168704	0.390793
AFAP1	0.0262552	0.00412182	0.303293	-0.33227	-0.0599542	-0.0981392	0.453839
AFAP1L1	-0.196436	-0.138034	0.537195	0.586522	0.357634	0.00815957	0.367893
AFAP1L2	-0.0925585	0.128929	0.0565009	0.311976	0.370793	0.219158	-0.0913906
AFDN	-0.661331	-0.271551	-0.170779	0.0997271	-0.678413	0.213932	0.393557
AFF1	0.198681	-0.106093	-0.156072	-0.0614369	0.214324	-0.0963722	-0.597797
AFF2	-0.13334	0.435697	-0.0402822	-0.226883	-1.44928	-0.384446	-0.115522
AFF3	1.74653	0.825308	0.367075	0.103666	1.75774	-0.425731	-0.129652
AFF4	0.217398	0.0663425	0.423396	-0.323118	-0.10543	0.155789	0.346507
AFG1L	0.00159932	-0.110964	-0.0832864	-0.12793	-0.00395218	-0.155089	-0.348351
AFG3L2	-0.209578	-0.155753	0.24029	-0.188064	-0.0557587	0.201007	0.0743868
AFM	-0.0152704	0.0581078	0.122964	0.145663	0.041586	0.0993713	0.0537583
AFMID	-0.112299	-0.0367814	-0.148144	0.15719	-0.110022	-0.287889	0.516677
AFP	0.17903	0.0694036	0.397007	0.217189	0.0428542	0.210437	-0.016965
AFTPH	-0.00469558	-0.244563	-0.397748	0.195847	-0.222705	-0.021235	0.630353
AGA	0.116376	0.201908	-0.138845	-0.378421	-0.0979564	-0.290765	0.0808857
AGAP1	-0.236901	0.156583	-0.783718	0.0501271	0.0440745	-0.269012	-0.766705
AGAP2	0.178264	-0.0566968	0.00134397	0.278737	-0.236224	0.0586802	0.0606619
AGBL2	0.138717	0.0590474	-0.233345	-0.143355	-0.141675	-0.24527	0.159062
AGBL3	-0.70739	-0.0602576	0.0254144	0.0157319	0.432825	-0.0237927	0.0629567
AGBL4	0.0542788	0.11117	0.0793387	0.0187175	-0.00288841	0.141094	0.0094841
AGBL5	0.41751	0.0317712	-0.418961	0.224268	-0.383343	-0.18564	-0.0705022
AGER	0.206756	-0.00577127	0.00729703	0.0195887	-0.176446	-0.000811121	-0.0901024
AGFG1	-0.183885	-0.174818	0.25728	-0.255063	-0.205831	0.0250412	-0.116901
AGFG2	-0.382778	-0.320872	0.0526371	0.301462	0.0745075	-0.123602	-0.227594
AGGF1	0.266077	-0.0459192	-0.0218893	-0.285347	-0.10307	-0.120132	-0.287107
AGK	-0.210631	-0.268705	-0.166271	-0.124378	-0.299134	0.0207481	0.0263065
AGL	0.647156	-0.252002	0.405421	-0.955099	0.143352	-0.377779	0.292088
AGMAT	-0.0863594	-0.0169274	-0.040026	-0.0679057	-0.307512	-0.196059	0.124279
AGO1	0.042328	-0.258363	-0.281989	-0.0442753	0.0388107	-0.0487434	0.234106
AGO2	-0.480115	-0.198042	0.0641689	0.547998	0.180122	0.114283	0.674578
AGO3	0.312204	-0.34853	-0.663134	0.113636	0.169459	-0.120003	0.252323
AGO4	-0.242359	-0.167356	-0.053554	-0.207234	-0.0160685	-0.323703	0.0991349
AGPAT1	0.025764	-0.0363723	-0.00549236	0.750186	0.108189	-0.173429	-0.209625
AGPAT2	0.000169039	0.0519283	-0.017892	0.0906199	0.129211	0.292626	-0.90383
AGPAT3	0.159751	-0.167033	-0.49081	0.110872	-0.188687	0.0583825	-0.581683
AGPAT4	0.0721509	-0.283459	-0.340319	-0.336702	-0.772226	0.0023793	0.647156
AGPAT5	-0.621166	-0.360448	-0.0558151	-0.258307	-0.267162	0.255432	0.0915391
AGPS	-0.245515	-0.271345	0.0257004	-0.359341	0.00183134	-0.160314	0.265436
AGR2	0.0226621	-0.337846	0.125786	0.0863244	0.0301236	0.0468741	-0.016965
AGR3	-0.152398	0.00498986	0.0879397	0.115276	-0.000464191	-0.247411	-0.016965
AGRN	0.0907746	0.0641134	-0.442549	0.297484	-0.040966	0.459651	-0.122631
AGRP	-0.24353	0.0457487	0.465455	0.11108	-0.0612121	0.211426	-0.0611943
AGT	-1.01202	-0.564728	-0.245132	0.709242	1.11723	-1.44337	1.01305
AGTPBP1	-0.387878	0.134748	0.0391935	0.0946457	0.417142	-0.700565	-0.180327
AGTR1	0.699239	-0.39432	-0.939749	-1.14961	-0.147747	-0.554912	-0.588213
AGTR2	-0.0343457	0.0872535	0.117347	-0.0265774	0.0858084	-0.323462	-0.016965
AGTRAP	0.139304	-0.153979	-0.245199	-0.0134994	-0.176546	-0.307356	-0.222775
AGXT	-0.0102205	0.400805	0.13409	0.189409	0.00147095	0.0157552	0.132854
AGXT2	-0.0962715	0.0153935	0.312329	-0.163667	0.0336528	0.0391935	-0.00163518
AHCTF1	-0.299186	-0.231597	0.25952	-0.227427	-0.26533	0.469966	1.33129
AHCY	0.0690761	-0.107519	-0.415953	0.126193	0.0844271	0.092924	0.032257
AHCYL1	0.44133	0.247906	-0.138256	0.349317	0.0507041	-0.168212	-0.182299
AHCYL2	0.0898722	0.190016	0.492537	-0.0498268	0.2125	-0.0580877	0.200214
AHDC1	-0.122774	0.0998482	-0.510141	-0.0978716	0.0340789	-0.250361	0.282289
AHI1	-0.0427015	-0.505636	-0.23297	0.0833837	-0.175023	-0.301107	0.34445
AHNAK	-0.178044	0.067971	-0.227274	-0.091439	0.316602	-0.0142666	0.155447
AHNAK2	-0.81043	0.298024	-1.64179	0.244442	1.22777	0.838361	-0.0317036
AHR	0.261875	0.727348	1.26372	-0.0465682	0.455186	0.288381	1.14695
AHSA1	0.0536148	-0.089825	-0.219165	-0.164994	-0.0754436	0.385409	0.0784137
AHSG	-0.120967	-0.0664514	0.00652107	-0.0276523	-0.0698977	-0.168392	-0.016965
AHSP	-0.193055	0.157451	0.126193	-0.0295697	0.097899	0.37272	-0.887386
AICDA	0.0356714	0.276525	0.132351	0.0338613	0.00713603	0.369811	0.0815257
AIDA	-0.237958	0.092858	-0.0876854	-0.216167	0.208965	0.00144233	-0.0920484
AIF1	-0.149562	0.448698	0.0548611	0.0567393	0.576739	0.190821	-0.579036
AIF1L	0.0195229	-0.0672538	0.284309	0.194805	0.122393	0.0765966	-0.0568816
AIFM1	0.0881187	-0.194589	-0.20246	-0.154795	0.310718	-0.00511455	-0.105386
AIFM2	0.391788	0.119807	-0.431685	-0.225271	-0.433342	-0.142115	0.0588084
AIFM3	-0.0435041	0.352494	0.250479	0.186583	-0.0083095	0.11447	-0.127544
AIM2	-0.269708	0.212212	0.156078	0.334848	-0.0281451	-0.235533	0.34522
AIMP1	0.203416	-0.439826	-0.191356	-0.0783633	0.0196801	0.0356714	0.0324889
AIMP2	-0.30005	-0.284863	-0.125976	-0.0976488	0.158783	0.146642	-0.0324258
AIP	0.239621	-0.106056	-0.17665	0.241014	-0.149309	-0.340231	-0.0919445
AIPL1	-0.0833213	0.14756	0.0187175	0.123979	-0.180515	0.0430445	0.263054
AIRE	-0.206896	0.286833	0.307978	-0.119366	-0.00955724	0.146238	0.059587
AJAP1	0.17761	-0.782048	0.046157	0.00432234	0.148899	0.213516	-0.04492
AJUBA	0.284811	-0.192864	-0.0531084	0.0632504	-0.484255	-0.82368	0.193614
AK1	0.128763	0.290688	-1.05583	0.368407	-0.0788539	0.277489	0.332153
AK2	-0.422341	-0.130647	-0.102175	-0.286943	-0.158799	-0.0100326	-0.114927
AK3	0.38907	0.151487	0.0135006	-0.34083	-0.10117	-0.0421747	-0.366984
AK4	0.033276	0.759197	0.0132946	-0.0182123	-0.0852883	-0.126405	-0.392212
AK5	0.304514	-0.703799	0.125437	1.45321	0.306301	0.16658	-0.0538099
AK7	-0.171988	0.0861498	0.438726	0.0606619	-0.145079	-0.197291	-0.0462825
AK8	-0.103342	0.262614	-0.112299	0.303531	-0.29307	-0.185125	-0.232688
AK9	-0.0765553	0.171928	-0.477837	-0.194589	-0.211502	-0.153016	-0.136766
AKAP1	-0.204748	0.0435926	-0.50326	0.214988	-0.291484	-0.370475	-0.231639
AKAP10	-0.410168	-0.133161	-0.00185766	-0.316417	0.0500831	0.144611	-0.183974
AKAP11	0.0275234	-0.0646398	0.0847582	0.0226184	-0.139373	0.197439	0.10239
AKAP12	1.26112	0.465455	-0.0396936	-0.23517	-0.207458	0.101737	0.198089
AKAP13	-0.322132	-0.188786	-1.14588	-0.105152	0.356497	-0.028991	0.893582
AKAP14	-0.149266	0.310027	0.0703232	0.0424663	-0.195058	-0.271739	-0.016965
AKAP3	-0.283282	0.0936363	0.236702	0.133826	0.372643	-0.116125	-0.067485
AKAP4	0.142457	0.110901	-0.0244528	0.349645	0.0317128	0.578924	-0.016965
AKAP5	-0.0946659	-0.520081	-0.0904772	0.104151	-0.423825	0.195847	0.137518
AKAP6	-0.343532	-0.0218389	-0.0494013	0.0526371	0.81683	-0.0918797	-0.0515125
AKAP7	-0.374096	-0.374096	0.267534	-0.274692	0.362661	0.0218411	-0.385079
AKAP8	-0.265391	-0.0197992	-0.216909	-0.0743019	-0.0869964	0.28353	0.067971
AKAP8L	0.24029	0.374999	-0.132921	-0.00390508	-0.0744634	0.177035	-0.352369
AKAP9	0.233105	0.176838	-0.0891744	0.0226621	0.389122	-0.09564	-0.0612896
AKIP1	-0.169202	0.0182562	-0.250361	-0.318164	0.0156347	0.113178	-0.231527
AKIRIN1	-0.0686541	-0.00640112	-0.122294	0.274581	0.278528	0.233105	0.187616
AKIRIN2	0.319488	-0.0175394	-0.249377	0.359521	-0.0893027	-0.19242	0.552517
AKNA	-0.0834987	-0.08271	-0.160167	0.491801	0.530187	-0.227652	0.0305953
AKNAD1	-0.303525	0.343076	0.240831	0.0134133	0.147518	0.0253156	0.421993
AKR1A1	0.115681	0.0280937	-0.192745	-0.174127	0.067669	-0.343532	-0.200691
AKR1B1	-0.00770309	-0.205055	-0.238513	-0.0120758	-0.210101	0.0695193	-0.0650451
AKR1B10	0.924319	0.594613	-0.363638	0.779037	0.77317	-0.0850826	0.0188947
AKR1C2	-0.0210335	0.00276777	0.0138558	-0.476648	0.123377	0.56072	0.18713
AKR1C3	1.33129	0.880786	-0.134899	0.209567	-0.0308344	-0.511482	-0.242359
AKR1C4	0.245835	0.0496763	0.160794	0.0591331	0.1122	-0.339491	0.0506823
AKR1E2	-0.315112	-0.341565	0.0221055	0.123275	-0.594357	-0.353287	-0.264743
AKR7A2	0.0636041	0.0464195	-0.377481	0.225144	-0.167438	-0.230781	-0.706697
AKR7A3	-0.0137352	-0.077448	0.0334381	0.11077	0.252618	0.275661	-0.250309
AKT1	-0.233368	0.0545898	-0.33534	0.715109	0.0751823	0.206756	-0.865075
AKT1S1	-0.297487	-0.122053	-0.383343	-0.143832	0.322659	0.0263065	-0.844119
AKT3	-0.146612	-0.229787	0.0137069	-0.199977	0.35456	-0.122967	0.534987
AKTIP	0.107579	0.0465661	-0.139622	-0.19037	-0.104053	-0.467283	0.138963
ALAD	0.417968	0.00179735	-0.0936048	-0.309513	0.115276	-0.156072	-0.1747
ALAS1	0.28081	-0.11714	-0.017907	-0.448251	-0.115308	-0.0349806	-0.10167
ALAS2	-0.018046	0.165957	0.282127	0.223275	0.0346776	0.442374	-0.480699
ALB	0.0220548	-0.0557587	0.144099	-0.0676923	0.00263287	-0.0250047	0.306858
ALCAM	-0.651616	-0.464821	-0.0804567	-0.0817285	0.123208	0.217189	0.122286
ALDH16A1	-0.29307	0.128056	-0.416898	0.410627	-0.0811541	0.26031	-0.558806
ALDH18A1	0.106854	-0.292167	0.147612	-0.220097	0.0762501	-0.133427	0.0513838
ALDH1A1	-0.0930574	0.238665	-0.00855711	0.0648309	0.618118	-0.114421	0.0525651
ALDH1B1	0.167637	-0.165221	0.109851	-0.0611344	-1.14357	-0.734304	0.122322
ALDH1L1	-0.0163811	-0.0459327	0.580552	0.0148613	-0.132561	0.0182823	-0.199684
ALDH1L2	0.30133	-0.260961	1.73216	-0.528079	0.176124	-0.340552	0.271492
ALDH2	0.711919	-0.0246672	-0.377197	0.12261	0.386608	-0.123227	-0.185978
ALDH3A1	0.266756	0.342581	0.199089	0.246916	0.143469	0.182985	-0.016965
ALDH3A2	0.445528	0.527677	-0.480882	-0.189882	0.283112	-0.0533992	-0.239381
ALDH3B1	0.15688	-0.286857	-0.182506	0.474013	-0.321729	-0.270713	-0.720582
ALDH3B2	-0.224439	0.761159	0.132854	0.255363	-0.129824	-0.016957	-0.0546497
ALDH4A1	0.722952	0.576739	-1.07563	-0.24928	-0.58044	-0.579036	-0.453561
ALDH5A1	0.67106	0.572369	-0.532992	0.142345	0.381887	-0.253017	-0.373756
ALDH6A1	0.455889	-0.0420943	0.308652	-0.225577	-0.537421	-0.574536	0.0903787
ALDH7A1	0.142025	-0.375976	-0.040966	-0.389598	-0.509257	-0.27216	0.0966061
ALDH8A1	0.0380006	0.107967	-0.122656	-0.013478	0.164475	0.00400965	-0.0378787
ALDH9A1	-0.123665	0.344304	-0.04229	-0.0783165	-0.385771	0.424958	-0.174818
ALDOA	-0.236224	0.00905452	-0.0460586	0.113928	-0.186782	0.11108	0.17989
ALDOB	-0.203349	0.0873137	0.3408	-0.00395218	-0.327034	-0.47093	0.0428542
ALDOC	0.138984	0.297683	0.0191737	-0.271484	-1.25176	-0.949584	-0.213622
ALG10	-0.494283	-0.432543	-0.0300149	-0.251259	-0.099373	0.398652	-0.615952
ALG12	0.127234	0.247971	-0.202906	0.322915	0.140346	-0.233572	-0.260694
ALG13	-0.00391609	-0.562731	-0.0548972	-0.458058	0.23371	0.355386	0.405421
ALG14	-0.336904	-0.0130134	-0.00814615	-0.131882	0.415573	0.261678	-0.197066
ALG2	0.261321	-0.0537528	-0.0155991	-0.204126	0.3024	0.0751823	-0.279764
ALG3	-0.306573	-0.298059	-0.195039	0.282969	0.211426	0.0318709	-0.178904
ALG5	-0.10692	-0.0632913	-0.0636665	-0.311298	0.125786	0.299822	-0.0446694
ALG6	-0.121872	-0.29012	-0.243968	-0.0496896	-0.410934	0.419614	-0.392398
ALG8	-0.395296	-0.231451	-0.126697	-0.268244	-0.015689	0.104579	-0.385926
ALG9	-0.449993	-0.0815568	-0.188982	-0.265823	-0.0565466	-0.25802	0.226797
ALK	-0.229451	0.259051	0.231776	-0.00848526	0.0049719	-0.00270771	0.00529859
ALKAL2	0.200025	0.136782	0.0856194	0.647156	0.0726799	-0.0497362	0.0736793
ALKBH1	0.0293361	-0.451647	-0.360745	-0.179067	-0.349477	-0.012153	0.12449
ALKBH2	0.0535749	-0.434897	-0.250478	-0.105849	-0.392847	0.181548	-0.27592
ALKBH3	0.172353	-0.0461556	-0.512456	-0.19377	-0.221287	-0.231527	0.107579
ALKBH4	-0.0558151	0.00192692	-0.421157	0.243198	-0.0496129	0.253856	-0.420998
ALKBH5	-0.00466228	0.0562108	-0.273614	0.410378	0.159432	-0.028487	-0.0769531
ALKBH6	0.10644	-0.012153	-0.0618005	0.0314179	0.564952	0.275558	-0.186024
ALKBH7	0.402503	-0.198169	-0.333103	0.171146	-0.478627	-0.119985	-0.133467
ALKBH8	-0.0490984	-0.360076	-0.183	-0.205482	0.246747	0.596382	-0.19434
ALLC	-0.0186246	-0.00340673	0.503719	-0.188472	0.0731233	0.251429	0.0140184
ALMS1	-0.305336	-0.040397	0.0440745	-0.341848	-0.308094	-0.313491	0.332346
ALOX12	0.0536895	-0.045901	0.256679	0.0181614	-0.0215618	-0.15016	0.0980958
ALOX12B	-0.112819	0.230338	0.0574514	-0.0558772	-0.0104618	0.0356507	0.0265577
ALOX15	0.0321399	0.0256578	0.0395132	0.0640092	0.266756	0.455889	-0.0520484
ALOX15B	0.184247	0.0794796	0.352494	0.272376	0.464001	0.0942484	0.00840292
ALOX5	0.122044	0.394987	0.262683	-0.0160415	0.340579	0.3024	0.625574
ALOX5AP	-0.385306	-0.297292	0.391238	-0.0352571	-0.20733	-0.154082	-0.0797248
ALOXE3	-0.162499	-0.0596755	0.28784	0.0716723	-0.0160909	-0.140468	0.0179405
ALPG	-0.145883	-0.076362	0.0456237	0.0306664	0.0808283	-0.0390776	-0.016965
ALPI	-0.00670738	-0.0315222	0.0913131	0.0311577	0.109622	-0.0126896	-0.016965
ALPK1	0.222983	0.17849	-0.0754882	-0.0987751	0.0227778	-0.113573	-0.0995185
ALPK2	1.11337	-0.226006	-0.113507	0.726784	0.00932715	-0.514035	0.369627
ALPK3	0.136782	0.429118	-0.0203622	0.0896096	0.179118	0.0453295	0.132023
ALPL	-0.074434	2.93251	-0.666718	0.342993	1.49124	-1.34603	-0.413728
ALPP	0.157451	0.193854	0.355626	0.339393	0.13356	0.141398	0.0163079
ALS2	0.349243	-0.345916	-0.242418	0.0305749	0.249299	-0.322976	0.161835
ALS2CL	0.0243639	0.535131	0.144006	0.136527	0.238855	0.053949	0.291423
ALX1	-0.640965	1.53877	-2.59981	-1.78859	-2.25498	1.26372	-0.300365
ALX3	-0.173664	0.49851	0.0896096	0.149129	-0.201324	0.189979	-1.19388
ALX4	0.0230834	0.546593	0.380264	0.301513	-0.0271232	0.109586	0.053949
ALYREF	-0.909616	-0.48585	-0.203098	-0.520403	-0.314026	0.100837	-0.4928
AMBN	-0.231597	-0.272091	0.65424	0.0102527	0.192569	-0.128112	-0.016965
AMBP	-0.0753774	0.434797	0.139548	0.084267	0.132384	0.113771	0.0264386
AMBRA1	-0.0435163	-0.211169	0.0747956	-0.16589	-0.377481	-0.0785737	0.244442
AMD1	-0.253806	-0.462681	-0.116681	-0.635563	0.0266402	-0.00544494	-0.139771
AMDHD1	0.300564	0.316706	-0.187948	-0.128166	-0.0294861	-0.275997	-0.0669036
AMDHD2	0.109586	-0.405869	-0.0976942	0.124279	-0.199527	-0.187347	-0.46831
AMELX	0.134405	-0.0060773	0.128295	0.0127485	-0.0691549	-0.0114045	-0.016965
AMELY	0.205874	0.237172	0.156525	-0.121701	-0.233859	-0.0959354	0.00767917
AMER1	-0.104076	-0.0481214	-0.346755	-0.196473	-0.107212	-0.487758	-0.0949046
AMER2	0.0324695	0.0507125	0.275826	0.0575721	-0.0618005	0.265639	-0.114246
AMER3	0.203638	-0.0672282	0.170906	0.194338	0.11077	0.530689	0.067421
AMFR	0.0221886	0.0799037	-0.255563	0.13962	0.243908	-0.156898	-0.525963
AMH	0.222583	0.0756878	0.162669	-0.138886	-0.0927522	0.180437	-0.697777
AMHR2	-0.0978716	-0.13373	0.514189	0.0398054	0.109889	0.0793075	-0.016965
AMIGO1	-0.0248693	0.0558573	-0.084153	-0.209052	0.278952	-0.0662494	-0.161112
AMIGO2	-0.738685	-0.836775	0.427762	-0.0437269	-0.117992	1.2697	0.429396
AMMECR1	-0.390055	-0.281151	0.00276777	-0.129763	0.412774	0.335224	0.00319778
AMMECR1L	0.159432	-0.110773	-0.0590716	-0.176385	-0.069809	-0.0832199	0.950426
AMN	0.0253156	0.168788	0.021617	0.222697	-0.203938	0.146176	-1.07563
AMN1	0.305849	0.180015	-0.012917	-0.283719	-0.0112492	0.0898722	-0.0890395
AMOT	-0.245132	-0.299978	0.0310919	-0.0545576	-0.806014	0.232547	0.0310045
AMOTL1	-0.111591	-0.247475	-0.102562	-0.0289137	0.452514	0.362827	0.809544
AMOTL2	0.263703	0.196007	-0.0161564	-0.0737157	0.0353334	-0.181346	0.168128
AMPD1	0.068266	-0.156042	0.0245421	0.294017	0.0413401	-0.134899	0.0267454
AMPD2	-0.111299	-0.197482	-0.0475876	0.126418	0.0401216	0.174623	-0.197443
AMPD3	0.314245	0.110478	-0.348192	-0.0863254	-0.0539303	0.520429	0.419872
AMPH	-0.141882	0.564534	-0.170833	-0.114104	-0.669664	-1.16216	0.0632983
AMT	0.00220096	0.0767154	-0.11045	0.0759776	-0.560473	-0.13321	0.166272
AMY2B	0.0275586	-0.0874438	-0.0505653	-0.53	-0.323703	-0.178936	0.808188
AMZ1	0.0827358	-0.223426	0.49879	0.0372855	-0.146959	0.0654502	0.15523
AMZ2	0.323306	0.41469	-0.149166	0.00559525	0.0735216	-0.239788	0.00183134
ANAPC1	-0.101997	-0.43369	-0.382778	-0.012917	-0.219242	0.351827	0.00908226
ANAPC10	-0.0128113	-0.326333	0.0690146	-0.161951	-0.0224218	0.199388	-0.141296
ANAPC11	-0.0425691	-0.0111035	-0.108295	-0.0379084	-0.149092	0.205609	-0.30005
ANAPC13	0.262614	0.113821	-0.156965	0.0166782	0.3893	-0.121023	-0.485518
ANAPC15	-0.271977	-0.0744078	-0.312783	0.144901	-0.0363173	0.113235	0.177726
ANAPC16	0.0729881	0.138076	-0.0868794	-0.226905	-0.389283	-0.068007	-0.296898
ANAPC2	-0.0896679	-0.00460341	-0.241261	0.466045	-0.0814627	0.0697039	0.143469
ANAPC4	-0.186707	-0.388886	-0.151589	-0.187267	-0.364943	-0.203669	0.151822
ANAPC5	-0.411257	-0.221598	-0.0192429	-0.111457	-0.256143	0.0580537	0.16117
ANG	0.402035	0.602096	-0.307512	-0.246443	-0.0420943	-0.0191866	-0.368165
ANGEL1	0.0953887	-0.161734	0.0778573	-0.0436831	-0.168212	-0.101392	-0.291875
ANGEL2	0.154768	-0.254203	-0.154363	-0.29742	-0.492207	-0.0756058	0.273146
ANGPT1	0.568746	-0.787107	-2.0292	-1.74046	-1.27249	-0.79811	-0.543322
ANGPT2	0.189666	0.0464488	-0.0108857	0.00452567	0.0484892	-0.305336	0.819096
ANGPT4	-0.155694	0.216514	0.542258	0.066372	-0.348623	0.174855	-0.184041
ANGPTL1	1.47739	-0.0187914	0.394728	0.505581	1.18985	-0.926088	-0.118107
ANGPTL2	0.58003	0.776005	-0.309759	-0.0815886	0.00902586	-1.04546	-0.574271
ANGPTL3	-0.0154023	-0.155721	0.0481071	-0.0504652	0.0190897	0.16117	0.104151
ANGPTL4	1.52085	1.1634	-0.20868	0.676088	0.27398	1.34487	0.271017
ANGPTL6	0.0454128	0.34706	0.343743	0.147152	0.114175	0.190085	0.152775
ANGPTL7	0.0996911	0.0897319	0.0619388	0.2973	0.21461	-0.267433	0.00235056
ANGPTL8	0.00225575	0.195688	0.13962	0.0919535	0.0241067	0.161022	0.288381
ANK1	-0.0813767	0.121963	0.189706	0.284767	0.779037	-0.113997	-0.295269
ANK2	0.564024	0.55693	-0.104455	0.230635	0.767207	-0.519087	0.812528
ANK3	2.17549	1.5595	1.35001	0.406407	1.51228	-0.451792	-0.10999
ANKAR	-0.350937	-0.139679	0.165125	0.0160778	0.305849	-0.0137253	-0.230867
ANKDD1A	-0.268705	0.0413817	-0.405435	0.269819	0.186064	0.209954	0.0458888
ANKEF1	0.0343649	0.0933154	-0.0143198	-0.227652	-0.287554	-0.994607	-0.24527
ANKFN1	-0.0519683	0.309179	0.0338613	0.065252	0.623524	-0.139335	0.0951725
ANKFY1	0.166705	-0.388215	-0.296898	-0.42207	-0.142115	-0.10568	0.133059
ANKH	0.0793387	-0.559809	0.245554	-0.243968	0.779969	-0.067485	-0.294444
ANKHD1	0.192607	-0.162602	-0.408432	-0.313142	0.0716227	0.120322	0.239196
ANKIB1	0.342581	0.132189	-0.22432	0.200389	0.0709154	-0.201522	-0.0805615
ANKLE1	-0.12134	0.00961817	0.0904348	-0.116867	-0.0199134	0.214864	0.195452
ANKLE2	-0.432411	-0.254837	0.127904	0.222583	-0.130347	0.436029	-0.166774
ANKMY1	-0.127874	0.00528675	-0.260564	0.0747696	0.049355	-0.0303634	0.202092
ANKMY2	0.0066917	-0.0510311	-0.506736	-0.00391609	0.0560229	0.250376	0.109974
ANKRA2	0.503294	0.00194855	0.561299	-0.179293	-0.328767	-0.132921	0.0861113
ANKRD1	0.797705	0.973989	-0.0138763	0.71008	0.763044	0.479079	0.030891
ANKRD11	-0.151328	-0.0655624	-0.279673	0.130004	0.2993	0.0499107	-0.21169
ANKRD12	-0.118974	0.174601	-0.164891	-0.345115	-0.181094	-0.0111035	-0.0355649
ANKRD13A	-0.445192	-0.119079	-0.41276	-0.0892471	-0.217152	0.118323	0.186028
ANKRD13B	0.285407	0.0988383	-0.0948464	0.62918	-0.401271	-0.297487	-0.278528
ANKRD13C	0.11108	-0.147832	-0.329326	-0.398269	-0.0954126	-0.0453269	0.16893
ANKRD13D	-0.13957	0.0411547	-0.119767	0.385605	-0.0418588	0.205452	-0.0924776
ANKRD16	0.0969108	-0.190436	-0.370035	0.00844102	-0.224585	0.0181614	-1.0628
ANKRD17	0.227018	-0.0147555	-0.440475	-0.0762877	0.0778573	0.0590707	0.381887
ANKRD18A	0.188968	0.794397	0.210837	0.105213	0.033276	-0.071063	0.1721
ANKRD18B	0.248006	-0.372027	0.194104	0.579391	-0.280884	-0.210574	0.0966777
ANKRD2	-0.19242	0.00127248	-0.280884	0.386678	-0.0303948	0.0111713	-0.0729749
ANKRD22	-0.143057	-0.0931806	0.439373	0.0151785	0.114561	0.821349	-0.00307853
ANKRD24	0.0281078	0.60731	0.20263	-0.10517	-0.0111335	-0.0328117	-0.308177
ANKRD26	-0.0628076	-0.271739	-0.262509	-0.0694763	-0.238411	0.244713	0.0612122
ANKRD27	-0.197541	-0.169479	-0.182921	0.429974	0.116621	0.135622	-0.268705
ANKRD28	-0.664657	-0.214856	0.139085	-0.263407	-0.0590716	-0.0192429	0.978809
ANKRD29	0.369315	0.76383	0.00726373	-1.29382	-0.474474	-1.73014	0.165903
ANKRD30A	-0.0962217	-0.0113471	0.134683	0.0825328	0.122004	0.568372	0.00440248
ANKRD30B	0.0251402	-0.696576	0.0651071	-0.182697	0.519293	0.783574	-0.16589
ANKRD31	-0.0786997	0.166234	0.0192499	-0.0171932	-0.00824199	-0.38162	0.0910092
ANKRD33	0.0179987	0.507411	0.0260048	-0.137162	0.07112	0.00502108	-0.128083
ANKRD35	0.302282	-0.0335708	-0.762994	-0.716394	-0.0705432	-0.242914	-0.474757
ANKRD36B	-0.200092	-0.455381	-0.23774	-0.184041	0.33018	0.826494	0.297683
ANKRD37	0.792384	0.442183	0.189118	0.00589708	-0.207964	-0.399342	-0.301867
ANKRD39	0.0388406	-0.0840072	-0.34083	0.293271	0.00485779	-0.0730029	0.282127
ANKRD40	0.0797289	-0.103952	-0.059867	0.398153	0.0528634	0.0474984	-0.0417871
ANKRD40CL	-0.0363173	0.658791	0.0894962	-0.027085	-0.112737	0.2981	0.195742
ANKRD44	0.08316	-0.164891	0.398271	-0.361642	0.212756	-0.24608	0.210522
ANKRD45	0.164766	0.306081	0.110538	-0.00584407	-0.0219274	-0.453658	0.233621
ANKRD46	0.263865	-0.016502	0.0178522	0.0694036	0.024879	0.0792678	-0.196059
ANKRD49	-0.0317036	-0.35888	-0.439011	-0.333419	-0.280657	-0.308487	0.0354
ANKRD50	0.438308	-0.179733	-0.024853	-0.330717	-0.414229	-0.130129	0.126343
ANKRD52	-0.501542	-0.16507	-0.0630516	0.763044	0.325692	0.199778	-0.124845
ANKRD53	-0.117424	0.0916116	0.228704	-0.199193	-0.571541	-0.3169	0.365629
ANKRD54	-0.379274	-0.339885	-0.0353597	0.132351	-0.243147	0.209066	0.22957
ANKRD55	-0.180122	0.218565	0.255562	0.150619	0.152398	-0.00963764	0.17956
ANKRD6	0.840889	0.914822	0.073806	0.0117005	0.724569	-0.496828	0.000245682
ANKRD7	0.0797723	0.145808	0.100433	0.0283991	-0.489025	-0.44418	-0.159879
ANKRD9	-0.468627	-0.54431	-0.300266	-0.369243	0.0994571	0.246916	-0.82368
ANKS1A	0.348421	0.0571262	-0.129763	-0.00412585	-0.248634	-0.124665	0.000198663
ANKS1B	-0.199869	0.666909	0.0396353	0.0583825	0.129582	-0.110189	0.28672
ANKS3	0.235593	0.000261977	-0.0882061	-0.0805392	-0.119877	0.158919	-0.130889
ANKS4B	-0.140468	0.24829	0.112822	0.285014	-0.0586308	-0.0568816	0.109331
ANKS6	-0.0742102	-0.087478	-0.405557	0.150361	0.00517876	0.0304019	-0.142541
ANKZF1	0.133481	-0.394456	-0.0573844	0.098898	-0.288047	0.147708	-0.0881951
ANLN	-2.08522	-1.39248	-0.193594	-1.15191	-1.34603	0.50239	-0.217871
ANO1	-0.0572505	0.199318	0.21262	0.203235	0.728652	0.170985	0.592129
ANO10	0.318653	-0.0974453	-0.11632	-0.0380519	0.174545	-0.272942	-0.198169
ANO2	0.139663	0.303638	-0.205754	-0.04249	0.00239526	-0.316224	0.152318
ANO3	0.774284	0.651654	1.30713	1.44313	0.559079	-0.760036	-0.0630516
ANO4	-0.293392	0.0591331	0.196514	0.00649684	0.615397	0.0613351	-0.135849
ANO5	-0.10626	0.179261	0.201562	0.134683	0.574799	-0.478358	-0.106426
ANO6	-0.0189373	-0.021155	0.356454	-0.454411	-0.0355649	0.015104	-0.28983
ANO7	-0.127183	0.0779594	0.170985	0.161022	0.0297838	-0.0893701	-0.0577203
ANO8	-0.172692	0.0504402	0.0336958	0.034314	-0.30523	-0.105735	-0.198314
ANO9	-0.0562191	0.0441771	0.137475	0.227575	-0.0751845	0.127206	-0.283022
ANOS1	1.77365	1.35306	1.67231	-1.16075	1.21638	-0.260347	-0.124665
ANP32B	-0.489897	-0.347841	-0.344454	-0.163542	-0.478892	-0.0465127	-0.0922541
ANP32D	0.028987	-0.592701	0.123613	0.0706318	-0.365887	-0.239271	0.0174746
ANP32E	-0.534866	-0.498201	0.518271	-0.404994	0.0767154	0.0944251	0.327796
ANPEP	-0.630405	-0.92335	0.0357413	-0.212547	-1.171	0.522995	-0.409274
ANTKMT	-0.309513	-0.394677	-0.581214	0.278844	0.0520308	0.364211	-1.03876
ANTXR1	0.0264727	-0.286555	0.212081	-0.586277	-0.00255117	0.401566	-0.237026
ANTXR2	0.477124	0.394551	-0.17394	0.225942	0.0586187	0.255949	-0.36837
ANXA1	-0.506406	0.0176722	0.176411	0.00183134	0.0552723	0.342866	1.66029
ANXA10	0.535131	0.171724	0.596382	0.484639	0.119554	1.36303	0.0121387
ANXA11	0.174343	-0.186782	-0.136188	0.370627	0.123752	-0.230336	-0.297772
ANXA13	-0.0291074	-0.0316141	0.0762501	-0.312302	0.160344	0.0366667	0.19786
ANXA3	-0.152255	-0.440604	-0.0240347	-0.0113471	-0.139148	-0.865075	-0.0691549
ANXA4	0.524287	-0.0637218	-0.0656028	-0.2842	-0.00628818	-0.397422	0.0339432
ANXA5	-0.339054	-0.124804	0.127206	0.11633	-0.0041041	-0.0193767	-0.0998287
ANXA6	-0.244408	0.00147095	-0.153979	-1.20083	-0.242727	-0.170502	-0.300012
ANXA7	-0.201324	-0.00728595	-0.0612221	-0.248723	0.185455	0.272201	-0.145079
ANXA9	-0.117681	0.00805606	0.084305	-0.0598055	-0.157927	-0.360555	-0.166271
AOAH	0.0219714	0.233185	-0.138705	0.112435	0.291771	-0.0675241	-0.114304
AOC1	-0.00773437	-0.0832864	0.195046	0.125274	-0.0567781	-0.0489048	-0.0867176
AOC2	-0.117872	0.155836	0.298714	-0.160358	0.188151	0.766505	0.42683
AOC3	-0.443319	0.0798305	0.0801758	-0.12837	0.321752	-0.208012	0.0346776
AOPEP	0.427762	-0.270496	0.0138155	0.319223	0.259627	0.0260048	-0.0503577
AOX1	0.398947	-0.694412	-0.0221134	0.595835	0.819096	-0.37583	-0.213503
AP1AR	-0.483375	-0.283719	0.0216998	-0.461907	0.00779536	-0.0121955	-0.19826
AP1B1	0.00432234	-0.31235	-0.0111335	0.237783	0.284309	0.0371888	-0.183885
AP1G1	0.0499107	1.03138	-0.285041	-0.0773563	-0.0367814	0.0357413	0.41692
AP1G2	-0.109559	0.397007	-0.171475	0.389561	-0.0343111	-0.40704	0.203127
AP1M1	-0.290859	-0.346009	-0.335231	0.582574	-0.136988	-0.131648	0.0361729
AP1M2	-0.167256	0.103854	0.541619	0.397818	-0.0235159	0.0370685	0.153854
AP1S1	0.0480795	0.151399	0.00706769	-0.4287	0.00179735	0.127435	-0.0513927
AP1S2	0.0784755	0.266036	-0.091487	0.195688	0.419772	-0.259687	0.0863904
AP1S3	-0.071278	0.58103	-0.0193767	-0.0807238	0.847767	0.161412	0.115451
AP2A1	0.052681	0.131749	0.0541091	1.03427	0.269819	-0.0154198	-0.411955
AP2A2	-0.0190067	0.128056	-0.664657	0.351827	-0.0435041	0.276402	0.214514
AP2B1	0.19254	-0.214322	-0.107212	-0.447766	0.00635831	-0.0902187	-0.0332305
AP2M1	-0.225691	-0.0676923	-1.04468	-0.0685986	-0.563091	-0.0352031	0.0198402
AP2S1	0.201562	-0.0199134	-0.598527	0.146896	-0.091439	-0.0328883	-0.291255
AP3B1	-0.292167	-0.0886647	0.0551687	-0.265925	-0.0393923	0.0127196	-0.0979154
AP3B2	-0.0694763	0.20779	0.141683	0.276717	-0.0270191	-0.0501629	0.116719
AP3D1	-0.00845054	-0.149166	-0.294096	0.244813	0.369315	-0.0379084	-0.341119
AP3M1	0.0879126	-0.166574	-0.368545	-0.0605721	-0.0182495	-0.0139028	-0.109824
AP3M2	0.275417	0.04876	-0.443769	0.249608	0.287751	0.0991777	0.0716227
AP3S1	-0.0403376	0.0698831	-0.0541724	0.147518	-0.0638989	-0.274692	0.115113
AP4B1	-0.256143	-0.169585	-0.282899	-0.0951721	-0.30319	-0.0298727	0.112505
AP4E1	-0.0557835	-0.0395616	-0.0194311	0.13986	0.253856	0.240389	0.125213
AP4M1	-0.108607	-0.45719	-0.366101	0.0427919	-0.29049	-0.133555	-0.172355
AP4S1	0.061703	-0.371874	-0.000564339	-0.139074	0.225187	-0.279184	-0.15863
AP5M1	0.235243	-0.00218693	0.171832	-0.355708	0.0105859	0.0292383	0.184097
AP5S1	-0.100096	-0.195154	-0.0274396	0.218192	0.0167532	-0.154294	-0.673661
AP5Z1	0.21694	-0.113381	-0.394091	0.0578545	-0.0861086	0.124554	-0.463062
APAF1	-0.478892	-0.292851	0.0625093	-0.22536	-0.572309	-0.0126374	0.237267
APBA1	0.768042	-0.00108992	0.225096	0.137998	0.526065	-0.0975672	-0.158701
APBA2	-0.206062	0.639108	0.250376	0.205609	0.41469	0.680897	-0.398104
APBA3	0.0875018	0.121462	-0.106147	0.735608	0.178438	0.0657465	-0.726679
APBB1IP	0.50129	-0.48977	-0.783984	0.0178522	-1.18878	-0.178708	-0.228822
APBB2	0.685728	-0.418961	-0.0550689	-0.514394	0.108152	0.208158	-0.216941
APBB3	0.200091	-0.0346098	-0.0251339	0.346652	0.251478	-0.148974	-0.0470065
APC	0.106807	0.00428879	0.131519	-0.435709	0.122759	0.0939191	0.233349
APC2	0.0374275	0.229921	0.0640683	0.0760222	-0.183941	0.0858084	-0.0937913
APCDD1	0.154501	1.01305	0.0568103	0.108826	0.348295	0.0374873	-1.71558
APCDD1L	-1.06794	-2.04572	-0.291378	-0.738685	-0.366296	0.835076	0.254927
APCS	-0.0755777	0.0662188	0.268393	0.21262	0.028359	0.109109	-0.016965
APEH	-0.272266	-0.559318	-0.429621	0.298851	-0.113977	-0.155344	-0.249785
APEX1	0.0888026	-0.180515	-0.312597	-0.217672	-0.661331	-0.163667	-0.0672282
APEX2	-0.340231	-0.459958	-0.0142083	0.109239	0.0179405	-0.0891429	-0.425187
APH1A	0.077027	-0.140468	-0.109111	0.0697039	-0.19877	-0.110519	0.0648584
APH1B	0.397218	-0.233778	-0.0768173	-0.0301604	0.0623439	0.304654	0.234246
API5	-0.15585	-0.157693	0.109514	-0.28765	-0.108235	0.0279512	-0.164378
APIP	-0.076362	-0.102211	-0.0317512	-0.0995902	0.458954	0.48891	-0.12989
APLF	-0.173516	0.0517555	0.284811	-0.222746	-0.0662836	-0.424043	0.268343
APLN	-0.000414467	0.0389439	-0.0609486	0.0938723	-0.245515	-0.0209171	-0.168569
APLNR	-0.162572	0.0706888	0.263703	-0.114217	-0.0608208	0.460162	-0.0603944
APLP1	0.362661	0.611194	-0.0354134	0.428167	0.34695	-0.16085	0.146733
APLP2	0.201908	0.0620807	-0.0628076	0.402902	-0.369065	-0.187267	-0.137871
APMAP	0.243502	0.0267706	-0.114077	-0.0107477	-0.0985982	-0.113464	-0.223158
APOA1	0.238405	-0.140797	0.00552913	0.0571262	0.0231397	-0.0307514	0.104024
APOA2	0.124313	0.0972162	0.116248	0.0590159	0.176641	-0.00364568	-0.016965
APOA4	0.0805857	-0.00555692	0.0464488	0.374287	-0.122991	-0.376764	0.00528675
APOA5	-0.235912	0.0313709	0.490749	0.116621	-0.21848	0.129696	0.013185
APOB	-0.048605	0.540946	0.20779	-0.0108554	-0.275563	-0.527794	-1.15642
APOBEC1	-0.0106704	-0.142157	0.128188	0.0954241	-0.0834987	0.0407736	-0.016965
APOBEC2	-0.0503577	0.220044	0.241372	-0.0948464	-0.36387	-0.0362224	0.137248
APOBEC3A	-0.163718	-0.258975	0.059379	0.00369635	-0.0372779	-0.112299	0.316406
APOBEC3C	0.264337	-0.273366	-0.204748	-0.120161	0.319677	-0.443139	-0.273614
APOBEC3D	-0.0975672	0.529723	0.400927	0.34352	0.164434	-0.776668	-0.0384968
APOBEC3F	0.465127	0.0764692	-0.682396	0.0267706	-0.170901	-0.542613	-0.647564
APOBEC3G	0.784228	0.491188	-0.314648	-0.065129	-0.359576	-0.351436	-0.479468
APOBEC4	-0.168311	0.148078	0.299747	-0.103766	-0.0469504	0.185254	-0.00294329
APOBR	0.0961373	-0.13592	0.133813	0.113386	-0.0254842	0.33872	-0.297881
APOC1	-0.310789	-0.178478	0.5858	0.0645347	0.662839	-0.0070881	-0.521562
APOC3	0.0641689	0.00559525	0.115858	0.390472	-0.0534519	-0.24353	-0.016965
APOD	0.210627	0.936942	0.364066	-0.180556	1.11337	0.161475	-1.64179
APOE	-0.79093	0.416581	0.194875	-0.260292	0.0337184	0.141201	-0.827059
APOF	0.112066	0.122044	0.00144233	-0.0977953	-0.203142	0.203491	-0.127625
APOH	-0.241831	-0.148485	0.318865	0.227402	-0.168897	0.0149407	0.00700758
APOL1	0.85273	0.978809	-0.148602	0.700276	0.550117	-0.266157	-0.526496
APOL4	-0.122692	0.0461207	0.386608	-0.0870252	-0.403838	-0.442387	-0.34853
APOL5	0.126745	0.0403853	0.247745	-0.0527524	0.165125	0.0252704	-0.0830284
APOL6	0.611713	0.307387	-0.30005	1.09486	0.298782	-0.38247	-0.478627
APOLD1	-0.178573	0.00442469	-0.241134	0.618579	-0.0102902	-0.466144	-0.23297
APOM	-0.129763	-0.0559183	0.130098	0.00992404	-0.177671	-0.107519	-0.114057
APOO	-0.413728	-0.419803	-0.307033	-0.11738	0.114912	-0.170054	-0.108536
APOOL	-0.221442	-0.263183	-0.194132	0.17286	-0.271484	-0.0521111	-0.18702
APP	0.193296	-0.143924	0.300255	-0.35922	-0.274195	0.0778383	0.172603
APPBP2	0.38053	0.115492	0.0163079	-0.229976	-0.28136	-0.213707	-0.474474
APPL1	0.00194855	-0.356204	-0.098909	-0.600096	-0.257924	-0.145801	0.267534
APPL2	-0.499147	-0.232163	-0.482531	-0.796664	-0.277686	0.53152	0.190161
APRT	0.140568	-0.33607	-0.115336	0.0513546	0.202421	-0.258181	-0.246808
APTX	0.177807	-0.021235	-0.22554	-0.0463555	0.347169	0.0709154	-0.187948
AQP10	-0.0172348	0.142852	0.218486	0.154394	0.172978	0.0187753	0.0295561
AQP11	0.217987	0.0399408	-0.389045	0.18857	0.407579	-0.491618	0.164902
AQP2	0.136097	0.263311	0.302105	0.0412414	-0.0967963	0.337973	-0.016965
AQP3	-0.21848	0.309179	0.294017	-0.052396	0.0898355	-0.174982	-0.173793
AQP4	-0.0234296	0.153854	0.173202	-0.0232065	0.1811	-0.063433	-0.0991213
AQP5	-0.0769202	0.0850875	0.61208	0.338605	-0.020013	0.215301	-0.016965
AQP6	-0.00502775	0.107031	0.264446	0.0712944	-0.224468	0.232232	0.154004
AQP7	-0.0595063	-0.0964552	0.518444	0.0905274	0.205874	0.0429843	-1.28965
AQP8	-0.20559	0.117071	0.138351	-0.00365413	-0.185893	0.24813	-0.0508447
AQP9	-0.0167534	-0.184628	0.55278	-0.0083095	0.783769	0.0447013	0.098122
AQR	0.0155309	-0.309702	-0.0379774	0.00853733	-0.274432	-0.174431	-0.0335708
AR	0.0421345	-0.593327	-0.336832	-0.590641	-0.206245	-0.552193	-0.0704402
ARAF	-0.18783	-0.196563	-0.193971	0.732798	0.185498	-0.197443	-0.120412
ARAP1	0.211742	0.0930801	-0.0217475	0.210387	0.0916116	-0.156151	-0.370569
ARAP2	0.117022	0.446092	0.191244	-0.0483925	0.244273	-0.346203	-0.0783357
ARAP3	0.343076	-0.0816865	-0.00703147	0.00710573	-0.209178	-0.254496	-0.068383
ARC	-0.122471	0.276969	0.284875	0.109109	-0.10479	0.104883	1.94373
ARCN1	-0.114421	-0.13538	0.131161	0.0772409	-0.0380519	0.0240689	-0.184673
AREL1	0.223872	-0.336331	-0.186239	0.203077	0.0853469	0.07557	0.182722
ARF1	-0.217871	-0.440006	-0.00550566	-0.249478	0.133826	0.131677	-0.0667139
ARF3	0.0926041	-0.113328	-0.345682	0.230338	0.0747422	-0.091439	-0.089825
ARF4	-0.187699	-0.0659922	0.382687	-0.160536	0.217398	0.118744	-0.0753222
ARF5	0.150905	-0.103736	-0.192598	-0.371042	-0.188523	-0.138034	-0.316594
ARF6	-0.306249	-0.0649806	0.28081	0.351607	0.0273878	-0.0562191	0.263865
ARFGAP1	-0.112544	-0.296293	-0.0155241	0.525839	-0.0360931	0.415573	0.140138
ARFGAP2	0.088751	-0.0976942	-0.0705432	0.306167	-0.428513	0.197221	0.175474
ARFGAP3	0.154652	-0.176715	1.07235	-0.340319	-0.105573	-0.156965	0.359366
ARFGEF1	0.301645	-0.124604	-0.20015	-0.270248	-0.0607139	-0.0240292	0.377823
ARFGEF2	0.239547	-0.143002	0.124427	-0.221287	0.354653	-0.12945	0.0705113
ARFGEF3	0.04207	0.248183	0.0861498	-0.15958	1.06589	-0.246242	0.106674
ARFIP1	0.198814	-0.0250962	0.0403626	-0.755252	0.0822822	0.12479	-0.111457
ARFIP2	-0.0257775	-0.154725	-0.620999	-0.0896679	0.0379212	-0.0784479	-0.22045
ARFRP1	0.0135683	0.198467	-0.219006	-0.0817801	0.106605	0.349965	-0.24418
ARG1	-0.0358803	0.259679	0.123377	-0.0373064	0.145775	0.650091	-0.200905
ARG2	-0.662642	-0.0472786	-0.82533	0.11749	-0.455515	-0.166837	0.326397
ARGLU1	-0.360076	-0.19037	0.1811	-0.0746299	-0.184108	0.336525	0.32384
ARHGAP1	0.139085	-0.161382	0.140528	0.0809303	-0.0438187	-0.372922	-0.078625
ARHGAP10	0.126773	-0.381951	0.116668	0.800322	0.255432	-0.224196	-0.214599
ARHGAP11A	-1.02685	-1.37749	-0.388215	-0.114991	-0.346249	0.375178	-0.0983468
ARHGAP12	0.230447	-0.349601	0.133441	-0.275223	-0.0517771	-0.0649401	0.175339
ARHGAP15	-0.238801	0.0443372	0.227784	0.0878859	0.104024	-0.346834	-0.366296
ARHGAP17	-0.30554	-0.156072	-0.217547	-0.182851	0.0390876	-0.0518952	0.407579
ARHGAP18	-0.52492	-0.92474	-0.0219084	0.0885995	0.762185	1.4984	0.144856
ARHGAP20	0.0105174	1.09256	0.438937	0.316406	1.24877	-0.466	0.248479
ARHGAP21	-0.155473	-0.0708299	0.052681	-0.234453	0.368563	-0.344505	0.603852
ARHGAP24	0.0222754	-1.03589	-0.0890395	0.147185	0.49879	0.246468	0.533044
ARHGAP25	0.0949745	0.109019	0.236213	0.12479	0.583544	-0.187888	-0.375248
ARHGAP26	0.133887	0.127206	-0.259962	0.00363324	0.448347	-0.296593	0.962387
ARHGAP27	0.0533228	0.0751618	0.181548	0.0374275	0.421274	0.386678	-0.202015
ARHGAP28	0.518646	1.60775	-0.126844	-0.474949	-1.07563	-0.915655	0.0406999
ARHGAP29	-0.671014	0.205244	-0.00835482	0.205359	0.267035	0.531929	0.249023
ARHGAP30	0.286365	0.070346	-0.338327	0.171998	0.169608	-0.0060907	0.0231911
ARHGAP31	0.35237	0.223298	-0.0144514	0.0967452	0.0214353	-0.57111	-0.184925
ARHGAP32	-0.173844	-0.715141	-1.3974	-0.475249	-1.01962	-0.45719	-0.162286
ARHGAP33	-0.402759	-0.0311286	0.400483	0.105688	-0.352864	0.308998	-0.209455
ARHGAP35	0.406334	-0.131368	-0.199492	0.2357	0.162613	-0.194783	0.182311
ARHGAP36	-0.00508904	-0.134125	0.0224296	-0.0348312	0.0322335	-0.136526	-0.016965
ARHGAP39	-0.0690382	-0.126732	0.0158772	0.609144	-0.0573991	0.296752	0.08131
ARHGAP4	-0.0356434	0.200174	0.0587483	0.150491	0.397818	0.130961	-0.230091
ARHGAP42	0.419442	0.234397	-0.0719214	-0.593327	-0.298124	-0.161024	0.253977
ARHGAP44	0.0559244	0.656721	-0.268402	-0.116195	0.386355	-0.381125	-0.0474443
ARHGAP45	-0.0898975	-0.0878003	-0.107473	0.307291	-0.114396	0.177075	0.278016
ARHGAP5	0.100164	0.0211839	0.0586802	-0.357185	-0.211169	-0.0989942	0.32282
ARHGAP6	0.117664	0.734876	-0.396281	0.0999715	-0.0182123	-0.662642	0.12656
ARHGAP9	-0.0913673	0.292255	0.112554	0.125565	-0.0202042	0.0796727	-0.421877
ARHGDIA	-0.423825	-0.326298	-0.292075	0.926158	-0.00644329	-0.0345235	-0.20695
ARHGDIB	-0.308969	0.593547	-0.0398908	1.03822	1.64067	1.30128	-0.186198
ARHGDIG	0.0996153	0.157527	-0.15231	0.228962	0.105521	-0.0825072	0.0639838
ARHGEF1	0.00922307	-0.184112	0.00743912	0.456164	-0.0666382	0.348491	-0.0572505
ARHGEF10	-0.406198	-0.0969736	-0.301569	0.11117	0.492838	0.0935276	-0.452351
ARHGEF10L	0.207464	0.012663	-0.0885954	0.50405	0.349551	-0.068383	-0.423002
ARHGEF11	0.229171	-0.0853512	-0.334436	0.516677	0.222282	-0.161667	-0.303348
ARHGEF12	0.121231	0.0260879	0.156813	-0.128897	0.108508	-0.0406262	0.308405
ARHGEF15	-0.219104	0.0588823	-0.00782073	-0.0568816	0.150244	0.187706	0.363036
ARHGEF16	0.0177321	0.204629	0.352065	0.393466	-0.0252942	0.0850036	-0.0499603
ARHGEF17	0.194289	-0.127657	-0.172797	-0.177023	0.128112	-0.224585	-0.110189
ARHGEF18	0.138351	-0.305032	-0.251089	-0.301107	-0.123957	-0.0342354	-0.282346
ARHGEF19	0.150059	0.0111914	-0.637305	-0.0223105	-0.107169	-0.0224218	0.19729
ARHGEF2	-0.0652849	0.243502	0.0407388	0.437958	-0.0207824	-0.0293762	0.564534
ARHGEF25	0.0924031	0.251716	-0.0803159	-0.175562	0.00363324	-0.280562	0.301939
ARHGEF26	-0.0385555	-0.605398	0.0235514	-0.126697	0.0503791	-0.391818	0.452514
ARHGEF28	-0.461907	-0.850629	-0.0808456	0.0457487	0.258339	1.02373	-0.601131
ARHGEF3	0.833588	-0.110124	0.289217	-0.379274	-0.43369	-0.627737	0.101173
ARHGEF37	0.0878298	0.523483	-0.571541	-0.303348	0.131632	-0.296965	0.132225
ARHGEF39	-0.357763	0.129933	0.200579	0.0977456	-0.0876854	0.252323	0.427095
ARHGEF4	0.623981	0.393192	-0.163084	-0.0709476	0.0335421	-0.0833213	0.112622
ARHGEF40	0.0294907	-0.20073	-0.0655133	-0.328175	-0.303606	-0.0879569	-0.142464
ARHGEF5	0.0362637	-0.199058	-0.208887	0.000484794	-0.0074298	-0.351915	-0.218638
ARHGEF6	0.431826	0.0139398	-0.291939	-0.570792	-0.482531	-0.611028	0.332635
ARHGEF7	-0.133923	0.497158	-0.210802	-0.184693	-0.11714	-0.0130523	0.646472
ARHGEF9	-0.208452	0.0101385	-0.128523	0.205172	0.410378	-0.114231	-0.110249
ARID1A	-0.145266	-0.0768173	-0.327483	0.259679	0.199712	0.0415523	0.381431
ARID1B	-0.252296	-0.23231	1.00099	-0.139472	-0.337266	-0.178904	0.0309558
ARID2	0.170009	-0.123848	-0.546285	-0.118278	-0.295269	-0.0795726	0.112926
ARID3A	0.205414	-0.117969	-0.153016	0.405918	0.107732	0.0885038	0.309232
ARID3B	-0.301569	-0.0183072	0.032257	0.150806	-0.0358065	0.110137	0.612567
ARID4A	0.289217	0.205609	-0.0791171	-0.290016	-0.319054	-0.207458	0.180542
ARID4B	0.326939	0.0398515	-0.00439546	-0.0303905	-0.32571	0.156335	0.440648
ARID5A	0.148805	0.0348501	0.0569758	0.397007	0.494674	-0.19628	0.304654
ARID5B	0.369226	0.465715	-0.0779897	0.12473	-0.0411512	-0.70739	0.120946
ARIH1	0.176124	0.0496492	-0.315083	-0.346009	-0.0161165	-0.0854378	0.177574
ARIH2	-0.00685062	-0.237039	-0.191907	0.0782548	0.00592232	0.0835128	0.397007
ARL1	0.0494261	-0.0360681	-0.0151698	-0.488275	0.152198	0.33956	-0.195058
ARL10	-0.218058	-0.227473	-0.0947165	-0.401402	-0.600668	-0.123424	-0.42651
ARL11	0.0213088	0.0982617	0.339476	0.183752	0.0407736	-0.308177	-0.0544182
ARL13B	-0.0965562	-0.0294016	-0.00373999	-0.333486	-0.369672	-0.157145	-0.0431257
ARL14	-0.227054	0.0211037	0.100646	-0.122879	-0.0798248	-0.13093	-0.016965
ARL14EP	0.603852	0.181824	0.0127485	-0.804425	-0.473024	0.315473	-0.439011
ARL15	0.404678	-0.152733	0.0485387	0.289931	0.301939	-0.125976	-0.247411
ARL17A	0.017173	-0.45457	0.0567787	0.46439	-0.248188	-0.291334	-0.11971
ARL2BP	-0.373552	-0.138575	-0.272487	-0.198128	0.0212412	-0.255701	-0.146856
ARL3	-0.108373	0.00729703	-0.206696	0.162613	0.101173	-0.0813767	0.0308214
ARL4A	-0.631696	-0.328531	-0.0131801	-0.585394	-1.16482	1.13521	0.633442
ARL4C	0.587422	-0.264155	0.0415208	-0.415953	-0.416989	-0.835507	0.207544
ARL4D	0.305177	-0.16085	-0.036878	-0.0559861	0.092229	-0.165764	0.627896
ARL5A	0.0464928	-0.103678	0.277084	-0.230597	-0.102374	-0.0546497	-0.234278
ARL5B	-0.123602	-0.0949046	-0.0915848	-0.452983	-0.780224	-0.187432	-0.161951
ARL6	0.251275	0.0757387	-0.0258393	-0.2898	0.112066	0.170281	-0.366634
ARL6IP1	-0.730548	-0.333103	0.119362	-0.463937	-0.306293	0.0624064	-0.0705432
ARL6IP4	-0.151749	0.0264727	-0.247783	0.10002	-0.00642764	0.391555	-0.239788
ARL6IP5	0.608777	0.0898355	-0.00912595	-0.15645	0.244548	-0.35694	-0.1119
ARL6IP6	-0.528467	-0.0131801	0.251342	-0.112128	-0.182257	0.320427	-0.284649
ARL8A	0.314336	0.181398	0.110872	0.50239	0.4905	-0.0358803	0.136249
ARL8B	0.277324	-0.383263	-0.13441	-0.354461	-0.0527776	-0.052505	0.265527
ARL9	0.016211	0.698602	0.342866	0.188018	-0.265925	-0.782048	0.212081
ARMC1	-0.00487042	-0.240207	0.107769	-0.157731	-0.0198967	0.0599449	-0.329288
ARMC10	0.308652	0.348794	-0.288047	0.0459453	-0.418301	-0.0867416	-0.469347
ARMC12	0.0970447	0.292088	0.118639	0.21327	-0.0157818	-0.100063	-0.202478
ARMC2	0.0881688	-0.0195527	0.129582	-0.106056	-0.0554935	-0.43453	0.155688
ARMC3	-0.204894	0.125814	0.184433	0.223872	-0.176829	-0.117215	-0.016965
ARMC5	0.0558573	-0.0230464	-0.161924	0.00984021	0.162213	0.216428	-0.0702436
ARMC6	-0.176446	-0.234499	-0.158534	0.138838	0.0851936	0.18468	-0.516193
ARMC7	0.0834088	-0.0698977	-0.0770504	0.28825	-0.432284	-0.193383	-0.256809
ARMC8	0.0184383	-0.0984561	-0.131082	-0.0313754	-0.0728719	-0.0805392	0.328326
ARMC9	1.15014	-0.148289	0.0254497	0.507754	0.227493	0.33207	0.331935
ARMCX1	0.513694	0.161918	0.242735	-0.540617	-0.240471	-0.199977	0.0820489
ARMCX2	0.35851	0.218998	0.145891	-0.517067	-0.214704	-0.0699601	-0.235533
ARMCX3	0.379514	0.32005	0.0557444	-0.385926	-0.0909515	-0.035593	-0.146732
ARMCX4	0.612567	-0.2114	-0.16085	-0.153979	-0.116613	0.187837	0.364684
ARMCX6	0.113235	-0.0161952	-0.302295	-0.370421	-0.0811802	-0.23944	-0.192297
ARMH1	0.171737	0.265527	-0.153147	-0.00129439	-0.206896	-0.282408	0.487194
ARMH3	-0.185631	-0.0573844	-0.247411	-0.0340199	-0.283719	-0.118198	0.203798
ARMH4	0.645489	0.160565	-0.0174432	-0.361733	-0.241794	-0.364251	0.0554855
ARMT1	0.103666	-0.194396	1.04491	-0.360969	-0.566358	-0.027996	-0.558297
ARNT	0.322312	-0.23517	0.00932715	-0.38349	-0.277852	-0.353974	-0.120656
ARNT2	0.445366	-0.104113	-0.0368219	0.0656403	-0.0635643	-0.709611	0.00829423
ARNTL	0.330289	-0.0037937	-0.169695	-0.227752	-0.157607	0.140725	0.874588
ARNTL2	-0.681055	-0.844764	-1.35085	0.683323	-0.0805615	0.00645128	-0.107058
ARPC1B	-0.199826	-0.184673	-0.127349	0.000936937	-0.0582717	-0.196721	-0.130841
ARPC2	-0.29742	-0.256671	-0.0606159	-0.155497	-0.10465	0.493275	0.100837
ARPC5	-0.112452	-0.156369	0.00479498	-0.467283	-0.149562	0.131019	-0.286575
ARPC5L	-0.526884	-0.127046	-0.0790617	-0.0969736	0.230263	0.83047	0.353029
ARPIN	-0.0763187	-0.0606712	0.0400207	0.357634	-0.0232065	0.242184	-0.475964
ARPP19	-0.433407	-0.24251	-0.319493	-0.356728	-0.0577896	0.312509	0.269062
ARR3	-0.0536471	0.237493	0.294135	0.217146	-0.0261039	-0.0200583	-0.103993
ARRB1	0.296091	0.410258	0.121261	-0.0166606	0.05691	-0.453561	-0.080665
ARRB2	-0.372443	0.0858571	-0.418533	-0.330488	0.0476919	-0.445558	0.0700286
ARRDC1	-0.385926	-0.058846	-0.393249	0.307978	-0.285411	-0.0252469	-0.525068
ARRDC2	-0.0437269	0.146553	-0.263587	0.167308	0.414522	-0.0428961	-1.58873
ARRDC3	0.405696	0.066799	1.38932	-0.138999	-0.525819	-0.592866	1.90608
ARRDC4	-0.416512	1.31788	0.28646	-0.209455	1.01811	0.831702	0.404277
ARSA	-0.028023	0.0820222	-0.184311	-0.0623172	-0.534658	-0.746924	0.0722424
ARSB	0.049725	0.14339	1.24223	0.740168	0.67397	0.00908226	-0.190642
ARSD	0.20263	-0.102756	-0.478627	-0.245132	-0.36433	-0.993195	-0.220951
ARSF	0.067421	0.261114	0.252195	0.145808	-0.0489048	0.0712944	-0.0773896
ARSG	0.0614998	0.146318	0.171737	-0.21879	0.578175	-0.279966	0.507063
ARSI	-0.434049	-0.0759664	-0.13321	0.0188947	-0.507041	-0.0513927	0.305041
ARSJ	0.0732567	0.55802	1.32728	0.479573	0.485896	0.327537	1.07643
ARSK	0.138315	0.0201958	-0.379418	0.424478	0.503719	0.0124588	-0.364251
ARSL	0.237099	-0.323202	-0.0228508	-0.165428	-0.454411	-0.339885	-0.145551
ART1	-0.308894	0.0811258	0.540755	0.267443	-0.0926879	0.32307	-0.016965
ART3	-0.119509	0.132225	0.059101	-0.148035	0.100272	-0.31959	0.358405
ART4	0.000198663	0.547547	0.0117005	-0.158019	0.175621	-0.121872	0.0886368
ART5	0.152427	0.124929	0.573733	-0.0257001	-0.0478093	0.38764	0.0107479
ARTN	-0.121596	0.180477	0.620506	0.00430782	-0.296182	0.100768	0.0167532
ARV1	0.213877	0.242864	0.0027502	-0.200367	0.271168	-0.322706	-0.335585
ARVCF	0.189979	0.15764	-0.0126896	0.123408	-0.171379	-0.0304965	-0.200811
ARX	-0.08271	0.503452	0.0515645	-0.0295332	-0.102113	0.0626469	0.0964337
AS3MT	0.184623	0.0616786	-0.525963	-0.14103	-0.336538	-0.0230213	0.0398054
ASAH1	0.600417	0.184533	0.18021	-0.433407	0.497659	-0.192099	-0.189709
ASAP1	0.503138	0.0457723	0.0209806	0.481086	0.379624	0.481697	0.164176
ASAP2	0.0527584	-0.442549	0.0324695	0.656721	0.479813	0.20708	0.230447
ASAP3	0.251209	0.487311	-0.327607	0.163953	-0.297772	-0.822255	0.139548
ASB1	-0.0608949	-0.26533	0.100391	0.0823681	0.137085	0.797705	0.0882669
ASB10	-0.101013	0.100347	0.734876	0.0192499	0.0732567	0.101527	-0.016965
ASB11	-0.0827593	0.323306	0.107881	-0.028497	0.0311442	-0.261616	-0.0382389
ASB13	0.0931036	-0.146662	-0.131467	0.195564	-0.200947	-0.380728	-0.921179
ASB14	-0.125373	0.164973	0.0942974	-0.026445	0.0614998	-0.369847	0.0503791
ASB15	-0.0543139	-0.131858	0.0758866	0.034388	-0.0250271	0.245393	0.189749
ASB16	-0.278743	0.0475355	0.85273	-0.131858	-0.287107	0.210522	-0.0370128
ASB17	-0.269557	-0.0777933	0.13466	-0.0354134	0.0367693	0.140383	-0.016965
ASB2	0.221144	0.340512	0.0793075	0.0890137	0.254487	-0.317941	0.0612375
ASB4	-0.0999598	-0.169122	0.172353	0.018835	0.184179	-0.574271	-0.171613
ASB5	0.61208	0.0821292	-0.090681	-0.0743244	-1.32659	-0.598158	0.119979
ASB6	-0.0616851	-0.0738013	-0.186886	0.218506	0.225256	0.468499	-0.226342
ASB7	0.529723	-0.207695	-0.388746	-0.175664	-0.166019	-0.157607	-0.183941
ASB8	0.27398	-0.0169905	-0.152976	-0.473821	-0.0330459	-0.149671	-0.307954
ASB9	-0.185774	0.103734	0.0554319	0.081191	-0.153873	-0.00933023	0.511888
ASCC1	0.1676	0.0140184	-0.240921	-0.434049	-0.334436	-0.252633	-0.131627
ASCC2	0.024879	-0.306573	-0.177272	0.691436	-0.0499084	-0.0652212	-0.0696978
ASCC3	0.189861	-0.117424	0.0779265	-0.287889	-0.0526565	-0.0495403	0.2984
ASCL1	-0.118998	0.199254	0.355927	-0.000744151	-0.192132	0.183813	0.0117997
ASCL2	0.0528378	0.0476538	0.0778383	0.0557444	0.000198663	0.660203	-0.16021
ASCL3	-0.296039	0.072351	0.475981	0.0565715	0.307828	0.113895	-0.016965
ASF1A	0.0218411	-0.204748	-0.247295	-0.491423	-0.637629	-0.116178	-0.0851196
ASF1B	-1.16482	-0.605095	-0.0631637	0.217398	-0.388508	0.322659	0.0206885
ASGR1	-0.0941055	0.181747	-0.15842	0.213668	-0.116178	0.19516	0.207172
ASGR2	-0.27434	0.161508	0.230047	-0.174255	0.190161	0.0493816	-0.124219
ASH1L	0.0554855	-0.121023	-1.06794	-0.314803	0.0875333	-0.195746	0.191689
ASH2L	-0.336991	-0.174932	-0.265291	-0.207425	-0.164943	0.0503068	-0.225429
ASIC1	0.0824704	0.167468	-0.416099	-0.187197	-0.978922	-0.72424	0.136527
ASIC2	0.112554	0.183205	0.114561	0.146667	0.240702	-0.0839435	0.0373979
ASIC3	-0.28153	0.479994	0.107078	0.111507	-0.0685059	0.0444646	-0.165821
ASIC4	-0.00832211	0.317083	0.170135	0.338214	-0.0446909	0.184179	-0.0785737
ASIP	0.0158772	-0.0381114	0.201171	0.00235056	-0.0722369	-0.491178	-0.149587
ASL	-0.593741	-0.413682	-0.642122	0.264446	-0.0347488	-0.0529083	-0.0882442
ASMTL	0.0138356	0.187837	-0.0295332	0.130856	-0.0406773	-0.0946201	-0.202906
ASNS	-0.579947	-0.013143	-0.11725	-0.320421	-0.131648	0.0894962	0.223111
ASNSD1	0.255072	-0.263587	-0.190642	0.0374873	0.128912	-0.158968	-0.076362
ASPA	0.167143	0.896281	0.00798781	-0.02042	0.523674	-0.298944	-0.0397433
ASPDH	0.0839754	0.243536	0.0179685	0.390122	-0.207646	0.502646	0.0175968
ASPG	-0.0104799	0.332346	0.482876	0.14362	-0.159451	0.329449	-1.12242
ASPHD1	-0.429266	-0.0996195	-0.409274	-0.0321278	-0.710942	0.489932	0.161022
ASPHD2	0.406083	0.574114	-0.131267	-0.239533	-0.0984326	-0.517697	-1.15191
ASPM	-1.81834	-1.74046	-1.2576	-0.348467	-0.966104	0.166208	-0.138926
ASPN	-0.224075	-0.94197	-0.364251	1.1287	0.174048	-0.418435	0.596056
ASPSCR1	-0.229255	-0.151532	-0.26279	0.484009	0.157505	0.10062	-0.14735
ASRGL1	-0.072821	-0.0166908	0.0296733	-0.0810723	-0.116543	0.327796	0.616377
ASS1	-0.146194	0.163454	-0.535924	-1.08383	-0.890024	-1.10502	-0.51458
ASTE1	0.0908119	-0.120656	-0.836775	-0.113757	-0.103554	-0.336904	0.047192
ASTN1	-0.0292874	0.0699443	0.103297	-0.0070881	0.202092	0.0266402	0.348627
ASTN2	0.296371	0.0108636	-0.153516	0.116719	0.0066917	0.172905	-0.491983
ASXL1	-0.280329	-0.167199	-0.099325	0.179118	-0.171685	-0.123957	0.598935
ASXL2	-0.0839435	-0.0979564	-0.311436	0.0292383	0.0910701	-0.321112	-0.131754
ASXL3	-0.016842	0.244813	0.338676	0.0632254	-0.0519351	-0.138661	0.103297
ASZ1	-0.106856	0.0662898	0.015104	-0.0310385	-0.138743	0.0515136	0.0735613
ATAD1	0.257026	0.0118125	0.343914	-0.310618	0.302648	0.135132	-0.203142
ATAD2	-1.30482	-0.887386	-0.249785	-0.546285	0.0546079	0.125814	-0.13522
ATAD2B	0.0182823	-0.395653	-0.230223	-0.082412	-0.0462092	0.347495	0.544985
ATAD3A	-0.393828	-0.411391	0.0403091	0.118674	0.261114	0.34695	-0.453733
ATAD3B	-0.236741	-0.0902187	-0.0180923	0.392406	0.112256	0.369315	-0.272346
ATAD3C	0.135467	0.00957375	-0.112903	-0.166056	0.123259	0.148616	-0.157364
ATAD5	-0.383908	-1.02463	-0.263757	0.291771	-0.336991	0.491443	0.171146
ATAT1	0.0272543	-0.344905	-0.00690392	-0.143286	-0.53548	-0.137305	0.0418581
ATCAY	-0.129252	0.135554	0.589111	0.425467	0.126691	0.222221	0.218627
ATE1	-0.082412	-0.121557	0.955963	-0.23054	0.11163	-0.0731753	0.163454
ATF1	0.0396353	-0.131937	0.105417	-0.662642	0.138838	-0.134714	-0.229647
ATF2	0.143819	-0.0881951	0.434277	-0.279814	-0.396521	-0.202832	0.290035
ATF3	-0.762994	0.83047	0.365629	0.316706	0.193748	-0.569641	0.84226
ATF4	-0.157328	0.1811	-0.0233264	-0.183474	-0.608421	-0.178817	0.149619
ATF5	0.1845	-0.146255	-0.336331	1.03138	0.783574	0.920894	0.6773
ATF6	0.146733	-0.0668827	-0.160812	0.288511	0.137248	-0.171656	0.0631702
ATF6B	0.163622	-0.395296	0.0332222	0.290035	-0.296404	-0.173597	0.192119
ATF7	-0.316744	-0.538093	-0.536578	0.0569569	0.0467458	-0.386236	0.12009
ATF7IP	-0.264684	-0.122533	-0.180327	-0.190436	-0.0647813	-0.0890791	0.194064
ATF7IP2	0.0670378	-0.186239	-0.242727	0.0139741	-0.466	0.0517252	0.257231
ATG10	0.0804005	-0.334996	-0.608421	-0.693735	-0.326725	-0.538093	0.307828
ATG101	-0.394982	0.00514361	-0.445292	0.22761	-0.0104357	0.0813342	0.457193
ATG12	0.226797	0.028839	-0.013557	-0.317066	-0.195746	0.00825776	-0.197482
ATG13	-0.202424	-0.0324492	-0.190436	0.0429338	-0.247295	-0.195553	-0.0497362
ATG14	0.253042	-0.11887	-0.420566	-0.226418	-0.361514	-0.230597	0.367008
ATG16L1	0.246143	0.630955	-0.604144	-0.0214262	-0.00769012	-0.0188777	-0.196563
ATG16L2	-0.392326	-0.146061	-0.269033	0.0562414	0.0391439	-0.112335	0.0936363
ATG2A	0.203127	-0.12318	-0.345115	-0.0120153	0.14821	0.069445	0.50405
ATG2B	0.0678648	-0.279525	-0.0868162	-0.239604	-0.154942	-0.199058	0.190016
ATG3	-0.0303111	-0.282188	0.0790651	-0.306063	-0.10999	-0.0641807	-0.155004
ATG4A	0.112031	-0.0021244	-0.0891429	-0.268492	-0.00298514	-0.0169905	-0.0662836
ATG4B	-0.209865	-0.282815	0.00848725	-0.120945	0.164244	0.14756	0.0479843
ATG4C	0.242442	0.0785636	0.00344548	-0.373402	-0.041565	-0.0094525	-0.30131
ATG4D	0.00322328	0.303531	-0.128897	0.60731	-0.0753874	0.166177	0.126962
ATG5	-0.151052	-0.0185791	-0.22986	-0.26674	-0.182422	-0.126002	0.215926
ATG7	-0.052396	-0.662642	-0.189677	0.277229	-0.107616	-0.0871858	-0.131648
ATG9A	-0.0260239	-0.131648	-0.18499	0.473594	0.0994919	-0.0869242	-0.335895
ATG9B	-0.000744151	-0.0158158	0.202357	0.121637	0.0526371	0.0242913	-0.242914
ATIC	-0.0374285	-0.540849	-0.258307	-0.0494013	0.0158622	0.244683	0.0363817
ATL1	-0.396944	0.568372	-0.192297	-0.3224	-0.614682	-0.356204	-0.182257
ATL2	-0.453561	-0.111058	-0.0094525	-0.420222	-0.144283	0.136142	0.348491
ATL3	-0.234499	-0.0622339	-0.0882792	-0.281653	0.0775595	-0.0948464	0.205874
ATM	-0.415953	-0.128083	0.00247432	0.110955	0.0199703	0.0680468	-0.096498
ATMIN	0.335224	0.182107	-0.0705883	-0.245993	-0.116083	-0.124979	-0.548879
ATN1	-0.0220303	0.0463066	0.569248	0.506139	0.0211262	-0.127517	0.0571715
ATOH1	-0.0546863	0.505581	0.265436	-0.0250047	-0.0669036	-0.137259	-0.016965
ATOH7	-0.220827	0.217146	0.210437	-0.00552504	0.0775335	-0.20893	0.174855
ATP10A	-0.570792	-0.257136	-0.122774	-0.071468	-0.0619449	0.018512	-0.838214
ATP10B	-0.0457507	0.109117	0.603852	0.0501706	0.127855	-0.150916	0.0745899
ATP10D	0.789351	0.107769	0.503294	0.621371	0.709658	0.207999	0.193083
ATP11A	0.592129	-0.0187979	0.212756	-0.252002	0.437117	-0.183745	0.290422
ATP11B	0.0304019	-0.0639883	0.94646	-0.462462	0.109851	-0.0118128	0.327289
ATP11C	-0.0378411	0.198467	0.00559525	-0.29012	-0.394004	0.122664	0.141153
ATP12A	0.0681623	0.132923	0.15517	-0.0908972	0.0848309	0.157505	0.0607558
ATP13A1	-0.195039	-0.310073	-0.00821881	0.272201	0.123408	0.193339	-0.681055
ATP13A2	0.200579	-0.142373	-0.13043	0.564952	-0.089825	-0.246883	-0.604862
ATP13A3	0.666306	0.104749	1.21638	-0.163907	0.525332	-0.042992	0.805662
ATP13A4	-0.279047	-0.0297089	0.431325	-0.0636249	0.0706073	-0.402408	-0.27434
ATP13A5	-0.153555	0.171998	0.269608	0.0207097	0.148495	-0.0597056	0.0499107
ATP1A1	-0.0714887	-0.187948	0.0533981	-0.397317	0.0753985	-0.00412585	0.420791
ATP1A2	-0.046832	0.216865	-2.13619	0.494578	-0.223256	-0.098909	-0.118234
ATP1A3	-0.177263	0.500432	0.111597	-0.0727661	1.27881	0.398947	0.424478
ATP1A4	-0.313168	-0.116053	0.145256	-0.0277908	0.0602635	-0.0368219	0.0945008
ATP1B1	-0.0350386	-0.307033	-0.0134189	0.00706769	0.67106	-0.258975	0.920894
ATP1B2	-0.0110878	0.0611624	0.115681	0.126691	-0.0949046	0.099335	-0.0560551
ATP1B3	0.00233136	-0.278083	-0.313491	-0.100535	0.37525	-0.194589	0.170839
ATP1B4	-0.134937	-0.0115312	0.065334	-0.0669036	-0.0917343	-0.105386	0.0684876
ATP23	0.354191	-0.346834	-0.796664	-0.325251	-0.687239	-0.0740034	-0.0862442
ATP2A1	0.073049	0.222583	-0.112977	-0.301496	0.312875	0.190272	0.00448273
ATP2A2	0.0625093	-0.400108	-0.0222466	-0.0296707	-0.0387483	0.000591132	0.230188
ATP2A3	-0.170502	0.287684	0.441613	0.126869	-0.375472	0.288917	-0.202214
ATP2B1	-0.44357	-0.0370985	-0.129466	0.397522	0.505581	0.645986	-0.0773388
ATP2B2	0.0325912	0.203638	0.0291136	0.00426495	-0.17656	-0.107416	0.00130977
ATP2B3	0.139581	0.569871	0.333056	0.05074	0.00726373	0.283823	0.15963
ATP2B4	-0.275223	0.0155103	-0.316417	0.306081	0.419188	0.113274	0.324918
ATP2C1	0.317083	0.12009	0.563064	-0.263757	0.168825	-0.178343	-0.173103
ATP2C2	-0.166971	-0.0112173	-0.0780951	0.00824128	0.243247	0.207241	-0.255403
ATP4A	-0.188512	0.0103031	0.112686	0.213084	-0.442387	0.129315	-0.776668
ATP4B	0.159062	0.398947	0.124105	0.109889	-0.0111666	0.296371	0.00555935
ATP5F1A	-0.103952	-0.249599	-0.0769744	-0.168967	-0.321112	0.336988	-0.322132
ATP5F1B	-0.397623	-0.445003	-0.0107175	0.228243	0.0410131	0.214947	-0.105152
ATP5F1C	-0.14367	-0.443628	-0.0952231	-0.126756	-0.184833	0.244273	0.0454574
ATP5F1D	-0.0818866	-0.829473	-0.290177	0.58103	-0.182697	-0.0119089	-0.799
ATP5F1E	0.189815	0.27634	0.436648	-0.00730197	-0.0342354	-0.151466	-0.0311698
ATP5IF1	0.275991	0.0166079	0.113337	-0.113328	0.151229	0.796655	-0.0901523
ATP5MC1	-0.276973	-0.0330459	-0.0404868	-0.0164719	0.22473	-0.0234296	-0.16152
ATP5MC2	0.327796	0.136694	-0.152093	-0.254341	-0.198812	0.114534	-0.234775
ATP5MC3	-0.305288	-0.0185927	0.0206502	-0.309138	-0.132984	0.0634107	-0.227427
ATP5ME	0.0783628	-0.0362706	0.0795968	-0.0192202	0.225655	-0.0627609	0.202937
ATP5MF	0.14297	-0.112002	-0.0567781	0.0632983	0.223037	-0.00756421	-0.19094
ATP5MG	0.140289	-0.360745	-0.0370985	-0.254496	-0.436465	0.0308694	0.143013
ATP5MJ	-0.0139999	-0.00670738	0.0408093	-0.260645	-0.452983	-0.215886	0.0842521
ATP5MK	0.0133246	0.0839057	0.0722984	0.0227972	0.258988	0.563064	0.0312319
ATP5PB	-0.0583047	-0.0670642	-0.147549	-0.26279	-0.280099	-0.0471874	-0.265496
ATP5PD	-0.115358	-0.282527	-0.108373	0.0736793	0.0183378	0.0399118	-0.219667
ATP5PF	0.119845	-0.0170287	0.0171156	-0.251868	0.0357196	0.0219432	-0.0440026
ATP5PO	0.0272972	-0.125053	-0.160703	-0.16152	-0.243968	0.629646	-0.186782
ATP6AP1	0.427866	-0.0378003	-0.0169274	0.103822	0.364313	0.0628398	-0.190163
ATP6AP2	0.407043	0.120396	0.466397	-0.349411	-0.227427	-0.0627343	-0.193737
ATP6V0A1	0.297051	-0.239694	0.142729	0.541619	0.33882	0.0138155	0.318248
ATP6V0A2	-0.412041	-0.325435	-0.133323	0.00440248	-0.158328	-0.255872	0.20625
ATP6V0A4	-0.106352	0.136563	0.15485	-0.115619	0.330785	-0.130347	-0.016965
ATP6V0B	-0.333242	-0.0144818	-0.155374	0.161412	0.294509	0.507411	0.0447992
ATP6V0C	-0.0465252	-0.332596	-0.025889	0.262512	0.305993	0.084364	-0.118416
ATP6V0D1	0.0847582	-0.275465	-0.502115	0.0795621	0.116668	-0.134744	-0.11371
ATP6V0D2	-0.307819	-0.37418	0.619175	0.00233136	1.04802	0.208817	0.012608
ATP6V0E1	0.480443	-0.00131202	0.118451	-0.116763	0.304068	-0.123101	-0.238976
ATP6V0E2	-0.0279699	0.108654	-0.397112	0.294746	0.0477673	-0.0547948	0.424035
ATP6V1A	0.713369	0.161088	0.0163435	-0.185228	0.480281	0.123076	-0.261327
ATP6V1B1	0.00899805	0.153594	-0.0328883	0.15523	-0.331497	-0.0280155	-0.387558
ATP6V1B2	0.181189	-0.431685	-0.179355	-0.170194	0.17153	-0.0323165	0.314779
ATP6V1C1	0.340753	-0.211052	-0.0012489	-0.510756	0.0371555	-0.224126	-0.35515
ATP6V1C2	-0.132227	0.191609	0.517436	-0.0161631	-0.304237	0.037232	0.1326
ATP6V1D	-0.265496	-0.0149823	-0.0441567	-0.0363344	0.479079	0.0951725	0.215301
ATP6V1E1	0.317342	-0.0568816	-0.0695118	0.0377635	0.263514	0.203638	-0.26773
ATP6V1F	0.401856	-0.0276523	-0.049771	0.13409	0.404678	0.00344548	0.10111
ATP6V1G1	0.0901228	-0.016957	0.0504667	0.0643554	0.268237	0.435697	-0.234742
ATP6V1G3	0.0418822	0.722375	0.219941	-0.0739126	-0.159374	-0.0594112	-0.016965
ATP6V1H	0.297591	-0.304678	-0.0762877	0.376457	0.492356	0.319677	-0.242196
ATP7A	-0.131597	-0.0766936	-0.352678	0.156028	0.182985	-0.328531	0.520156
ATP7B	0.294215	0.622068	0.0433675	0.521122	-0.0317036	0.264627	0.100939
ATP8A1	-0.0230551	-0.209524	0.171055	0.066622	-0.00449161	-0.742565	-0.148895
ATP8A2	-0.0340916	-0.131467	0.356921	0.166208	0.0712288	-0.146782	0.022024
ATP8B1	-0.202364	-0.188482	0.43814	0.508492	0.190085	-0.126874	0.237378
ATP8B2	0.072786	0.155052	-0.135164	-0.122774	0.257557	-0.331795	-0.367836
ATP8B3	-0.327221	-0.0353597	0.0535749	-0.0981872	-0.211185	0.157407	0.302896
ATP8B4	-0.0623357	-0.0761099	0.00587406	-0.76185	0.185282	-0.0742102	0.0779003
ATP9A	0.356375	0.493275	-0.594976	-0.0213204	0.284075	-0.621596	0.132292
ATP9B	0.344908	-0.216167	0.123729	-0.0238238	-0.336331	-0.0376058	0.113928
ATPAF1	-0.0326747	-0.115275	-0.059634	-0.314745	-0.230597	-0.350611	-0.470692
ATPAF2	0.309232	-0.171836	-0.248188	-0.00642764	-0.112544	0.00442469	0.158499
ATPSCKMT	-0.320796	-0.0760224	-0.210419	-0.21169	0.0437911	0.0513229	-0.103576
ATR	-0.103376	-0.420733	-0.0414248	-0.220827	0.29185	0.43368	0.0995991
ATRAID	0.410779	0.00382092	-0.0136144	-0.214599	-0.0221931	-0.0544985	-0.231036
ATRIP	-0.53548	-0.257734	-0.160642	0.450685	0.0837828	0.283367	-0.240808
ATRN	0.3566	0.20625	-0.379206	-0.3978	0.147976	-0.0175921	0.0208221
ATRNL1	-0.123757	1.94373	0.26794	0.455889	2.37765	-0.315616	0.0833837
ATRX	0.247745	0.0316742	0.101949	-0.34527	0.0578545	0.00244716	0.117403
ATXN1	0.158663	-0.442944	0.0675827	-0.150419	0.32282	-0.211569	0.74751
ATXN10	-0.203282	-0.237452	-0.144175	0.00848725	-0.123681	0.098898	-0.158799
ATXN2	0.0190082	-0.427834	-0.0825072	-0.0126896	-0.115064	0.034314	-0.155283
ATXN2L	0.106771	-0.512139	-0.69736	0.465127	-0.00923192	0.0494364	0.102167
ATXN3	0.0531614	-0.323703	-0.120656	-0.0704402	-0.233744	-0.252296	-0.0753478
ATXN3L	-0.0984561	0.550593	0.192607	0.11839	0.0582054	0.165637	0.0264727
ATXN7	-0.219692	-0.237998	0.0198962	-0.0764996	-0.160726	-0.0247864	-0.249337
ATXN7L2	-0.101539	0.0437911	0.192485	0.142183	-0.0890791	0.237987	0.486751
ATXN7L3	-0.180369	-0.12945	-0.076787	-0.326298	-0.298495	0.0040378	-0.137337
AUH	-0.0146268	0.000422544	-0.161609	0.0049719	0.135467	-0.167126	-0.258117
AUNIP	-0.857153	-0.575146	0.00322328	0.0123093	0.143238	0.401311	-0.258503
AUP1	-0.336248	-0.327155	-0.051562	-0.00466228	0.376598	0.352213	0.0670046
AURKA	-1.51427	-0.716394	-1.58873	-0.362607	-0.644801	0.453162	-0.184438
AURKAIP1	-0.161951	-0.121937	-0.107058	0.156078	-0.00544494	0.195688	-0.221442
AURKB	-1.62504	-1.03384	-0.71289	-0.130956	-0.139908	0.271305	-0.36309
AURKC	-0.0996195	0.387774	0.154908	-0.082969	0.219091	-0.0223105	0.0634107
AUTS2	0.143509	0.097513	-0.859967	-0.202279	-0.523453	-0.376505	-0.179187
AVEN	-0.237026	-0.316134	-0.149587	0.356077	0.545575	-0.549507	-0.291164
AVIL	0.147518	-0.0235864	0.10895	0.0350498	0.053667	0.0303913	0.0604331
AVL9	0.205718	-0.45853	0.0586656	0.0382321	-0.278836	0.0803162	0.319223
AVP	0.187312	0.00347673	-0.0148761	0.10158	-0.268797	0.0417891	-0.016965
AVPI1	-0.0952735	-0.0517335	-0.552554	0.0939485	-0.568614	-0.948231	0.0608876
AVPR1A	-0.0735343	0.296282	0.501486	0.07364	0.169392	0.250761	-0.0657025
AVPR2	-0.103736	0.129582	0.438308	-0.0206311	0.116516	0.225144	0.0565009
AWAT1	0.00197302	0.0440334	0.321879	-0.0812049	0.127687	-0.135277	-0.016965
AXDND1	0.0437911	0.0638982	0.108796	-0.00200569	0.0902923	-0.235912	0.493669
AXIN1	-0.0908972	0.131786	0.0665197	0.610672	-0.0516031	0.000422544	-0.245087
AXIN2	-0.224126	-0.283528	0.14153	0.179402	0.153594	0.143168	0.542258
AXL	-0.458864	-0.574536	-0.258243	0.545156	-0.208816	-0.200636	0.633086
AZGP1	0.13409	0.437117	-0.0821845	-0.0563718	-0.0250962	-0.00113654	0.0404808
AZI2	0.49851	0.221315	0.00311407	-0.552193	-0.443628	-0.365757	-0.219144
AZIN1	-0.0253973	-0.244756	-0.216077	-0.341927	0.00479498	-0.0322862	0.164073
AZIN2	0.13506	-0.0223466	-0.00976468	-0.1747	-0.0580877	-0.0459192	-0.288334
AZU1	0.0600298	-0.152202	0.0984784	-0.289268	0.0251402	0.233043	0.621371
B2M	0.214988	0.420549	0.205414	-0.11139	-0.39873	-0.0374683	-0.0939106
B3GALNT1	0.56	0.515573	-0.0151348	-0.74184	0.391788	-0.391863	-0.319456
B3GALNT2	0.0766511	-0.120371	-0.0662171	-0.0157818	-0.0190216	-0.224366	0.433105
B3GALT1	0.066799	0.224806	0.251882	0.199388	0.130066	0.139548	0.223162
B3GALT2	0.245686	0.686903	0.0783011	-0.200192	-1.46163	-1.01029	0.107078
B3GALT4	-0.000317763	0.0978118	-0.449993	0.510205	-0.407671	-0.113412	-0.680772
B3GALT5	0.0995991	-0.0872999	0.2527	-0.0125923	-0.179014	0.0094841	-0.0440894
B3GALT6	0.117603	-0.139148	-0.125806	-0.0506447	0.0255022	0.133184	-1.6571
B3GAT1	-0.244675	0.122447	0.244273	0.407043	-0.0416394	0.283033	-0.065739
B3GAT2	-0.142239	-0.00148225	-0.00637333	-0.00246641	0.0436129	0.0407388	-0.0485403
B3GAT3	0.26582	-0.271977	-0.0322638	0.269146	0.376809	0.148289	-0.120132
B3GLCT	-0.0836666	-0.0875395	-0.473461	0.785903	-0.304513	-0.363349	0.0262081
B3GNT2	0.0647777	0.177035	-0.00898333	-0.394456	-0.00573498	-0.289041	0.445528
B3GNT3	0.0205986	0.0215137	0.0407736	-0.0546497	0.0662188	-0.0317036	-0.016965
B3GNT4	-0.147722	-0.175077	0.874588	0.540946	-0.0307514	0.155769	0.365275
B3GNT6	-0.212176	0.00413354	0.589439	0.0249517	-0.281653	0.351607	0.0869461
B3GNT7	0.260552	-0.00349865	0.280461	0.312875	0.0860241	-0.0216214	-0.106799
B3GNT8	0.113708	-0.14735	-0.00985172	-0.140306	0.17402	0.197963	0.198635
B3GNT9	0.450995	0.077027	-0.100267	0.0440334	0.2984	-0.346249	-0.912589
B3GNTL1	0.134142	-0.101706	0.0939023	0.243502	0.158294	0.159885	-0.1752
B4GALNT1	0.210981	-0.20263	0.118815	-0.0605135	0.708007	0.146318	-0.101997
B4GALNT2	-0.0419235	0.485896	0.328326	-0.151039	0.0873137	0.418634	0.0142851
B4GALNT3	-0.0428206	0.20263	0.676609	0.115058	0.496861	0.103895	0.0352485
B4GALNT4	0.0819005	0.200679	-0.0263944	0.126306	-0.238727	0.164973	-0.0642829
B4GALT1	0.140756	0.469966	-0.118374	-0.435827	-0.620999	-0.241831	-0.0486649
B4GALT2	-0.0752898	-0.292075	-0.0297982	-0.0516612	0.333125	-0.0732502	-0.905364
B4GALT3	0.32822	-0.321623	-0.132855	0.229713	0.102422	-0.164118	0.14992
B4GALT4	0.249608	0.162518	0.190844	-0.101392	0.43368	-0.119403	-0.272984
B4GALT5	0.33207	-0.0405246	-0.909616	-0.822255	-0.690944	-0.786071	0.120322
B4GALT6	-0.22678	-0.0815886	-0.493691	-0.484835	0.138568	0.67397	0.0066917
B4GALT7	0.298714	-0.0940754	-0.125237	0.0144789	-0.00549901	-0.0327414	0.0178522
B4GAT1	0.374539	0.0664486	-0.393641	-0.24841	0.0804005	-0.108869	-0.439425
B9D1	0.289564	-0.0304546	-0.484835	0.380119	-0.0967536	-0.255612	-0.260645
BAAT	-0.00595305	0.0665414	0.0487079	-0.0539006	-0.0230102	0.0919998	-0.016965
BABAM1	0.0664343	-0.162753	-0.145883	0.141053	-0.0231355	0.0923822	-0.0838979
BABAM2	0.264398	-0.00755175	-0.266826	0.109757	-0.0907421	-0.591761	-0.0523543
BACE1	-0.0154198	0.0288904	-0.0642829	-0.249785	0.191244	-0.311212	-0.178309
BACE2	0.325453	0.463199	-0.207964	-0.372839	0.0334896	-0.357608	-0.868583
BACH1	-0.178478	-0.778622	0.238167	0.16653	0.0374873	-0.219242	0.530425
BACH2	-0.142464	-0.0699374	-0.504395	-0.407671	-0.721891	-0.365151	0.0121847
BAD	0.135594	0.253856	-0.512139	0.144955	0.0965073	-0.0624701	-0.241534
BAG1	-0.109425	-0.149407	-0.123848	-0.0369392	0.148308	-0.0417871	0.147708
BAG2	0.255289	-0.336161	-0.0544453	-0.244563	-0.176228	-0.292655	-0.0621142
BAG3	-0.129124	-0.248723	0.179261	-0.0804185	0.118323	0.145088	1.02296
BAG4	0.20034	-0.221949	0.230374	-0.0971321	0.129004	-0.147441	-0.13571
BAG5	-0.118804	-0.0628076	-0.347841	0.0688138	-0.0541724	0.0449421	0.456557
BAG6	-0.0104618	-0.481439	-0.100887	0.465715	-0.258363	-0.0282885	-0.275282
BAHD1	-0.0460586	-0.0710944	-0.0276064	0.270135	0.284435	-0.111591	0.543607
BAIAP2	-0.102874	-0.552554	-0.25564	0.134105	0.331392	0.505246	0.660203
BAIAP2L1	0.136852	-0.091439	0.322312	0.165042	-0.545859	-0.124923	0.144099
BAIAP2L2	0.230945	0.284272	-0.333659	0.0496492	-0.0485403	0.425874	0.117171
BAIAP3	-0.153063	0.0469056	0.139453	0.145735	0.0109481	0.192569	-0.045443
BAK1	-0.136554	-0.117872	-0.185584	0.544985	-0.071353	0.315411	-0.181841
BAMBI	0.563658	0.86622	-0.0482448	0.351259	0.579391	-0.625993	0.407043
BANF1	-0.46791	-0.54501	-1.6571	0.00634293	0.280228	0.50825	-0.176829
BANF2	0.0714562	-0.153284	0.228637	0.0814591	0.112352	0.378044	-0.016965
BANK1	0.0840745	0.140725	0.00244716	0.15085	0.449106	-0.981621	0.0294194
BAP1	-0.30319	-0.108838	-0.036718	0.258339	0.0431106	-0.243396	0.287234
BARD1	-1.21809	-0.665637	-0.885146	-0.00328976	-0.556048	-0.0764659	-0.0378003
BARHL1	0.0710379	0.226351	0.271637	0.227739	0.0740363	0.722375	0.0015798
BARX1	0.160565	0.118132	-0.058442	-0.374587	-0.0727661	1.46932	-0.188022
BARX2	0.160808	0.521893	0.398453	0.021617	0.231553	0.311379	-0.0723337
BASP1	0.334057	0.55744	-0.102574	0.0158017	-0.404717	-0.414229	0.236518
BATF	0.0684876	-6.63743e-06	0.160861	0.0410417	-0.0512305	-0.0872999	0.140892
BATF2	-0.0665158	-0.0132138	0.105565	0.387391	0.0364167	0.191526	-0.336161
BATF3	-0.227374	0.180861	0.394429	-0.101069	-0.00915395	0.064237	0.260045
BAX	0.483853	-0.406973	-0.250853	-0.62298	0.0571715	0.0912081	0.0458251
BAZ1A	-0.22696	-0.267481	0.0578545	0.11204	0.0875018	0.596662	0.849108
BAZ1B	-0.357835	-0.125743	-0.297881	0.102203	0.115161	0.123584	-0.0562191
BAZ2A	0.158746	-0.161112	-0.400362	0.28947	0.145891	0.00325292	0.480601
BAZ2B	0.273079	0.000169039	-0.0195178	-0.173793	-0.0366301	-0.091847	-0.113997
BBC3	0.14696	0.255072	-0.325188	0.0110402	-0.0512014	0.172295	0.826494
BBLN	0.1811	-0.0349806	-0.468627	0.25356	0.109472	0.062723	-0.219104
BBOF1	-0.320099	-0.102536	-0.234278	-0.0294861	0.00459005	-0.0539648	0.121637
BBOX1	0.107881	0.0660266	-0.00704541	-0.0524564	-0.22536	-0.278083	-0.0494013
BBS1	0.475554	0.00247432	-0.21399	-0.150815	0.194338	0.266874	-0.41057
BBS10	0.42683	-0.147416	0.30474	-0.22887	-0.348351	0.193186	-0.52714
BBS12	0.278016	-0.0597466	-0.233195	-0.274545	-0.0731753	-0.329557	-0.568169
BBS2	0.55226	0.207999	-0.182353	-0.221154	-0.116955	0.13394	-0.190041
BBS4	0.280153	-0.0220792	-0.233946	-0.55142	0.118132	-0.106056	-0.0630089
BBS5	-0.292894	0.0276827	-1.37749	-0.288637	-0.0501328	-0.0298976	-0.270764
BBS7	-0.00319096	-0.295314	0.522559	-0.56655	-0.139679	-0.0095144	-0.207096
BBS9	0.436382	-0.140929	0.0358969	-0.147086	0.0187753	-0.368811	-0.119923
BBX	0.645795	0.0303714	-0.068063	0.239196	0.102082	-0.21541	0.0686588
BCAM	0.106674	0.5858	-0.00568355	0.0896806	-0.620584	-0.425993	0.162392
BCAN	0.0456718	0.10756	0.516677	-0.0136355	-0.351548	-0.0795293	0.0441063
BCAP31	0.178055	-0.0732134	-0.0135878	-0.0085082	0.457193	0.138838	-0.278358
BCAR1	-0.161382	-0.0642315	-0.00807632	-0.0278085	-0.0520899	0.201615	0.179118
BCAR3	-0.576181	-0.646071	0.138963	-0.0106986	0.00987792	0.150717	0.222667
BCAS1	-0.0326364	0.29862	-0.0303948	-0.0658404	0.0772897	0.196898	0.254663
BCAS2	0.191526	0.269342	0.00894527	-0.281151	0.13368	-0.185079	0.168112
BCAS3	0.258105	0.127904	-0.356417	-0.0550689	0.0370685	-0.321387	-0.137749
BCAS4	0.0967611	0.101995	-0.721891	0.322659	-0.16374	0.125243	-0.0799153
BCAT1	-0.342789	-0.827059	0.108353	0.109019	-0.0551695	0.00378107	0.18904
BCAT2	-0.0136355	-0.301496	-0.333991	0.0395132	0.00105187	-0.134681	-0.343204
BCCIP	-0.189899	-0.424043	-0.163774	-0.188482	0.114086	0.485395	0.264197
BCDIN3D	0.126517	-0.107762	-0.224126	-0.183539	0.104202	0.363036	-0.502115
BCHE	-0.22513	0.490633	0.0893116	0.164475	0.0444224	-0.469874	0.0536148
BCKDHA	-0.189882	-0.0322196	-0.466529	-0.156587	-0.883845	0.18904	-0.232458
BCKDHB	0.189749	-0.402491	-0.355559	-0.461315	-0.367668	-0.398957	0.299922
BCKDK	0.0997736	-0.30131	-0.124864	0.382117	-0.391241	-0.301867	-0.231256
BCL10	-0.503439	0.0152935	0.642464	0.0416238	-0.0716525	0.463776	0.465559
BCL11A	-0.0915848	0.277229	0.203235	0.0555453	0.300031	0.234725	-0.319125
BCL11B	-0.0286236	0.122883	0.0469902	-0.280099	-0.334305	0.117603	0.0955337
BCL2A1	-0.290263	0.0829126	1.02877	0.612567	0.34982	0.0681623	0.20779
BCL2L1	0.0339102	-0.207234	0.161935	0.774284	0.733973	-0.0663963	-0.158873
BCL2L10	-0.000685767	0.203077	0.114175	0.280566	0.105183	0.452767	0.08316
BCL2L12	-0.729512	-0.132227	-0.149375	0.0813736	-0.0208934	0.186637	-0.0411512
BCL2L13	0.456729	-0.187432	0.0294194	-0.0591122	0.0639248	0.171998	-0.282527
BCL2L15	-0.164572	-0.143772	0.489322	-0.0386801	0.223698	-0.0218893	0.155901
BCL3	0.429396	-0.0542409	-0.491178	0.439498	-0.401041	-0.256063	-0.481117
BCL6	-0.065798	-0.344853	-0.146322	-0.545859	-0.545306	-0.34527	0.83588
BCL6B	0.0181614	0.234758	0.231023	0.030891	0.131843	0.10239	0.0619388
BCL7A	-0.301166	-0.0685261	-0.451241	0.141426	-0.0562539	0.34544	-0.267936
BCL7B	-0.314315	-0.503439	-0.385176	0.689255	0.245619	-0.0855755	0.276814
BCL7C	-0.257618	-0.231927	-0.0541127	0.364211	-0.128083	-0.0178514	-0.273861
BCL9	0.134603	0.165424	0.0562108	0.0721509	-0.788311	-0.34853	0.264821
BCL9L	0.121597	-0.0822543	-0.195666	-0.166882	0.0136096	-0.392745	-0.265608
BCLAF1	-0.309702	-0.173429	0.360209	-0.464821	-0.35888	-0.152116	0.765768
BCLAF3	0.479079	-0.0720047	0.257557	0.178316	-0.347546	-0.679011	0.0583546
BCO1	-0.0727661	-0.065129	0.233105	0.122447	0.147909	0.252195	-0.112919
BCO2	0.151487	0.204818	-0.0716525	-0.277786	0.226797	-0.00814615	0.159254
BCOR	-0.304125	-0.28499	0.209625	-0.10117	-0.013143	-0.263757	0.000150263
BCORL1	-0.153336	-0.0581701	0.167308	-0.00798815	0.164176	-0.0895478	-0.0405935
BCR	0.114208	0.113895	-0.193157	0.512659	0.255363	0.00928251	-0.0922069
BCS1L	-0.0711257	-0.27925	-0.207752	0.266583	0.0522121	0.0884285	-0.22513
BDH1	-0.146732	0.0991349	-0.0168056	0.0217755	-0.389886	-0.421676	0.536608
BDH2	0.79881	0.202592	-0.12945	-0.663643	-0.464821	-0.392102	0.0628398
BDKRB1	-0.650933	0.209172	-1.41478	-0.381023	-1.12593	-0.162602	0.104937
BDKRB2	0.278528	0.783574	-1.88269	-0.230379	-0.82368	-0.455092	-0.016965
BDP1	-0.11139	-0.0814627	-0.10479	-0.0668245	0.291536	0.0974506	0.339279
BEAN1	-0.289268	0.0579898	0.0983808	0.0500831	0.145663	-0.00595305	-0.501936
BECN1	0.199486	-0.0664223	0.074211	-0.223862	-0.323202	0.213668	0.00894527
BEGAIN	-0.0295491	0.497659	0.0277505	0.298714	-0.0563481	0.589917	0.0113597
BEND2	0.242864	0.0945581	-0.00349865	0.196462	0.193296	0.057091	0.144541
BEND3	0.137929	-0.0203522	-0.698965	-0.00148225	-0.372373	-0.512139	-0.0443888
BEND4	0.0817887	0.389561	0.0200394	0.0478378	-0.16299	-0.134534	-0.0393923
BEND5	0.143762	0.32384	-0.0476816	-0.740224	-0.501024	-0.295174	0.224895
BEND6	0.205526	-0.203553	-0.203938	-0.227901	-0.416512	-0.726679	-0.340141
BEND7	-0.0221134	0.0440055	-0.21014	-0.142001	0.00660899	-0.12134	0.157923
BEST1	0.0340111	0.073008	0.410627	0.513942	0.692462	-0.336832	0.254588
BEST2	-0.138926	0.230762	0.411236	0.2836	0.185402	0.133322	0.0241067
BEST3	-0.0316673	0.0555453	0.0096464	-0.0218088	0.02106	0.132996	0.0628993
BEST4	0.0583546	-0.029008	0.0617528	0.0651071	-0.181733	0.168128	0.275661
BET1L	-0.12954	-0.374478	-0.264094	0.349965	0.211806	-0.191311	-0.208844
BEX1	0.845202	0.827648	-0.466688	-0.556048	-0.199193	-0.76185	0.156748
BEX2	0.0193483	-0.00796966	0.0798305	0.42213	0.199861	0.252618	0.0959265
BEX3	0.359774	0.164575	0.0577576	0.00296082	0.407719	-0.135027	-0.108159
BEX4	1.64067	-0.126637	-0.24608	-0.436135	0.466397	-0.987175	0.0250024
BEX5	0.108742	-0.0428828	-0.0291968	0.733973	0.0857204	0.380703	0.38764
BFAR	0.076139	-0.115358	0.0221673	-0.0919445	-0.267433	-0.152093	-0.198365
BFSP1	0.450424	0.460162	-0.258503	-0.192745	0.41152	-0.0412057	-0.310158
BFSP2	0.0637383	-0.0209171	0.349144	0.0684258	0.087645	-0.188786	-0.242418
BGN	0.0336143	-0.0702163	0.0900953	-0.333991	-0.186386	0.0374275	-0.224196
BHLHB9	0.988389	-0.179845	-0.569938	0.804894	0.569248	0.966665	0.0645347
BHLHE22	0.0611926	0.2357	0.223698	0.0485934	0.0238686	0.545575	-0.016965
BHLHE23	0.139216	0.640658	0.244221	0.0618781	-0.00490987	0.116458	-0.016965
BHLHE40	0.222877	-0.407245	0.130156	0.0571715	-0.348192	-0.0788539	1.67231
BHLHE41	1.21216	0.130961	0.114283	-0.62697	-0.464508	-0.0473091	-1.04092
BHMT	-0.0263944	-0.0206311	0.476774	-0.0732502	0.0758522	-0.22921	0.0726799
BHMT2	0.691785	-0.418533	-0.739499	0.110538	0.675231	0.066861	0.0730816
BICC1	0.480601	-0.408877	0.248772	-0.58915	-0.27434	-0.750968	-0.0963722
BICD1	-0.362607	-0.551996	-0.145381	0.44959	0.419872	0.469523	0.992493
BICD2	-0.058846	-0.158664	0.262972	0.112554	-0.0392865	0.2357	-0.0314527
BICDL1	-0.195553	0.324549	0.281631	0.0201809	-0.0732134	0.0768549	0.0210295
BICDL2	-1.87983e-05	0.259927	0.141094	0.153629	-0.0972687	0.410627	-0.0570244
BICRA	-0.121829	-0.243968	0.114508	-0.0638989	-0.0465252	-0.0242856	-0.133278
BICRAL	0.0369844	0.0541091	-0.14786	0.0627478	0.0510785	-0.302671	-0.155404
BID	-0.015668	-0.0280741	-0.389598	-0.253375	0.122964	0.0835533	-0.0589545
BIK	0.0310919	-0.057865	0.445366	0.279755	0.105688	0.0428849	0.252754
BIN1	0.194666	0.0396959	-0.200983	0.493669	-0.136847	-0.273493	-0.364593
BIN2	-0.00511455	0.230009	0.318745	0.23682	0.0628993	0.206207	-0.448969
BIRC2	-0.56007	-0.18561	-0.0293762	-0.151171	-0.0132138	0.430658	0.3214
BIRC3	-0.132695	-0.227703	0.00468541	0.169669	0.0643554	0.439498	-0.118066
BIRC5	-1.41478	-1.21509	-1.19388	-0.352864	-0.115336	0.855629	0.342993
BIRC6	0.236089	-0.112737	-0.283528	-0.241004	0.398652	0.198048	0.40067
BIRC7	0.272485	-0.120132	0.0833837	0.25335	-0.0224336	0.0821292	-0.00185766
BLK	-0.0161952	0.272814	0.194064	0.198418	-0.226998	-0.111653	-0.114465
BLM	-0.94197	-1.13541	-0.0257944	-0.0261305	0.183251	0.498134	0.0442129
BLMH	0.146381	0.0484892	-0.560473	-0.201907	-0.10233	-0.0435859	0.215503
BLNK	-0.0518952	0.041433	-0.0505122	0.0827358	0.238167	-0.209703	-1.21115
BLOC1S2	0.0680468	0.11949	0.0165673	-0.399631	0.267776	-0.0329783	0.682039
BLOC1S3	-0.0715857	0.0633834	-0.302737	0.478852	-0.0407482	-0.299081	-0.135623
BLOC1S4	0.0292383	0.169078	-0.0230464	-0.27925	-0.152733	-0.14242	-0.171077
BLOC1S6	0.123408	-0.000452509	1.7028	-0.185347	0.0458251	-0.012892	0.321752
BLVRA	-0.196349	0.0397631	-0.236055	-0.303525	0.162269	-0.204277	-0.118603
BLVRB	0.489932	0.127818	-0.231256	0.50825	0.266583	-0.2817	-0.518782
BLZF1	0.0469056	-0.123957	0.941899	-0.449247	-0.0346752	0.147228	0.0813736
BMERB1	0.410491	0.555738	-0.556696	0.0123793	0.726784	-0.489168	-0.107252
BMF	0.121794	0.0574514	0.339198	0.256679	-0.30373	-0.303948	0.194805
BMP1	-0.147549	0.05074	-0.0389406	0.578924	-0.311835	0.0121387	-0.562731
BMP10	-0.0884723	-7.60383e-05	0.352213	-0.0215406	-0.154262	0.153788	-0.016965
BMP15	-0.0166606	-0.181217	0.527677	-0.0607394	0.134142	0.366182	-0.016965
BMP2	-0.134125	0.05773	0.0702111	-0.0220147	0.328107	0.0291136	-0.268093
BMP2K	0.216669	-0.578706	0.147032	-0.470303	-0.200287	0.213152	-0.173516
BMP3	-0.114104	0.250479	-0.0042785	0.186732	0.14554	0.00384883	0.153746
BMP4	0.483148	-0.154211	0.043857	0.354004	1.78526	0.279661	-0.585394
BMP5	-0.249915	0.202296	0.414113	0.210522	-0.120656	0.389971	-0.387103
BMP6	-0.794456	0.508492	0.221	0.691009	0.722952	0.222163	0.388617
BMP7	-0.0108554	0.399774	0.0987464	0.128524	-0.00529577	0.292309	0.338676
BMP8A	-0.334235	0.193415	0.871779	0.238306	0.139691	0.294215	0.311976
BMP8B	-0.208172	-0.27057	-0.018465	0.253931	0.456902	0.0474806	0.0563225
BMPER	0.0145973	-0.799	-0.331674	0.363036	-0.420444	0.67983	0.492694
BMPR1A	0.32307	0.0179685	0.370878	-0.285041	-0.228006	-0.461595	-0.133427
BMPR1B	0.271017	-0.883845	0.00846686	-0.210336	0.348197	-0.00150439	-0.0369679
BMPR2	0.198454	0.000647905	0.103895	-0.628689	-0.294197	-0.242319	0.378674
BMS1	0.124021	-0.214523	-0.226485	-0.00961643	0.0364467	0.462443	0.309325
BMT2	0.488702	0.0323094	0.0825328	-0.649294	-0.613843	-0.514394	0.347169
BMX	-0.138743	-0.017414	0.201794	0.127904	0.0012586	-0.189595	-0.016965
BNC1	-0.549692	-0.803814	-2.0008	-0.789389	-1.41004	-0.784957	-0.0811802
BNC2	-0.37737	-0.857153	-0.567904	-0.122851	-1.03137	-0.068063	0.256622
BNIP1	-0.154795	-0.102113	-0.178343	-0.0582023	0.00351797	-0.0150206	0.0877906
BNIP2	0.121034	-0.0988593	0.0330747	-0.296728	0.182041	-0.00301079	0.17935
BNIP3	-0.319054	0.094806	0.210961	-0.512139	-0.488713	-0.0265184	-0.111101
BNIP3L	0.0817322	-0.000507857	0.158955	-0.121898	-0.153396	-0.0608482	-0.0810723
BNIPL	-0.0751565	-0.037375	0.196596	0.0592012	-0.130201	0.00435787	0.0694982
BOC	0.309639	-0.279122	-0.457756	-0.149633	-0.664657	-0.429496	-0.75203
BOD1	0.622453	-0.228654	-0.121187	-0.420566	0.242184	-0.252426	-0.37737
BOD1L1	-0.021176	0.0611926	-0.0560917	-0.286908	-0.100127	-0.0296707	0.184995
BOK	0.19524	0.178403	-0.373668	0.708894	-0.614868	-0.655419	-1.81834
BOLA1	0.0820489	0.145001	-0.565152	-0.0297089	-0.326054	0.0210295	-0.235488
BOLA3	-0.485582	-0.0926879	-0.0867176	0.22056	0.0416994	0.479573	0.208557
BOLL	-0.327483	-0.0730029	0.272566	-0.040026	-0.0990239	0.282289	0.0768549
BORA	-0.981621	-0.749202	-1.46163	-0.440292	-0.245199	0.320557	-0.2253
BORCS5	0.0235411	-0.15344	-0.343137	0.0850484	-0.328175	-0.198314	-0.208816
BORCS6	-0.0325153	0.241602	-0.539526	0.371826	0.0139741	-0.250853	-0.291738
BPGM	0.0419205	0.749128	0.360859	0.819096	0.966665	-0.179785	0.226661
BPHL	0.312329	-0.113464	-0.116724	-0.36472	-0.322588	-0.773443	-0.064704
BPI	-0.0932964	0.200517	0.440414	-0.0737658	-0.379676	-0.176154	0.075039
BPIFA1	-0.248866	-0.00637333	0.540234	-0.123848	-0.0138763	0.341903	0.044648
BPIFA2	0.0542999	0.447566	0.254092	-0.178044	0.187499	-0.00845054	0.0201253
BPIFA3	-0.250626	0.0619653	0.479344	0.134174	0.0460956	-0.102562	-0.016965
BPIFB1	-0.162139	-0.177272	0.242845	-0.051465	-0.0818866	-0.0638457	-1.62947
BPIFB2	-0.10315	0.179745	0.512121	0.534164	-0.0294016	0.115451	-0.319981
BPIFB4	-0.753611	0.287447	0.369315	-0.391863	-1.43505	0.149966	-0.127679
BPIFB6	-0.0358065	-0.0185466	0.3566	0.0702898	0.128427	0.220808	-0.016965
BPIFC	0.0416994	0.229979	0.321236	0.285099	0.00561141	-0.0442753	-0.016965
BPNT1	0.223037	-0.111418	0.168752	-0.00490987	0.162784	-0.161776	-0.254711
BPNT2	0.0832278	0.0677683	-0.162286	-0.341411	0.202537	0.52783	-0.187314
BPTF	0.127206	-0.109824	-0.641484	-0.101798	-0.101484	-0.0804567	-0.161024
BRAF	-0.131176	-0.200409	-0.292851	0.0520932	0.0924345	-0.287443	-0.046832
BRAP	0.156028	-0.0174927	-0.316594	0.0155103	-0.0593512	-0.00733388	0.0719903
BRAT1	0.0815515	0.0586656	0.00412182	0.463776	-0.144928	0.0652188	-0.421676
BRCA1	-1.10182	-0.812486	0.0956783	-0.133467	0.462054	0.339906	0.171433
BRCA2	-0.984958	-1.08383	0.0618298	0.0297838	0.0436998	0.342033	-0.0557835
BRCC3	-0.21166	-0.365722	0.0181268	-0.443443	-0.141937	-0.0448459	0.394283
BRD1	0.0741647	0.0744545	-0.165858	-0.296126	-0.0171932	0.175474	-0.37605
BRD2	-0.0516031	-0.183885	-0.508884	-0.0230551	-0.126197	0.1122	0.514189
BRD3	-0.230867	-0.0265184	-0.384983	-0.261141	-0.208645	-0.0507215	0.0221992
BRD3OS	0.0696612	0.0848309	-0.343844	-0.144489	0.0515136	-0.15372	-0.346358
BRD4	-0.0625488	-0.26709	-0.556376	0.233185	0.0485934	0.0167369	-0.600668
BRD7	-0.0816731	0.0602937	-0.036702	0.109472	-0.0409086	-0.0967536	-0.86118
BRD8	-0.395748	-0.276306	-0.262005	-0.328117	-0.269202	-0.0685986	-0.219517
BRD9	-0.140372	-0.207145	-0.277463	-0.108838	-0.361919	0.165753	0.150967
BRDT	0.164809	-0.090059	0.0628398	0.621145	-0.0190067	-0.191356	0.107942
BRF1	-0.11371	0.0307514	-0.0251799	0.132639	-0.045842	0.0404808	-0.238513
BRF2	0.165343	0.041478	-0.27057	0.00108489	0.196596	0.30033	-0.037375
BRI3	0.59249	0.145427	0.00192692	0.28817	-0.114602	-0.0670458	0.303788
BRICD5	-0.297063	-0.177354	-0.0161165	0.31208	0.0602044	0.072786	-0.444353
BRINP1	-0.563935	0.14264	-2.04572	-0.625223	-1.2576	-1.27249	-0.413007
BRINP2	-0.207864	0.196057	0.0813736	-0.071687	-0.0452365	0.0286857	-0.134596
BRINP3	-0.0376296	-0.00490987	-0.00316119	-0.0281451	0.153905	-0.0888318	-0.00108992
BRIP1	-1.38093	-1.15191	-0.184925	-0.554685	-0.774324	0.135786	0.278114
BRIX1	0.232898	-0.211935	-0.10999	-0.958056	0.162109	-0.0135346	0.232547
BRME1	-0.0939756	0.241014	0.252323	0.241719	-0.0747205	0.0109481	0.163953
BRMS1	-0.3409	-0.0602093	-0.142373	0.475086	-0.360969	0.312759	0.186637
BRMS1L	0.0468122	0.316602	-0.0907784	-0.315112	0.366182	0.0154805	0.419188
BROX	-0.112002	-0.0572505	0.00498986	-0.320689	-0.136125	0.0888026	-0.0564506
BRPF1	-0.254618	-0.229255	-0.158873	-0.0922541	-0.191949	-0.00752383	0.158577
BRPF3	0.165125	-0.314493	-0.15909	0.331032	-0.0215222	-0.270764	-0.232534
BRS3	-0.0238238	0.184361	0.129473	-0.00738916	-0.0691262	0.25425	-0.016965
BRSK1	-0.0121295	0.10608	0.13778	-0.0879569	0.140814	0.192896	-0.162572
BRSK2	-0.0277908	0.0241067	0.317405	-0.0931806	-0.0569814	0.169669	-0.177638
BRWD1	0.238228	-0.193833	-0.049439	-0.146341	-0.110189	0.2935	-0.301946
BRWD3	0.163477	-0.307094	-0.652411	-0.128561	-0.23054	-0.362237	0.166042
BSCL2	0.372511	0.787316	-0.0281292	0.360859	-0.1806	-0.0861519	-0.141787
BSDC1	0.28619	-0.0234753	-0.116763	0.143469	-0.00441463	-0.00134694	-0.160892
BSG	0.339906	-0.253226	-0.127235	-0.115872	-0.204936	0.0572346	-0.292075
BSN	-0.00381987	0.621371	0.207892	-0.181289	0.1075	-0.0710248	0.00808825
BSND	0.0511037	0.0862165	0.228962	0.243878	0.13109	-0.233431	0.0423919
BSPRY	-0.225741	0.097935	0.182144	0.053137	-0.0393801	0.443649	-0.0684377
BST1	1.24877	0.858648	0.318587	1.32728	0.571021	0.90976	-0.403424
BST2	1.73216	1.96492	-0.154552	0.687395	-0.655419	-0.486278	-0.248188
BTAF1	0.126626	-0.221008	-0.0818428	-0.322901	-0.0344041	0.446343	0.540855
BTBD1	0.175432	0.0964783	0.0863904	-0.20695	0.0324019	0.060997	-0.0548264
BTBD10	0.0264386	-0.052808	-0.0507687	0.0508602	-0.296728	0.0314078	-0.169546
BTBD16	-0.14411	0.147339	0.230144	0.112031	-0.0299312	0.327413	0.0215682
BTBD2	0.394069	-0.226418	-0.994607	0.796655	-0.111631	-0.221949	-0.694412
BTBD3	-0.466688	-0.34928	-0.00670738	0.181337	-0.0427483	0.184895	0.42898
BTBD6	-0.367227	-0.276385	-0.0420554	-0.18783	-0.11148	-0.133387	-1.04993
BTBD7	0.250034	-0.139074	-0.244238	0.0898722	0.120002	-0.0645509	0.231994
BTBD8	0.0825328	0.329323	-0.0958251	-0.083532	-0.868583	-0.432411	-0.414229
BTBD9	0.0511519	-0.119537	-0.0648974	0.0612375	0.063817	-0.216276	-0.0659922
BTC	0.158919	0.415573	0.189885	0.170906	0.377745	0.200517	-0.406583
BTD	0.200214	0.406083	-0.155595	-0.285532	0.124825	-0.190216	-0.0725462
BTF3	-0.00516045	-0.176546	-0.187314	-0.147676	-0.324795	-0.120743	-0.162602
BTF3L4	-0.236478	-0.353749	0.116621	-0.0653288	-0.244506	-0.146927	-0.0612547
BTG2	0.718267	0.708466	-0.0677709	-0.00251238	0.17903	-0.886016	0.257026
BTG3	-0.380551	0.381431	-0.0206311	0.0215527	0.551501	0.469829	0.364211
BTG4	-0.115165	-0.118416	0.271685	-0.0443089	0.0339102	-0.178015	0.0509347
BTK	-0.0876854	-0.489168	0.12623	0.521893	-0.554912	-0.0575114	-0.279673
BTLA	0.251342	-0.219104	-0.0899433	-0.231694	-0.126874	-0.261368	-1.10281
BTN1A1	-0.267433	-0.0750049	0.263775	0.00109979	0.213152	-0.0733985	-0.00142101
BTN2A1	0.0983028	0.483148	-0.0440894	0.148495	-0.109619	0.126869	-0.168311
BTN2A2	0.407719	-0.178343	-0.0021244	-0.147441	-0.233501	-0.524793	-0.220827
BTN3A1	0.523483	-0.172931	-0.105768	-0.120237	-0.600421	-0.50261	0.136142
BTN3A2	0.556005	-0.949584	-0.892051	0.761159	-0.362464	-0.363561	-0.301052
BTN3A3	0.555445	0.55226	-0.235653	0.35522	-0.42207	-0.806014	-0.262617
BTNL2	-0.216773	0.0494261	0.18193	-0.140557	0.189885	-0.165858	0.0964783
BTNL3	-0.221816	-0.411789	0.260848	0.00425415	-0.177105	0.23682	-0.0887226
BTNL8	-0.219544	0.158294	0.243759	0.0184641	0.0301613	-0.186198	-0.0439276
BTNL9	-0.23683	0.34352	0.835076	0.213597	-0.071687	-0.0887226	0.743296
BTRC	0.0953648	0.113708	-0.0764996	-0.12165	0.182545	-0.0347128	0.299822
BUB1	-1.6864	-1.85836	-0.574897	-0.118643	-1.00115	0.398271	-0.13306
BUB1B	-1.96955	-0.674477	-1.43505	-0.807747	-0.715564	0.0656783	0.333056
BUB3	-0.719622	-0.573413	0.0240689	-0.273861	-0.214599	0.645795	0.0622718
BUD13	-0.507223	-0.224247	-0.629491	0.24883	-0.301052	0.28947	0.218935
BUD23	-0.0707654	0.0533228	-0.171077	-0.27649	0.079128	0.096365	0.137162
BUD31	-0.111142	-0.14608	-0.14809	-0.148602	0.235159	-0.0299312	0.414416
BVES	0.581396	0.0684258	0.0564738	-0.157224	-0.0686541	-0.671343	0.00611547
BYSL	-0.195594	-0.196436	-0.163953	0.109179	0.0709436	0.32076	-0.265871
BZW1	-0.4177	-0.268402	0.050721	-0.573413	0.00159932	0.315741	0.453162
BZW2	-0.463937	-0.529797	-0.177974	0.321654	-0.187699	0.777745	0.105443
C10orf53	-0.0186581	0.142812	0.709242	0.198089	-0.138575	0.233185	-0.0777203
C10orf62	-0.16416	-0.122879	0.191526	0.277324	-0.206141	0.0405868	-0.016965
C10orf67	-0.0242234	0.0729431	0.376809	0.0170174	0.197028	-0.274488	0.00156255
C10orf71	0.142145	0.256465	0.0945581	0.119979	0.136057	0.0840294	0.0739392
C10orf82	-0.107212	0.384754	0.22473	0.190085	-0.178708	-0.105802	0.308998
C10orf88	-0.386401	-0.16205	-0.0746299	-0.199156	0.0449421	0.21327	-0.198843
C10orf90	-0.31235	0.0722984	0.367605	0.155447	0.360736	-0.24392	-0.016965
C10orf95	0.00619582	-0.104994	0.166042	-0.0587108	-0.0225132	0.253931	-0.10863
C10orf99	-0.0316141	-0.0738331	0.250034	-0.0352925	0.139264	0.140923	-0.016965
C11orf1	0.228704	0.28672	-0.391476	-0.209805	-0.514394	-0.464821	-0.121215
C11orf16	-0.240921	-0.0849825	0.356131	0.0383368	0.0706318	0.233436	-0.175562
C11orf21	0.148495	0.327911	0.167799	-0.0502651	-0.218058	0.405057	-0.290939
C11orf24	-0.00966554	0.0278381	0.299442	0.339651	0.384414	-0.0679697	-0.174127
C11orf42	0.132023	0.074211	0.159751	-0.0804793	0.00468541	-0.113292	0.0049125
C11orf52	0.260485	0.780787	-0.508603	0.404277	0.659638	0.136162	0.362274
C11orf54	0.472018	-0.206358	-0.0407853	-0.31959	0.191751	-0.387242	-0.252241
C11orf58	-0.0569814	-0.0315787	0.184247	-0.338505	0.397595	0.18932	-0.284378
C11orf65	0.113975	-0.202734	-0.00453403	-0.0929875	-0.0929135	0.106771	-0.0343111
C11orf68	0.00634293	-0.313491	-0.0893027	0.602545	0.00189847	0.0384088	-0.531402
C11orf71	0.232154	-0.127444	-0.0940754	-0.145235	-0.028343	-0.222456	-0.183583
C11orf80	-0.404789	-0.231036	-0.788311	-0.0813236	-0.470303	0.222667	-0.0861086
C11orf86	-0.0221931	0.155151	0.185085	0.139046	-0.252296	0.394987	0.0277505
C11orf87	0.836903	-0.0110369	-0.000744151	0.889096	0.495348	-1.03589	0.168752
C12orf29	0.0615398	-0.272831	-0.114352	-0.22672	-0.286364	0.442183	0.0492701
C12orf4	0.187013	-0.191434	-0.0450997	-0.413955	-0.27394	0.1845	-0.0624044
C12orf40	-0.0593064	0.0780044	0.0793612	-0.0724419	0.0805857	-0.176106	-0.121719
C12orf42	-0.20166	0.281143	0.169962	0.0744082	-0.0298976	0.00543604	0.0279659
C12orf43	-0.179954	-0.0341562	-0.597797	0.120524	-0.201907	0.00704496	0.0569758
C12orf50	-0.0176397	-0.173999	0.136782	-0.0721612	0.327289	0.234533	0.235903
C12orf54	0.0940668	-0.103644	0.133184	0.134828	-0.0119865	0.0890137	0.0473703
C12orf56	-0.182257	-0.945065	-0.0216776	0.0839057	-0.102487	0.457841	-0.329205
C12orf75	-0.52912	0.55942	0.131786	-0.865075	0.420059	0.572912	-0.0631271
C14orf119	0.225801	-0.390186	-0.238727	-0.0155357	-0.103864	-0.122588	-0.257495
C14orf132	0.502062	0.479079	-0.157731	-0.646664	-0.445826	-0.697777	-0.194188
C14orf180	0.00878836	0.124708	0.197745	0.0542788	-0.251749	0.111779	-2.18391
C14orf28	0.342721	0.335736	-0.212547	-0.0435041	-0.174431	-0.185335	-0.26299
C14orf39	0.238167	-0.58779	0.147119	-0.21014	0.10397	0.384484	0.162927
C14orf93	-0.0970126	-0.156151	-0.515013	0.0980958	-0.355308	-0.391652	-0.0940754
C15orf39	-0.371874	-0.138608	0.132422	0.831702	0.447993	-0.181289	0.426584
C15orf40	0.372322	0.14648	0.0388107	-0.286426	0.0629567	0.164122	0.261321
C15orf48	0.192942	0.0167532	0.165957	-0.144654	0.312723	-0.58779	0.130416
C15orf61	0.181249	-0.476072	-0.02108	0.179316	0.146851	-0.0239197	0.462725
C15orf62	0.248607	0.147963	0.246468	0.0904975	-0.252241	0.117986	-0.202082
C16orf46	-0.254266	-0.0250763	-0.0974958	-0.118844	-0.185796	-0.20263	-0.235851
C16orf54	-0.264155	-0.0626005	0.587023	-0.0497362	-0.411789	0.0758866	-0.200636
C16orf72	-0.0288204	-0.0715555	-0.0328496	-0.153396	0.0494576	0.274581	0.460574
C16orf74	0.0974506	0.109974	-0.0351733	0.395544	0.174475	0.467938	-0.437785
C16orf78	0.125918	-0.0300149	0.227402	0.156149	-0.134168	0.5068	0.0119955
C16orf82	-0.027085	-0.091908	0.291269	-0.118031	0.0900953	0.0442129	-0.0418588
C16orf86	0.268393	-0.052505	-0.109761	0.065561	-0.149345	0.170405	-0.523657
C16orf87	0.129004	-0.114602	0.309127	-0.411391	-0.13321	-0.249478	0.19673
C16orf89	0.105055	-0.17405	0.175206	-0.071063	0.0896096	0.112327	0.357122
C16orf91	-0.176228	0.137389	-0.26709	0.0148277	0.123043	0.0915828	-0.137122
C16orf92	-0.00644329	0.0236356	0.16658	0.007777	0.207892	0.117685	-0.016965
C17orf58	0.170674	-0.0726489	-0.0196584	-0.131111	-0.236478	-0.0644368	-0.540617
C17orf64	-0.014441	-0.0599542	0.155281	0.114815	0.138984	0.174116	0.101003
C17orf75	-0.010354	-0.0303948	0.142108	-0.0968968	0.214051	-0.0276769	-0.466998
C17orf80	0.088975	0.0210295	-0.489025	-0.266889	-0.275627	0.184097	-0.204099
C17orf97	-0.301738	-0.695774	-0.293917	0.0432086	-0.369151	0.792384	-0.20015
C17orf99	-0.0362706	0.0937535	0.092018	0.248055	-0.249729	0.246747	0.152035
C18orf21	0.0362524	-0.208012	-0.344966	-0.288674	-0.253806	-0.0236304	0.186103
C18orf25	0.00166466	-0.376414	0.153788	-0.219667	0.029973	0.115548	0.243878
C18orf54	-0.933084	-0.780224	-0.258975	-0.125023	-0.609499	0.294509	0.133533
C19orf12	-0.118198	-0.071353	-0.270469	-0.293687	-0.0332786	-0.417166	-0.227274
C19orf18	0.33761	0.0864815	-0.182015	0.40907	0.218302	0.545838	0.201615
C19orf25	0.226215	0.0560614	-0.0557224	-0.08271	-0.210366	0.340397	-0.41276
C19orf33	0.133295	0.443183	0.105606	0.240096	-0.132004	0.0712288	0.129661
C19orf44	-0.140984	0.144404	-0.185933	-0.000857718	-0.0353103	-0.2528	0.0114669
C19orf47	-0.0717996	-0.0279699	0.117603	0.082216	0.0573458	-0.0012489	0.109889
C19orf53	0.322143	-0.182613	-0.240207	0.0816476	0.158453	-0.194224	0.0178717
C19orf54	-0.354224	-0.241466	-0.103864	0.138446	-0.20868	-0.213872	0.0565715
C19orf73	-0.0871004	0.0289212	0.220415	0.307725	0.22981	-0.339204	-0.0917343
C1D	-0.114991	-0.0249047	0.547547	-0.286857	0.312329	0.319488	0.0163812
C1GALT1	-0.143858	-0.145114	-0.150207	-0.564308	-0.465647	-0.374726	-0.09564
C1GALT1C1	0.589111	-0.163718	-0.14205	-0.110731	0.164902	-0.149266	-0.126637
C1GALT1C1L	0.0168798	0.160241	-0.0154442	-0.451792	-0.0145053	-1.04092	-0.489422
C1orf100	-0.0847404	0.00607066	0.359684	0.126053	0.00675938	-0.0718973	0.200579
C1orf105	-0.160812	0.334057	0.443183	-0.033861	0.219158	-0.605095	0.0456971
C1orf109	0.120598	0.078986	0.478585	-0.697777	0.103115	0.286547	-0.160812
C1orf112	-0.877235	-0.926088	-1.22469	-0.0815568	0.127592	0.532493	0.154768
C1orf115	-0.241004	0.163534	-0.0812049	0.074211	-0.143186	-0.155812	-0.486278
C1orf116	0.0827082	-0.0342354	0.330425	-0.0503577	0.142263	-0.0960982	0.132189
C1orf122	0.129383	0.209883	-0.324795	0.209954	-0.293268	0.059587	-0.13401
C1orf127	-0.0688071	0.268578	0.482104	0.288587	-0.076362	0.0177321	0.0427532
C1orf131	-0.202734	-0.161269	-0.168684	-0.121455	-0.0762316	-0.0158917	-0.154475
C1orf159	-0.174649	-0.109481	0.00787659	0.382555	-0.174175	0.140892	-0.0721612
C1orf162	0.0980678	-0.133613	0.121407	-0.0211327	0.440648	-0.169622	-1.05483
C1orf174	-0.424444	-0.141629	0.0156496	-0.156072	-0.0745238	-0.0643384	0.0221673
C1orf198	0.599129	0.835076	0.115708	-0.0664514	-0.0168821	-1.04328	0.159885
C1orf21	-0.146525	-0.062672	-1.00209	-0.13311	-0.253017	-0.493101	-0.354636
C1orf216	0.188387	-0.102874	-0.211185	-0.308487	-0.154211	-0.117749	-0.164994
C1orf35	-0.0676067	0.224895	-0.0582717	0.516177	-0.170028	0.365629	-0.254029
C1orf43	0.23682	-0.22936	-0.0732502	-0.278179	0.0621991	-0.188064	-0.325469
C1orf50	0.149371	-0.0575114	-0.182782	0.137355	0.233349	-0.185748	-0.386066
C1orf52	0.0966576	-0.0108376	0.194725	-0.0651903	0.0945008	0.0500831	0.245182
C1orf53	-0.0472527	0.195423	-0.273082	0.0504667	-0.114991	-0.0517771	-0.170142
C1orf54	0.678385	-0.183642	-0.156933	-0.0599035	-0.0100736	-0.362552	0.23371
C1orf56	0.282969	0.0642747	-0.915655	0.0888026	-0.0811248	-0.311188	0.0896806
C1orf68	-0.256671	0.102167	0.695362	0.162307	-0.111001	-0.294444	-0.016965
C1orf87	-0.0867416	0.337394	0.0592012	-0.197172	0.0296733	-0.137229	0.194725
C1orf94	-0.205718	0.472644	0.381887	0.305385	0.00808825	-0.155595	-0.016965
C1QA	-0.198365	0.140071	0.00410867	0.0959636	0.550593	-0.146996	-0.0800931
C1QB	-0.136413	0.18468	-0.0768315	0.282885	0.911406	-0.278836	-0.117174
C1QBP	-0.453994	-0.368165	-0.0753478	-0.10999	0.221661	0.610116	-0.429621
C1QC	-0.22045	0.0598427	-0.291738	0.722375	1.09256	0.0526371	-0.17612
C1QL1	-0.0917109	0.0363817	0.125075	0.284659	-0.0880851	0.207172	-0.100535
C1QTNF1	0.131843	0.136193	0.232842	0.13394	0.476774	-0.392504	-0.939749
C1QTNF12	-0.0225132	0.36206	0.0255565	-0.582261	-0.0303111	0.0726349	0.0305749
C1QTNF2	-0.438755	0.0633504	-0.58044	-0.284454	0.112686	0.510205	0.100716
C1QTNF4	-0.278836	0.0935276	0.00853733	0.270384	-0.0851913	0.350633	0.0655452
C1QTNF6	0.292403	0.0797197	-0.0710248	-0.320872	-0.775638	-0.157224	0.369518
C1QTNF7	0.196462	0.263865	0.215844	0.171433	0.163534	-1.02937	-0.0960265
C1QTNF9	0.0286247	0.340914	0.134058	-0.0443888	0.0585433	0.00752843	0.0488275
C1R	0.547998	0.751834	-0.237253	-0.615952	-0.827059	-0.814182	-0.263536
C1RL	0.604275	-0.0812456	0.171928	-0.439425	-1.12242	-0.908722	-1.3369
C1S	0.736762	0.996419	0.00419439	-1.12593	-0.530208	-0.536578	-0.166217
C2	0.0105859	0.906566	-0.0671472	0.0883007	-0.6869	-1.09652	-0.215153
C20orf144	-0.0715555	0.0570398	0.0875018	0.151892	-0.0540527	0.333762	0.183107
C20orf203	0.0175968	0.378525	0.572912	-0.161072	0.176747	0.251342	0.108564
C20orf204	0.0161104	0.205526	0.101527	0.199008	-0.17394	0.0614456	-0.229451
C20orf27	-0.245021	-0.0353932	-0.0183537	0.0197024	0.0815257	-0.00197267	-0.32329
C20orf85	-0.0540075	0.157936	0.142263	-0.0371914	-0.00568355	-0.131267	0.00384883
C20orf96	-0.156423	-0.352864	0.101479	0.339079	-0.616713	0.0779594	0.0746154
C21orf58	-0.129466	-0.11738	0.285099	0.102935	-0.230142	0.27823	0.150272
C21orf62	0.0159203	-0.197336	0.223162	0.00815957	-0.159829	0.0846715	0.370793
C21orf91	0.109734	-0.0512014	0.261471	-0.552901	-0.416295	0.235593	-0.181039
C22orf15	-0.24261	-0.0533992	0.450685	-0.0824392	0.325187	0.0819005	0.199318
C22orf23	-0.0754436	0.106033	0.133826	0.271443	-0.285756	0.154336	0.177331
C22orf31	0.106214	-0.27216	0.182107	0.307118	0.00925293	-0.116344	0.139581
C22orf39	0.29862	0.227018	0.0626029	-0.349955	-0.259093	0.197482	-0.152709
C22orf42	0.0252704	-0.0389406	0.698602	0.0238686	0.00559525	0.130856	-0.095899
C2CD2	0.341662	-0.18309	-0.481941	0.301047	0.503452	-0.0904986	-0.244238
C2CD2L	-0.279314	0.0065091	0.0573837	0.563658	0.358293	0.144215	-0.187181
C2CD3	0.00821086	0.279114	0.00890987	-0.131597	0.436648	0.270772	0.190405
C2CD4A	-0.127	-0.256346	0.0923008	0.328676	-0.27216	0.0620807	-1.87983e-05
C2CD4C	-0.120412	-0.0539648	0.518857	0.219638	0.161412	0.0536895	0.0460235
C2CD5	-0.00349865	-0.448969	-0.0435041	-0.334771	-0.414492	-0.0950113	0.117986
C2CD6	-0.0216591	-0.772226	-0.298841	-0.105102	-1.13541	0.393192	0.074211
C2orf16	-0.314956	-0.158593	0.825308	0.290515	0.00836707	-0.0865225	-0.237452
C2orf42	0.0357196	-0.191731	-0.366296	0.120396	-0.253631	-0.248053	0.0358449
C2orf49	0.433294	0.0247337	-0.137749	-0.462277	-0.404894	-0.255198	-0.333537
C2orf50	-0.107001	0.172978	0.279482	-0.0968573	0.200517	0.0524835	-0.092505
C2orf68	0.106833	-0.169202	-0.16786	0.412774	-0.161351	-0.204708	-0.13031
C2orf69	-0.0852199	-0.302534	0.141426	-0.568614	0.177769	0.0762501	0.170638
C2orf73	0.0248979	0.308282	-0.0463074	0.0447213	-0.118144	0.00559525	0.096037
C2orf76	0.0415523	0.133826	-0.0855755	-0.191731	-0.21169	-0.228048	0.0499334
C2orf80	-0.155812	0.0197435	0.00825776	0.00631784	0.0699443	0.109889	-0.270431
C2orf88	0.424035	-0.442387	-0.0656188	-0.0698977	0.0739392	-0.132348	0.337076
C3	0.144955	0.589111	-1.21809	-1.61482	-1.74729	-1.30216	0.392539
C3AR1	0.0103179	0.0195887	-0.181094	0.135594	0.872902	0.061054	0.0427199
C3orf14	-0.841564	-0.279314	-1.38093	-0.232613	-0.340032	0.0522653	-0.267671
C3orf18	0.233621	-0.122951	-0.301738	-0.0224868	-0.22554	-0.0680418	-0.0565019
C3orf20	0.0319081	0.0671775	0.137355	-0.314493	0.187892	-0.148341	0.0130741
C3orf22	0.025534	-0.0363923	0.129712	-0.0158454	-0.0218893	0.0854473	-0.016965
C3orf33	0.219091	0.187057	0.127065	-0.33393	0.415334	-0.582925	-0.203938
C3orf38	0.108152	-0.0250612	-0.326333	-0.542237	-0.378159	0.000627843	0.353155
C3orf49	-0.0215618	-0.176268	0.171872	0.0209129	-0.0288117	0.22761	0.0894139
C3orf52	0.0191567	0.025534	0.0381262	-0.0324492	0.485013	-0.089456	-0.207646
C3orf56	-0.143772	0.00233136	0.173306	0.0224296	0.104655	-0.256854	-0.016965
C3orf70	-0.503524	0.543354	-0.495249	0.320137	-0.25356	-0.550723	-0.0397863
C3orf80	0.02168	0.760443	0.500642	-0.680772	-0.0274224	0.179668	-0.357312
C4BPA	-0.327403	0.107335	0.83588	-0.07027	0.158247	-0.227752	-0.016965
C4BPB	-0.00597674	0.061703	0.0732238	0.0976275	0.0373428	-0.00363287	0.173748
C4orf17	0.0315513	0.347169	0.233621	-0.0311698	0.117266	-0.656754	0.00194855
C4orf19	0.090583	-0.0393453	0.244358	0.183053	0.0227292	-0.870025	0.101409
C4orf3	0.312809	-0.0126131	-0.0820046	-0.481719	-0.151001	-0.458672	-0.22355
C4orf33	0.14648	0.0925071	-0.272726	-0.124665	-0.134869	-0.0308545	0.230338
C4orf36	-0.0120932	-0.265034	-0.0740731	-0.0120932	0.057091	0.059276	-0.274004
C4orf45	-0.0432588	0.527363	0.199712	0.279881	-0.0938212	-0.438418	-0.212394
C4orf46	-0.817824	-0.428257	0.132671	0.137389	0.410258	0.326545	0.118196
C5	-0.334436	-0.4287	-1.62115	0.0180356	-0.621166	-0.028023	0.451116
C5AR1	-0.386734	-0.1806	0.275661	0.669746	0.988389	-0.0538099	0.230144
C5AR2	0.104987	0.104937	-0.162795	-0.0926879	0.588201	-0.523807	0.31806
C5orf15	0.366096	0.152427	0.0705357	-0.191216	0.197221	-0.13387	-0.308094
C5orf22	0.184965	0.193697	0.11793	-0.427834	-0.112376	-0.47761	0.0498317
C5orf24	0.0375141	0.153167	0.46121	-0.565152	0.0157552	-0.285756	-0.217342
C5orf34	-0.789389	-0.701602	-0.00923192	-0.684827	-0.0889837	0.765768	-0.378696
C5orf46	0.781921	0.753563	2.28216	1.4984	1.11077	-0.416804	-0.016965
C5orf47	-0.177354	-0.0539303	0.180695	0.113235	-0.0125923	-0.21274	-0.016965
C6	-0.348736	0.202267	0.421654	-0.0265184	-0.082412	-0.15842	-0.132458
C6orf118	0.100206	0.130346	-0.00241593	0.0551179	-0.0228508	0.293007	0.0581507
C6orf120	0.513942	0.24883	-0.118712	-0.453561	-0.260488	-0.14809	-0.274064
C6orf132	-0.101706	0.131488	-0.26295	1.46932	0.614073	-0.366634	0.45534
C6orf136	-0.208306	-0.218638	-0.0180656	0.797705	0.28081	-0.146194	0.0615398
C6orf141	0.0136642	-0.00132812	0.176309	-0.0292292	0.19183	0.263775	0.368563
C6orf15	-0.151095	0.49026	0.633086	-0.172387	0.014409	-0.140372	-0.016965
C6orf163	0.104579	-0.346567	-0.0462634	0.0442129	0.0983028	0.518444	0.0145973
C6orf226	0.349551	-0.181289	-0.187062	-0.14735	-0.121719	-0.0325984	0.316868
C6orf47	-0.0138363	-0.0127709	-0.0545975	0.0290834	-0.216201	0.212081	-0.466688
C6orf52	-0.184784	0.120054	0.353701	0.314824	0.028839	-0.154725	0.0354466
C6orf58	-0.0691549	0.0456534	0.176069	0.0766511	-0.15958	-0.215668	0.0348004
C6orf62	0.243536	-0.0166431	0.076096	0.107335	-0.505636	-0.260292	-0.0563718
C6orf89	0.415152	0.185085	-0.374329	-0.433342	-0.220229	-0.283199	-0.262902
C7	-0.6136	0.00902586	0.161835	-0.0454612	-0.137162	-0.0570244	-0.312302
C7orf31	-0.0272015	0.483853	-0.573413	-0.340141	-0.670428	-0.327607	-0.204936
C7orf33	-0.0939106	0.56072	0.259284	-0.113635	0.0300117	-0.044237	-0.016965
C7orf50	0.0432448	-0.0952735	-0.320689	0.324272	-0.0267692	-0.0414248	-0.265689
C7orf57	-0.00821881	0.283112	0.0643554	0.0514689	0.0509623	0.197745	-0.134482
C8A	-0.169479	0.412254	0.0752884	-0.0753222	0.290688	-0.117847	-0.016965
C8B	-0.151589	0.400182	0.289564	-0.209578	-0.0594593	-0.274195	-0.016965
C8G	-0.075061	0.135594	0.199388	0.274316	-0.076787	0.196948	-0.641484
C8orf33	-0.281085	-0.177105	-0.539222	-0.118712	0.226215	0.112163	0.028311
C8orf34	0.240885	0.546126	-0.0254842	0.912383	1.2061	-0.198705	0.0402689
C8orf48	-0.325579	-0.00595305	-0.155004	-0.292612	-0.0770504	0.30949	-0.141815
C8orf58	0.4865	0.0550812	-0.357608	-0.370569	-0.209285	0.388869	-0.0841969
C8orf82	-0.11327	0.0974423	-0.526708	0.328797	-0.308625	0.126053	-1.38093
C9	0.0062748	-0.05527	0.0106977	0.0874196	0.198454	0.358097	0.0396959
C9orf131	-0.028991	-0.187267	0.379856	-0.0297982	0.483432	0.411733	0.489932
C9orf152	-0.220711	0.522559	0.141398	-0.0860363	0.0978543	-0.0759664	0.992855
C9orf24	-0.125458	0.0310322	-0.0111666	-0.423825	0.119979	0.247234	0.463956
C9orf40	-0.638234	0.0502939	-0.378159	-0.271607	-0.0382934	0.00329489	-0.50529
C9orf43	-0.0723337	0.261777	0.0389746	0.101949	-0.0122685	0.0673871	-0.153873
C9orf50	0.0994313	0.28825	-0.0836666	0.177186	0.0624064	0.324473	0.0252704
C9orf57	0.0112505	0.181209	0.0660522	0.0159879	0.220178	0.0972162	-0.041565
C9orf64	-0.3224	-0.0318422	0.305733	-0.185189	-0.171026	-0.282293	-0.261437
C9orf72	-0.313809	-0.157607	-0.183539	-0.0483415	0.168379	0.480601	0.231023
C9orf78	-0.0107939	-0.0989942	0.000169039	-0.25662	-0.206696	-0.138166	0.092924
C9orf85	0.0413817	-0.261545	0.262205	-0.297292	-0.484587	-0.0110369	0.0838363
CA10	0.130041	0.13534	0.103353	-0.0536471	0.0393839	-0.0185157	-0.016965
CA11	0.00311407	0.694258	0.1845	-0.156369	-0.319981	-0.47216	0.116802
CA12	-0.37403	0.0040688	0.146589	0.217695	-0.100887	0.14362	-0.0741278
CA13	0.0250412	-0.276213	-0.0303634	-0.600421	-0.627384	-0.535229	-0.0772134
CA14	-0.196541	-0.179407	0.452185	0.313641	0.199543	0.371826	0.342033
CA2	-0.139944	0.100768	0.60341	0.0824704	0.346185	0.0612122	-0.802803
CA3	-0.0623172	0.395914	-0.0143417	0.00555935	0.218736	0.12261	-0.11139
CA4	0.176991	0.323382	0.170927	0.0830918	0.145808	0.35456	-0.15218
CA5A	-0.198589	0.146733	0.11839	0.557605	0.334421	0.548283	-0.127657
CA5B	0.11204	-0.434049	0.0361249	0.219988	0.582084	-0.525963	0.367378
CA6	-0.199977	-0.00150439	0.197681	-0.0108966	-0.200691	0.0179685	0.0143398
CA7	-0.148144	0.0301898	0.50405	-0.0917343	0.0851492	0.340753	-0.0898759
CA8	0.0287261	0.079038	0.000484794	0.0301613	-0.0114972	0.93049	-0.016965
CA9	-0.283653	0.097899	0.265527	-0.0337905	0.0726349	-0.0267071	0.0631495
CAAP1	-0.0553117	-0.0879947	0.383326	-0.269401	0.18693	-0.237253	-0.0780951
CAB39	0.223211	0.0759585	-0.38349	-0.321288	0.104361	0.339783	0.288477
CAB39L	0.0747956	-0.0733985	-0.480699	0.138717	0.789351	0.322014	0.10675
CABCOCO1	-0.159858	0.505475	0.0903241	0.175044	0.882877	-0.562323	-0.404789
CABIN1	-0.0366065	-0.288229	-0.182052	0.664352	0.152856	-0.0760534	0.160241
CABLES1	-0.188687	0.0155309	-0.822255	0.204818	0.0317261	-0.349756	-0.345478
CABLES2	-0.515415	-0.428151	-0.158664	-0.05378	-0.404214	-0.104702	-0.195623
CABP1	0.00186691	0.182545	-0.163184	0.298243	-0.158593	-0.0601607	0.0543956
CABP2	-0.0884237	0.466708	0.049725	0.260169	-0.131176	0.130184	-0.016965
CABP4	-0.0974453	0.0176093	0.365362	0.0559244	0.108012	0.176411	0.155422
CABP5	-0.204849	0.116212	0.142091	0.0199703	-0.145883	0.170906	0.037792
CABP7	-0.108497	0.209032	0.474645	0.135554	0.0287261	0.125983	-0.0553117
CABS1	0.0180955	-0.053554	0.0705113	0.0271043	-0.00720825	-0.334512	-0.016965
CABYR	0.14992	0.709242	-0.0816285	-0.0440026	-0.234076	-0.350373	0.297152
CACFD1	-0.0613558	0.115451	0.173549	-0.159879	-0.274153	-0.180433	-0.320485
CACHD1	0.881601	-0.259804	-0.018046	-0.573148	-0.546285	0.0907209	-0.293327
CACNA1A	0.136905	0.85273	-0.054204	0.446209	0.52783	-0.70812	0.254996
CACNA1B	0.241806	0.218736	0.0489273	0.0422423	0.183107	0.0598427	-0.016965
CACNA1C	0.0244618	-0.268093	0.0387734	0.183532	0.178206	-0.509879	0.581396
CACNA1D	-0.062633	0.327656	0.503931	0.0371888	0.125814	-0.0117276	0.292787
CACNA1E	-0.0706933	0.232454	0.129696	-0.0037937	0.0746154	0.0189267	-0.0591122
CACNA1F	-0.24251	0.134058	0.336904	0.18468	0.215844	0.188675	-0.159517
CACNA1G	-0.0197825	0.240389	0.524162	0.105277	0.158955	0.210107	0.0493816
CACNA1H	-0.179845	0.236474	0.509124	0.470371	0.391238	0.17574	0.000360384
CACNA1I	-0.121701	0.177769	-0.0766936	0.142729	-0.189221	0.173306	-0.052581
CACNA1S	-0.191159	0.0343649	0.0719459	-0.00640112	0.0612122	0.0548842	0.0110063
CACNA2D1	0.932852	0.202357	0.650447	0.0517752	0.649052	0.3456	-0.318706
CACNA2D2	0.153594	0.00587406	-0.00924885	0.0356507	-0.189974	0.0155309	-0.0387041
CACNA2D3	-0.391652	0.324174	-0.0269828	-0.0280741	0.943845	0.188018	-0.0810309
CACNA2D4	0.132562	0.285967	0.011926	0.146808	-0.0616449	0.0365857	-0.36472
CACNB1	0.093471	0.304583	0.228902	0.222983	0.379251	-0.00525264	0.205718
CACNB2	-0.168114	0.0941789	-0.00752383	-0.10465	-0.146194	0.00220096	-1.33433
CACNB3	-0.171003	-0.184464	-0.275465	-0.284708	-0.639065	-0.166492	0.243093
CACNB4	-0.178544	1.17825	0.33872	0.534565	1.18018	0.277229	0.303046
CACNG1	-0.0441567	0.148709	0.202267	0.158919	-0.121596	0.427995	-0.016965
CACNG2	-0.147781	0.292787	0.323382	-0.198911	-0.223302	-0.082969	-0.016965
CACNG3	-0.0447464	0.0868146	0.0745519	-0.0242728	0.224268	0.306212	-0.016965
CACNG4	-0.128166	0.404086	0.907657	0.247971	-0.200306	0.2993	0.0548842
CACNG5	-0.0675803	-0.00152325	0.222282	0.0425704	0.042328	0.0717825	-0.016965
CACNG6	-0.297292	0.198274	1.35673	0.103172	0.114508	0.20081	0.0529499
CACNG7	0.13271	0.117711	0.0567174	0.136694	-0.0393288	0.0938072	-0.016965
CACNG8	-0.141675	0.072218	0.244096	0.140289	0.0885038	0.129749	0.0832511
CACTIN	-0.143579	0.124866	0.0261227	0.257639	-0.241466	0.118215	-0.064005
CACUL1	0.0283991	-0.313168	-0.266552	-0.127874	-0.0552141	-0.0696522	0.223981
CACYBP	-0.359459	-0.31282	-7.60383e-05	-0.132417	0.369687	0.190623	-0.165285
CAD	-0.19037	-0.47761	-0.334512	0.173146	0.173591	0.0468419	-0.177503
CADM2	-0.0517335	0.0738425	0.163009	0.0294194	-0.0773896	-0.137871	-0.160358
CADM3	-0.139148	0.0462076	0.469829	0.0129365	0.178055	-0.0183537	-0.24841
CADM4	0.262819	0.0244949	0.00710573	0.059276	-0.125458	-0.0578324	0.117909
CADPS	-0.429621	-0.242663	0.355723	0.0125857	-0.228398	-0.448514	-0.0487089
CADPS2	0.401806	-0.350714	-0.0949723	-0.103993	-0.0668827	-1.38093	-0.148071
CAGE1	-0.0647813	0.0365857	0.105842	-0.140158	0.136628	-0.0919885	0.0477673
CALB1	0.0239277	-0.00439546	0.058011	0.20796	0.00218874	0.32917	0.0369844
CALB2	-0.964153	-1.06383	0.180597	-0.296544	-0.40795	0.260603	0.164475
CALCA	-0.432192	-0.191216	0.308515	0.00239526	-0.22045	-0.0452995	0.0337184
CALCB	-0.245414	0.0619883	0.200292	-0.0309721	0.0770856	0.0616786	0.126626
CALCOCO1	0.20284	0.0074742	-0.93715	0.48891	-0.269401	-0.326298	0.0109022
CALCOCO2	-0.059634	-0.0576593	-0.105102	0.0214874	0.0186993	-0.205718	-0.125562
CALCR	-0.104742	0.0938072	0.0961373	0.21423	0.00276777	-0.198972	-0.016965
CALCRL	-0.0594112	0.924319	0.033276	-0.0205646	0.328676	-0.711195	0.245686
CALD1	0.253162	0.15145	0.44732	-0.151052	0.102231	0.0145066	-0.170247
CALHM1	0.0298524	0.241952	0.439849	-0.0747831	0.356829	0.193923	0.041997
CALHM2	0.296178	0.103666	-0.142115	0.582919	0.474814	-0.167906	0.118815
CALHM3	-0.0930936	-0.192948	0.20708	-0.049439	0.119845	0.37837	-0.016965
CALHM4	-0.22902	-0.0535832	0.13822	0.122759	0.0499334	0.110611	-0.016965
CALHM5	0.712794	0.169508	-0.00560489	-0.0740463	0.308405	-0.648524	-0.209578
CALHM6	-0.233859	-0.0943769	-0.658441	-0.00170824	-0.0196584	0.210707	-0.132894
CALM1	-0.312453	-0.0126565	0.0642956	0.258218	0.119656	0.0534856	0.022453
CALM2	-0.279631	-0.394982	0.200214	-0.0719214	-0.117174	-0.0403115	-0.161072
CALM3	-0.0679364	-0.0237523	-0.143057	0.435051	-0.150329	-0.0513775	-0.265196
CALML3	-0.0111035	0.0763997	0.214051	0.0932156	0.115259	-0.331674	-0.016965
CALML4	-0.172548	-0.301569	-0.0261039	-0.0018311	0.0294907	0.359366	0.147032
CALML5	-0.122403	0.0430445	0.0838363	-0.0217183	0.116802	0.393331	-0.137162
CALML6	-0.0298157	0.00756497	0.207464	0.214118	0.177331	-0.0420066	-0.0374683
CALN1	-0.0759205	0.100206	0.081576	0.00539568	-0.0636382	-0.220711	0.0859683
CALR	0.0183923	0.00997072	0.206756	0.821349	0.0131573	-0.0853896	-0.436465
CALU	-0.0753222	-0.0884974	-0.026918	-0.222456	0.0792678	0.279297	-0.109514
CALY	-0.00988645	0.368751	0.495007	0.121745	0.00840292	0.144733	0.0386137
CAMK1	-0.161308	-0.126197	-0.703799	0.547774	0.125437	-0.140984	0.449106
CAMK1D	0.147339	0.442014	-0.462277	0.0991006	-0.04229	-0.39979	0.621622
CAMK1G	-0.118278	0.11204	0.678385	-0.0656546	-0.125806	-0.0484266	0.0315779
CAMK2A	-0.203098	0.256622	0.456902	0.104579	0.15688	0.0141409	0.161615
CAMK2B	-0.194396	0.184247	0.860001	0.152595	-0.20559	0.176182	0.107031
CAMK2D	0.00688184	-0.204944	0.146667	-0.364943	0.0804907	0.187584	0.409249
CAMK2G	0.0620647	-0.00163518	-0.104945	0.306301	0.0330747	0.127979	0.0905274
CAMK2N1	0.224086	0.000967174	-0.02042	1.83535	1.92285	1.39803	-0.287386
CAMK2N2	-0.343204	0.17371	0.453839	0.173656	0.210387	-0.052581	0.00459005
CAMK4	-0.0597056	0.00504877	0.146238	0.00685724	-0.145495	-0.14184	0.0299115
CAMKK1	-0.534658	-0.351134	-0.263183	0.278528	0.200174	0.389817	0.351827
CAMKK2	0.167943	-0.117519	-0.0744078	0.143729	0.186583	-0.174127	-0.194862
CAMKV	-0.122991	-0.132894	0.12656	-0.0183922	-0.0837494	-0.00349865	-0.016965
CAMLG	0.463199	0.555445	-0.0278516	-0.0970126	-0.344151	-0.35515	0.334421
CAMP	-0.0557587	0.127234	0.230447	0.568024	-0.0127938	0.0503388	0.228541
CAMSAP1	-0.254981	0.00410867	-0.272885	-0.0790056	-0.198527	0.0447213	-0.098024
CAMSAP2	0.158247	-0.0102902	-0.1002	-0.224585	0.0147204	-0.0806325	0.158125
CAMSAP3	0.120277	0.0568539	0.180649	-0.0102205	0.0577576	0.284659	0.103854
CAMTA1	-0.0531301	-0.137365	-0.132064	-0.0484685	0.15719	0.0509623	0.427866
CAMTA2	-0.517481	-0.149092	-0.0529549	0.573213	0.108266	0.00165268	0.228436
CAND1	0.0929607	-0.0443089	0.169142	-0.368985	-0.20263	0.003968	0.521122
CAND2	0.404864	0.187564	-0.653799	0.257944	-0.250029	-0.299878	-0.185893
CANT1	-0.338829	-0.252942	-0.352864	0.0786971	-0.203282	-0.0860363	0.0984784
CANX	-0.0315427	0.132079	0.0303913	-0.189595	0.0422423	0.109974	-0.416804
CAP1	-0.299343	-0.222859	-0.1752	-0.0907421	0.0241305	-0.0218389	-0.0927522
CAP2	0.358362	-0.189181	-0.0177615	0.378044	0.749128	-0.316594	0.169321
CAPG	-0.456988	-0.530504	-0.461134	-0.667887	0.104808	0.13126	-0.209136
CAPN1	0.28947	-0.169792	-0.410168	0.517436	-0.114277	0.0427199	-0.286364
CAPN10	-0.203539	0.0715917	-0.00449161	0.221504	-0.0555107	0.0702898	-0.607555
CAPN11	-0.10392	-0.128605	0.136427	0.291536	-0.0217848	-0.00923192	0.335224
CAPN12	-0.0527776	0.263215	0.112974	0.287684	-0.121776	0.137248	0.059101
CAPN13	-0.127444	0.0310919	0.90976	-0.0952231	-0.203224	-0.0712361	-0.016965
CAPN15	-0.298124	-0.121719	-0.0104215	0.806007	0.130646	0.281388	-0.222688
CAPN2	-0.356517	-0.0417429	-0.0394184	-0.0205088	0.260365	-0.0697764	0.230374
CAPN5	-0.0636382	-0.213371	-0.0981392	0.304068	0.297683	0.203014	-0.113444
CAPN6	-0.0678593	0.194479	0.217398	-0.157958	-0.291541	-0.0143417	-0.016965
CAPN7	-0.0299312	-0.114693	-0.154607	-0.284589	0.429974	-0.00827658	0.105758
CAPN9	-0.198705	0.059276	0.213152	-0.00637333	0.0656783	0.0397115	-0.0551695
CAPNS1	0.00089747	-0.33534	-0.261141	0.192485	-0.229557	-0.16852	-0.35204
CAPRIN1	-0.0539648	-0.112335	0.0579533	-0.560473	-0.235438	0.0336528	0.123208
CAPRIN2	-0.0841336	-0.487418	-0.185893	0.304388	0.168313	0.715986	-0.167256
CAPS	-0.373264	-0.208844	-1.02016	0.0629567	-0.0510597	-0.145039	-0.219574
CAPS2	0.562358	0.428167	0.20643	-0.0751565	0.000261977	0.121885	0.221467
CAPSL	-0.182533	0.163477	-0.00132812	-0.00480325	-0.117697	-0.310158	-0.016965
CAPZA1	-0.136945	-0.300559	0.191136	0.0652188	-0.293327	0.0746996	0.234613
CAPZA2	0.102769	-0.115165	0.469098	-0.163774	-0.0424132	-0.159829	0.259051
CAPZA3	0.150361	-0.0114767	0.125607	0.00279052	0.0395972	-0.0182495	-0.016965
CAPZB	-0.160536	-0.246242	-0.0298157	-0.92335	-0.143579	-0.155404	-0.141117
CARD10	0.147367	0.111285	-0.262817	0.31806	0.164973	-0.0217848	0.276618
CARD11	0.279755	0.448512	0.105112	0.137248	-0.000727671	0.00716857	-0.456624
CARD14	-0.091487	-0.0136355	0.153854	0.0522121	0.0473939	0.182954	-0.140797
CARD16	0.759197	0.0301613	-0.326799	0.260904	0.129197	-0.551996	-0.168114
CARD19	-0.054949	-0.277059	-0.236337	-0.058442	0.232454	0.0443834	0.150619
CARD6	0.466397	0.112822	-0.044237	-0.271977	0.285764	-0.0783357	-0.46547
CARD8	-0.0218088	-0.3142	-0.0897916	0.0554855	-0.34615	-0.186707	-0.161421
CARD9	-0.164002	0.35578	-0.242319	0.141467	-0.278943	0.107301	-0.149671
CARF	0.403098	0.0317261	-0.0520899	-0.011796	0.0390294	-0.197482	-0.269266
CARHSP1	-0.552193	0.00865645	-0.459557	-0.978922	-0.850629	-0.143231	-0.350714
CARM1	0.0619653	-0.138472	-0.566358	0.552517	-0.295358	-0.0257001	-0.364816
CARMIL1	0.437273	0.260265	-0.116955	0.23174	0.208691	-0.0137352	0.138492
CARMIL2	-0.0272637	0.139085	0.098635	-0.0116316	-0.0240573	0.23697	-0.0949526
CARMIL3	0.244683	0.04574	-0.00755175	0.0152935	-0.113381	0.052529	-0.0478093
CARNMT1	-0.0883186	-0.338327	1.10707	-0.379096	-0.434897	0.116107	-0.300219
CARNS1	-0.163953	0.138385	0.284204	-0.0862839	0.234776	0.280153	-0.0823202
CARS1	-0.063376	-0.338215	-0.149883	-0.167616	0.200025	-0.00758939	0.181548
CARTPT	-0.0387483	0.00200212	0.181398	-0.168016	-0.0268727	0.25328	0.0115862
CASC3	-0.0789201	-0.373111	-0.71441	-0.0946659	0.0548842	-0.0612221	0.108508
CASD1	0.188018	-0.0114972	-0.229451	-0.366984	-0.177023	-0.476368	-0.593529
CASK	0.193339	0.0499334	-0.0676487	-0.224645	-0.206749	-0.000546488	-0.281085
CASKIN1	-0.135796	0.276479	0.250625	0.370793	-0.221383	0.132562	0.028536
CASKIN2	-0.00878196	0.0714562	0.211838	0.453572	-0.157561	-0.0222819	-0.13373
CASP1	0.366005	0.279755	-0.211812	-0.129407	-0.26299	-0.58915	-0.306063
CASP10	0.0672961	0.476316	-0.0346098	0.157505	0.35055	-0.377023	0.545419
CASP12	-0.0371914	0.177378	0.150877	0.0625093	0.151822	0.030891	0.091485
CASP14	-0.108235	0.164475	0.362661	0.129795	0.170281	0.300393	-0.0662494
CASP2	-0.510887	-0.399867	-0.45983	-0.115975	-0.467429	-0.155753	0.249457
CASP3	0.0660522	0.284309	-0.0734495	-0.574271	-0.289268	-0.283719	-0.392102
CASP5	-0.0468808	0.293569	0.205111	0.274697	0.0575027	0.683798	0.0676408
CASP6	0.0657465	-0.0242856	-0.369308	-0.470692	-0.910331	-0.290177	-0.275627
CASP7	0.0153269	-0.050205	0.239621	-0.814182	0.229921	0.464719	-0.206987
CASP9	0.202092	-0.352369	-0.319907	0.126343	-0.413955	-0.359167	-0.233744
CASQ1	-0.151969	0.0614998	0.0903787	-0.0572096	-0.0715857	-0.0232948	-0.102874
CASQ2	-0.130776	0.0600298	0.58003	0.0361729	0.201007	0.0100463	-0.0310664
CASR	-0.148035	-0.0226378	0.306212	0.0675497	-0.178973	-0.128083	0.0880255
CASS4	0.153647	0.258536	0.255645	-0.110124	-0.0627609	-0.320099	0.122125
CAST	0.0495951	-0.140158	-0.0566968	-0.0581701	-0.122967	0.0874196	0.455709
CASZ1	-0.0558772	0.469523	0.900273	0.00607066	0.292088	0.0981548	-0.0921246
CAT	0.232794	0.190085	-0.274488	-0.199869	0.394209	-0.326259	-0.305937
CATSPER1	-0.295493	0.308894	0.636179	0.102332	0.0110919	0.172703	0.0133606
CATSPER2	-0.376924	-0.447402	-0.0840778	-0.00670738	-0.0672538	0.568746	-0.104994
CATSPER3	-0.13093	-0.0419494	0.0331488	0.233436	0.118892	-0.348192	0.186382
CATSPERB	-0.0995902	0.139691	0.223534	-0.0236064	0.210353	0.220415	-0.22902
CATSPERD	0.128427	0.164244	0.00640907	-0.015668	-0.0371261	0.190844	-0.00200569
CATSPERE	-0.00807632	0.314779	-0.00166708	0.0390294	0.318745	0.00445582	-0.30684
CATSPERG	-0.0462092	0.241806	0.254487	-0.0644684	0.044529	0.0874662	0.0464928
CAV1	-0.582648	-0.135027	0.227493	0.645489	0.564024	0.0887272	0.917775
CAV2	-0.287172	0.11211	0.530689	0.382423	0.599868	0.634853	0.251092
CAV3	-0.0772134	-0.128816	0.573454	-0.0134189	-0.0643669	-0.188572	-0.016965
CAVIN1	-0.139335	-0.084717	-0.00174242	0.494043	-0.136268	-0.167256	-0.749707
CAVIN2	0.0461207	-0.176446	0.0787749	0.537853	0.711919	-0.0609486	0.544055
CAVIN3	-0.473461	-0.283587	0.0716227	-0.645415	-0.691856	-0.0479675	-0.357919
CBARP	0.0086099	-0.0423394	0.0484076	0.242075	-0.109642	0.191202	-0.695305
CBFA2T2	0.00549018	-0.116543	-0.137871	-0.075061	-0.20296	-0.233946	-0.194492
CBFA2T3	-0.17876	0.0921721	0.183651	0.0242913	0.0795215	0.173591	-1.80525
CBFB	-0.487758	-0.189384	-0.280032	-0.631146	0.13409	0.726784	-0.0512305
CBL	-0.312302	-0.234109	-0.0112676	0.0328237	0.274812	-0.0956949	0.283732
CBLB	-0.395923	-0.410168	-0.0754436	-0.170247	-0.400593	-0.138089	0.740168
CBLC	-0.0612221	0.270772	0.0774853	0.177287	-0.190103	0.175561	0.0066596
CBLIF	-0.0424383	-0.225429	0.0584455	-0.0646398	0.170405	-0.286857	-0.016965
CBLL1	0.091119	-0.223041	0.208655	-0.342789	-0.275465	-0.184493	0.30972
CBLL2	-0.121557	-0.233501	0.450424	0.156191	0.22761	0.487774	-0.016965
CBLN1	-0.146662	0.125565	0.25199	-0.0629248	0.00528675	0.334169	0.0379097
CBLN2	0.0094841	-0.0244235	0.284767	0.143894	0.218596	0.0276827	-1.3729
CBLN3	0.210437	0.245835	-0.0795726	0.658791	0.133843	0.324918	-0.198812
CBLN4	0.117526	0.260603	0.237493	0.0469365	-0.0872999	1.01811	0.143115
CBR1	0.452013	0.0282524	-0.426792	-0.0815263	-0.0257001	-0.211535	-0.0818092
CBR3	-0.506736	0.194805	-0.503524	-0.258764	-0.00477642	-0.281989	0.79881
CBR4	0.125716	-0.149309	-0.131111	-0.305336	0.0871698	0.249608	-0.0492731
CBS	-0.266644	-0.505022	-0.283888	0.580552	0.405421	0.732798	-0.123424
CBX1	-0.432763	-0.00878196	0.0111713	-0.46547	-0.331576	0.378765	0.297051
CBX2	-0.280385	-0.0645509	0.191416	-0.0141233	-0.215886	0.265527	-0.0559861
CBX3	-0.346009	-0.108907	0.147708	-0.383707	-0.335895	0.056267	-0.296039
CBX4	-0.0548264	0.100433	0.0999715	0.526065	0.142896	0.00410867	-0.171798
CBX5	-1.12593	-0.423002	-0.79811	-0.376414	0.428779	-0.0805106	-0.00319096
CBX6	0.299595	-0.00597674	-0.067485	0.392015	0.505853	-0.158593	-0.350611
CBX7	0.222088	0.232842	-0.371584	0.429806	0.797705	-0.102238	-0.832239
CBX8	-0.0729472	0.005989	0.0589899	0.0396353	-0.222746	0.00296082	-0.369243
CBY1	0.205663	-0.19377	-0.292777	0.0572346	-0.436991	-0.197336	-0.209391
CBY2	0.0796305	0.291423	0.452319	-0.108768	-0.237173	-0.161421	0.0208647
CC2D1A	0.299747	-0.0879244	0.029973	0.604275	-0.0556665	-0.117	-0.204126
CC2D1B	0.239475	-0.203669	-0.183217	0.410779	-0.0304546	-0.189298	-0.167033
CC2D2A	0.397595	-0.224196	-0.39979	-0.206141	-0.194224	-0.542987	0.198857
CCAR1	0.0670046	-0.260591	-0.156042	-0.305032	0.169508	0.308652	0.0480795
CCAR2	-0.716394	-0.392745	-0.244506	0.664695	-0.345772	-0.0505653	-0.135325
CCBE1	-0.338967	-0.661824	-0.576465	0.10428	0.183651	0.711919	-0.432284
CCDC102A	0.0672151	0.295385	-0.249521	0.439651	-0.190406	-0.131597	-0.878973
CCDC102B	0.339006	0.309325	0.40907	-0.440949	-0.604401	-0.828471	-0.176294
CCDC105	-0.294197	0.299595	0.387188	0.14612	-0.0060907	0.0679989	-0.016965
CCDC106	0.240199	-0.145801	-0.187456	0.259927	0.0838363	-0.303348	-0.296828
CCDC107	0.129712	0.152358	-0.140273	0.18198	0.104579	0.0362055	-0.221859
CCDC110	0.161762	0.166467	-0.262617	0.499095	0.458071	-0.463937	-0.121557
CCDC112	-0.132561	-0.0700017	0.106459	-0.400593	-0.370739	-0.450195	-0.0711257
CCDC113	0.313926	-0.112597	-0.834062	-0.928349	-0.09564	-0.433342	0.187268
CCDC115	0.408935	0.00655674	-0.301701	-0.035593	-0.267481	-0.243837	-0.326141
CCDC116	0.0524835	0.00731096	0.496552	0.0107479	-0.0238238	0.258693	-0.0803625
CCDC117	-0.0177615	0.0827746	0.0665414	-0.299186	-0.718198	-0.214077	0.177807
CCDC12	-0.349082	-0.205368	-0.444692	0.0361249	0.0293361	0.0130741	0.275605
CCDC120	0.0538445	0.321143	0.19516	0.132562	0.133533	0.0236523	0.0591652
CCDC121	0.112751	0.388216	-0.114927	-0.328531	0.0173642	-0.258455	-0.0782176
CCDC122	-0.37214	-0.784957	0.10644	0.0113969	-0.701233	-0.44427	-0.459119
CCDC124	-0.193971	-0.357919	-1.57967	0.0788882	0.0891098	0.121745	-0.140689
CCDC125	-0.190599	-0.343532	-0.803814	-0.172412	-0.695774	-0.86118	-0.177823
CCDC126	0.522049	0.223211	-0.523891	-0.67296	-0.0884237	-0.196942	-0.0716159
CCDC127	0.0780672	0.39874	-0.030185	0.0425063	0.345791	-0.228277	0.0502325
CCDC13	-0.349955	0.233582	0.765768	0.131357	-0.181906	0.113474	0.471437
CCDC134	-0.116613	-0.106352	-0.464319	0.109264	-0.33607	0.170435	-0.258975
CCDC136	0.399917	-0.0471874	-0.0224503	0.209324	0.334848	0.0504402	0.115385
CCDC137	0.0120429	0.129081	-0.243837	0.543607	-0.112903	0.528651	-0.164002
CCDC138	-0.350874	-0.689856	0.023363	-0.465195	-0.242319	0.0742784	-0.272573
CCDC14	-0.500865	-0.655939	-0.228277	-0.11971	-0.418533	0.158125	0.217248
CCDC141	0.186382	0.153709	-0.014441	-0.0252942	0.0040688	0.458071	-0.55142
CCDC142	0.122964	-0.527283	-0.209805	-0.0335895	-0.251673	0.0173471	-0.366468
CCDC144A	0.147976	-0.183243	0.0231911	0.117403	0.0371888	-0.194948	0.128083
CCDC146	0.0214874	-0.0122445	0.143013	-0.18662	-0.038392	-0.0722115	1.15586
CCDC148	0.146036	0.342471	0.0167369	0.430658	0.454433	-0.383598	0.235751
CCDC149	-0.0685261	-0.25389	-0.249915	-0.094503	0.208557	-0.330097	0.106001
CCDC15	-0.832979	-0.580895	-0.694412	-0.0845637	-0.299186	0.623524	-0.094403
CCDC150	-0.764468	-0.53	-0.0060907	0.150326	-0.00555692	0.279755	0.693319
CCDC157	-0.256395	0.266274	0.367008	0.0810377	-0.322828	0.0729431	0.518857
CCDC158	-0.188323	0.634853	0.0354	-0.065739	-0.331367	-0.430978	-0.0393801
CCDC159	0.237341	-0.0111666	-0.23658	0.367262	-0.439826	-0.05336	0.728652
CCDC167	-0.01886	0.0383368	-0.44357	0.282808	-0.177862	-0.448063	-0.284788
CCDC168	0.0628778	0.0714192	0.115031	0.153594	0.0675208	0.041997	0.00559525
CCDC17	-0.119079	0.0804005	0.0417891	0.185282	-0.045443	0.0291865	0.0151354
CCDC170	0.137475	0.423834	-0.0083095	-0.256143	0.243878	-0.539222	-0.500158
CCDC172	-0.205884	0.191284	0.29101	0.219687	-0.0703549	-0.224956	-0.0498837
CCDC174	0.233922	-0.257924	-0.290765	-0.195039	-0.252633	0.0868146	-0.177767
CCDC178	-0.27057	-0.0243901	0.485607	0.106261	0.0455541	-0.151375	-0.119315
CCDC18	-0.885146	-1.00375	-1.08897	-0.00745689	-0.502417	0.3408	0.323462
CCDC181	0.00384883	0.0276404	0.10057	-0.00397458	-0.0395946	-0.200749	-0.209805
CCDC182	-0.137122	0.115708	0.14677	0.384414	0.348059	-0.354936	-0.016965
CCDC184	0.0279512	0.103297	0.0827082	-0.00253181	-0.1028	0.225697	0.447566
CCDC185	-0.0241584	0.509837	0.0609608	0.0336958	0.148977	0.407043	-0.016965
CCDC186	0.228637	0.185455	0.415449	-0.339577	0.329618	-0.264212	0.157561
CCDC190	0.16828	1.02296	0.242926	0.767207	1.28694	-0.410321	-0.016965
CCDC191	-0.025456	-0.101901	-0.0524564	0.235276	0.189749	-0.117519	0.0410417
CCDC196	0.0952701	-0.143604	0.0364683	0.266036	0.165637	-0.221598	0.0224061
CCDC197	-0.0108857	0.543883	0.399487	0.113504	-0.165858	0.12656	-0.0430404
CCDC198	0.00400965	-0.0959354	0.142544	-0.0256583	-0.0756658	0.214552	0.339476
CCDC22	0.0567174	-0.0819462	-0.657814	0.415752	-0.120161	0.0358969	-0.256063
CCDC24	-0.0224734	0.373887	0.146851	0.161088	-0.0453269	0.0244215	-0.114723
CCDC25	-0.00568355	-0.445826	-0.390299	-0.012466	-0.0952735	-0.226206	-0.114396
[truncated: 13,680 more rows]
