# Supplementary material for: Inflammatory Bone Marrow Mesenchymal Stem Cells in Multiple Myeloma: Transcriptional Signature and In Vitro Modeling
Source: Cancers (Basel). 2023 Oct 26;15(21):5148. doi: 10.3390/cancers15215148 (PMC10650304; doi:10.3390/cancers15215148)
Supplement: Supplementary file 1 [file cancers-15-05148-s001.zip › Table S4.xlsx]

## Sheet: Cytokine-stimulation
Stimulation	GSE #	Condition	Assay	PMID
TNF-α	GSE129165	50 ng/ml; 24 hours	Affymetrix Human Genome U133A 2.0 Array	35924240
	GSE77814	1.5 ng; 2 days	Agilent-026652 Whole Human Genome Microarray 4x44K v2	27211104
	GSE77814	15 ng; 2 days	Agilent-026652 Whole Human Genome Microarray 4x44K v2	27211104
	GSE161762	50 ng/mL; 2 days	RNA-Seq	33806906
	GSE161762	50 ng/mL; 14 days	RNA-Seq	33806906
	E-MTAB-5421	50ng/ml; 24 hours	HumanHT-12 v4 BeadChips	28553282
IL-1β	GSE129165	80 pg/ml; 24 hours	Affymetrix Human Genome U133A 2.0 Array	35924240
	GSE161762	0.5 ng/mL; 2 days	RNA-Seq	33806906
	GSE161762	0.5 ng/mL; 14 days	RNA-Seq	33806906
	GSE33755	25 ng/mL; 24 hours	Agilent-014850 Whole Human Genome Microarray 4x44K G4112F	22467443
IFN-γ	GSE129165	50 ng/ml; 24 hours	Affymetrix Human Genome U133A 2.0 Array	35924240
	GSE77814	6.5 ng; 2 days	Agilent-026652 Whole Human Genome Microarray 4x44K v2	27211104
	GSE77814	65 ng; 2 days	Agilent-026652 Whole Human Genome Microarray 4x44K v2	27211104
TGF-β1	E-MTAB-5420	10ng/ml; 24 hours	HumanHT-12 v4 BeadChips	28553282
IL-1β + TNF-α	GSE161762	50 ng/mL TNF-α & 0.5 ng/mL IL-1β; 2 days	RNA-Seq	33806906
	GSE161762	50 ng/mL TNF-α & 0.5 ng/mL IL-1β; 14 days	RNA-Seq	33806906
IFN-γ + TNF-α	GSE77814	6.5 ng/mL IFN-γ & 1.5 ng/mL TNF-α; 2 days	Agilent-026652 Whole Human Genome Microarray 4x44K v2	27211104
	GSE77814	65 ng/mL IFN-γ & 15 ng/mL TNF-α; 2 days	Agilent-026652 Whole Human Genome Microarray 4x44K v2	27211104
TNF-α + lymphotoxin α1/β2	GSE35331	TNF-α 10 ng/mL & 100ng/mL lymphotoxin α1/β2; 3 days	Affymetrix Human Genome U133 Plus 2.0 Array	22289889
