# Supplementary material for: Inflammatory Bone Marrow Mesenchymal Stem Cells in Multiple Myeloma: Transcriptional Signature and In Vitro Modeling
Source: Cancers (Basel). 2023 Oct 26;15(21):5148. doi: 10.3390/cancers15215148 (PMC10650304; doi:10.3390/cancers15215148)
Supplement: Supplementary file 1 [file cancers-15-05148-s001.zip › Table S5.xlsx]

## Sheet: Sheet1
	IFNg_GSE129165_FC	IFNg_GSE77814_605ng_2day_FC	IFNg_GSE77814_65ng_2day_FC	IFNgTNFa_GSE77814_65ng15ng_2day_FC	IFNgTNFa_GSE77814_605ng105ng_2day_FC	TNFaLT_GSE35331_10ng100ng_3day_FC	TNFa_GSE77814_15ng_2day_FC	TNFa_GSE77814_105ng_2day_FC	IFNg_GSE129165_50ng_1day_FC	IL1b_GSE129165_80pg_1day_FC	TNFa_GSE161762_50ng_14day_FC	IL1bTNFa_GSE161762_50ng05ng_14day_FC	IL1b_GSE161762_05ng_14day_FC	IL1bTNFa_GSE161762_50ng05ng_2day_FC	IL1b_GSE161762_05ng_2day_FC	TNFa_GSE161762_50ng_2day_FC	IL1b_GSE33755_25ng_1day_FC	E.MTAB.5420_FC	E.MTAB.5421_FC
CXCL9	1.3024	4.94634	8.00871	6.46204	8.00871	0.0841359	-0.017704	-0.614924	0.0265774	0.0136368	0.15491	0.0514816	-0.0172131	-0.0670275	-0.0610705	-0.124494	0.572463	-0.0134129	1.14341
HLA-DOA	1.72804	8.00871	7.37274	3.38109	4.18828	-0.954748	-0.919265	-0.852398	0.170514	0.127467	-0.014573	-0.00698649	-0.0172131	-0.11767	-0.0981194	-0.214245	-0.0360883	-0.111165	0.0126638
CD74	6.46204	7.37274	6.76343	4.65161	5.47143	-0.671095	0.940653	0.246733	2.02794	-0.0571522	1.47766	0.591291	-1.09592	-0.17136	-0.76801	0.381756	0.173192	-0.326243	1.13797
GBP1	2.57253	6.2124	6.46204	4.94634	4.4751	1.32195	2.30494	2.37123	1.28471	0.13159	1.16427	1.15711	0.625349	1.17105	0.328876	1.32195	2.19121	0.378651	1.86425
RSAD2	4.65161	3.60462	6.2124	5.19023	5.68898	5.11745	3.02235	1.60856	5.68898	1.48754	0.302263	0.122607	0.0382167	0.0799126	0.0836159	0.0964867	0.0220324	-0.0519308	0.803203
CCL8	0.190426	1.78388	6.00328	6.76343	6.76343	0.105223	0.0218711	0.964961	0.130279	0.0136368	0.762708	2.50567	0.792089	2.88143	0.594033	-0.0156496	3.49105	0.00932617	0.0483805
SECTM1	3.16225	4.4751	5.84419	4.23955	3.87976	-0.59844	-0.0283421	-0.298098	0.895217	-1.41952	-1.54148	-1.42285	-2.14761	-1.1485	-2.14761	-1.13271	0.0495933	-0.158716	0.00916123
IFIT3	2.72702	5.32076	5.68898	3.92986	4.65161	2.57253	4.07907	4.00275	2.32272	1.42631	2.64431	1.24987	0.0277422	0.438665	0.249423	2.89715	1.48179	-1.56233	4.75515
IDO1	6.76343	4.07907	5.47143	3.69047	4.00275	-0.107582	-1.05061	-0.684202	1.10447	-0.0521521	0.157092	0.0938554	0.0326228	-0.0331505	-0.101488	-0.0659237	2.30494	0.050072	0.321736
HLA-DMB	4.27785	6.46204	5.32076	2.88143	3.27915	-1.81808	-2.14761	-1.97637	0.167651	0.20345	-0.0769986	-0.0937306	-0.103387	-0.169006	-0.175054	-0.252755	0.0553568	-0.410546	-0.353745
RTP4	4.94634	4.75515	5.19023	4.84712	5.84419	2.32272	3.73243	3.60462	3.53412	3.20013	1.01107	0.271052	0.0729067	-0.0483491	-0.173893	0.316008	0.948736	-0.527021	2.01758
HLA-DQA1	4.58959	6.00328	5.11745	2.74988	2.7764	-1.201	-0.684202	-0.53349	0.0265774	0.0136368	-0.014573	-0.00698649	-0.0172131	0.0414496	0.0559136	-0.0156496	-0.476676	0.0385617	0.0625901
IFI44L	3.41177	5.47143	4.94634	3.77285	4.58959	2.72702	5.19023	5.11745	2.81946	2.79937	1.60856	0.509596	0.229869	0.550203	1.13081	1.08432	-0.256527	-0.543536	5.68898
HLA-DRA	8.00871	6.76343	4.84712	3.20013	3.77285	-1.99137	-1.00275	-1.48245	0.0265774	0.0136368	-0.305863	-0.267247	-0.350688	-0.520258	-0.315409	-0.513706	-0.0428926	-0.160227	-0.18941
GBP2	3.07608	5.84419	4.75515	2.85399	3.16225	1.0064	0.437732	0.334295	1.28175	0.945027	1.27545	1.9043	0.902704	2.33853	1.51073	1.6616	1.07567	-2.58917	1.37189
OAS1	5.47143	4.58959	4.65161	3.87976	4.94634	6.2124	5.47143	5.19023	6.00328	4.58959	1.49186	0.767618	-0.109285	0.218054	-0.200481	1.64482	0.641307	-0.06737	3.38109
IFIT2	3.00478	3.69047	4.58959	5.47143	5.19023	2.98064	1.63834	1.0043	3.20013	1.34215	0.859033	0.149157	-0.349837	-0.102457	-0.3222	1.02178	1.0452	-1.63188	4.27785
OASL	3.92986	4.38253	4.4751	3.22882	4.32987	2.92154	4.58959	3.65369	4.27785	3.53412	0.724605	0.416327	0.232733	0.414612	0.120654	0.829449	0.71452	0.0903943	2.12674
HLA-F	2.08988	5.68898	4.38253	3.10947	3.65369	1.21467	3.60462	3.38109	1.43597	1.45955	2.54153	1.98703	0.753758	1.21467	0.266323	1.72804	0.20345	-0.165145	3.33761
AIM2	2.657	4.65161	4.32987	5.84419	6.2124	-0.232381	0.103585	-0.565838	1.42263	1.2971	0.0452707	0.0707273	-0.0172131	0.0804667	0.0559136	-0.0156496	1.06684	-0.0878563	0.293371
BST2	5.68898	5.11745	4.27785	3.65369	4.07907	4.65161	3.27915	2.64431	4.03876	4.03876	3.92986	2.23845	0.45638	0.862691	1.03887	3.05377	0.078888	-0.108203	2.85399
HLA-DQB2	0.0312451	4.27785	4.23955	2.01321	1.84802	-0.109691	-0.953942	-0.411509	0.0265774	0.0136368	-0.014573	-0.00698649	-0.0172131	0.0414496	0.0559136	-0.0156496	-0.378096	-0.133491	-0.222494
HLA-DQB1	3.87976	5.19023	4.18828	2.21827	2.68723	-2.03891	-0.452459	-0.114067	-0.138484	-0.0826621	-0.12307	-0.104052	-0.145649	-0.0108068	0.0276642	-0.0673062	-0.601717	0.115167	-0.0275556
APOL6	3.60462	4.32987	4.13326	3.00478	2.72702	1.06123	1.26155	1.69453	1.71307	1.12508	0.923805	-0.125516	-0.404393	0.0827073	-0.24082	0.436938	0.884327	-0.0368603	0.305818
HLA-DPA1	5.19023	4.84712	4.07907	2.05436	2.49323	-1.31251	-0.453649	-0.303311	0.32299	-0.214513	0.522903	0.806629	0.14447	-0.240226	-0.269944	-0.292535	-0.189688	0.0862259	0.301603
KCTD14	4.00275	3.82531	4.03876	3.27915	2.64431	-0.289962	0.0703858	0.202905	1.38118	0.451533	0.0616759	0.0435474	-0.0172131	0.0147244	-0.0301929	-0.0752454	-0.76801	-0.1056	0.0709989
XAF1	3.05377	4.18828	4.00275	2.68723	3.10947	3.10947	3.65369	3.77285	2.50567	2.38371	1.59785	0.581947	0.123719	-0.255486	0.1951	0.708237	0.105109	1.05561	2.88143
IFIT1	2.21827	3.57555	3.92986	3.57555	3.82531	4.07907	4.27785	3.87976	2.74988	2.41252	0.373705	-0.239114	-0.822973	-0.298841	-0.40108	1.19427	-0.167485	-3.3743	2.92154
TLR3	2.25822	4.00275	3.87976	3.05377	3.22882	1.75479	0.716035	1.29937	1.59785	0.128447	1.03887	0.167207	0.0155236	-0.101212	-0.140191	0.137581	0.0827073	-0.150089	0.680841
CASP1	2.41252	3.92986	3.82531	3.13785	3.33761	1.16225	2.12674	2.19121	1.40898	1.53271	0.741933	0.206997	-0.188337	-0.254873	-0.0959164	-0.0502551	-0.214891	-0.776974	0.906129
HLA-B	1.55315	4.23955	3.77285	3.46104	3.53412	0.509092	2.4718	2.44254	1.08953	1.15997	3.27915	2.49323	1.67308	1.47766	1.11931	2.28194	0.205255	-0.394875	2.25822
TNFSF10	4.32987	2.74988	3.73243	6.2124	5.11745	2.74988	0.67359	0.151562	4.00275	3.87976	0.164858	0.705055	-0.0738106	-0.0892356	-0.0849086	0.0193373	-0.24106	0.877162	1.59011
SLAMF8	2.50567	2.39587	3.69047	2.57253	3.46104	3.13785	4.94634	5.32076	4.4751	1.80158	2.28194	2.7764	0.333111	0.171526	-0.0724434	0.638358	-0.735095	-0.0309357	0.696465
MX1	4.84712	3.73243	3.65369	2.62437	3.41177	4.38253	4.23955	4.13326	5.47143	4.94634	2.92154	1.51852	0.158697	0.770899	-0.253975	2.64431	0.741208	-2.42457	5.47143
PLA1A	1.08432	2.85399	3.60462	4.58959	2.81946	0.020758	-0.284287	-1.1297	0.0265774	0.0136368	0.617684	0.154675	-0.183201	0.300694	-0.0546875	0.0139874	0.628968	-0.124259	0.74433
TBX21	3.27915	1.83306	3.57555	1.99212	-0.0150655	0.0614047	0.0539382	0.0289188	0.218329	0.201532	-0.014573	-0.00698649	-0.0172131	-0.000205505	0.00602648	-0.0571522	-0.221722	0.0259646	-0.171143
HERC6	2.88143	3.53412	3.53412	2.4718	3.57555	5.68898	2.92154	2.72702	3.16225	2.9455	2.11628	1.31596	0.25661	0.495575	0.207223	1.27545	0.541822	-0.856811	4.84712
IFITM1	3.77285	3.77285	3.49105	2.67334	3.05377	2.05436	2.37123	2.21827	2.68723	3.13785	-0.378308	-0.589253	-2.20339	-1.78313	-3.17186	-0.37972	0.386952	-2.32571	3.05377
DDX60	2.35199	4.13326	3.46104	1.93717	2.54153	2.19121	2.60556	3.05377	1.54543	0.747284	0.899976	0.557474	-0.105908	0.122607	-0.0353855	0.45363	0.254196	-0.473281	2.08988
IRF1	3.02235	3.38109	3.41177	2.0672	2.33853	1.13605	1.79356	1.67308	1.27545	0.327633	2.05436	1.42263	0.872853	1.55315	0.365305	1.85656	3.41177	-0.740175	3.07608
LAP3	2.01321	3.07608	3.38109	2.32272	2.58773	0.922125	1.19171	0.992561	1.16591	0.874315	1.06123	0.345486	0.357681	0.661036	0.153858	1.11674	0.319262	-0.796087	1.84146
TAP1	2.98064	3.27915	3.33761	2.41252	2.57253	1.59011	2.23845	1.79356	1.76348	0.976342	2.32272	1.75479	1.07512	1.70118	0.327263	3.10947	1.10587	-0.345339	2.60556
CLIC2	5.84419	2.14011	3.27915	1.01543	0.86563	0.0532009	0.677721	-0.600091	0.136185	-0.0851449	0.0345691	-0.103971	-0.118077	-0.212517	-0.0789477	-0.251455	0.235362	0.0188834	0.109052
PSMB9	2.49323	3.65369	3.22882	2.00019	2.39587	1.08953	1.98703	1.63221	1.43098	0.757207	2.24952	1.47233	1.09802	0.100648	-0.921622	1.29352	0.614479	-1.05748	2.44254
ITK	4.18828	1.15431	3.20013	2.27222	1.13797	-0.115205	0.758856	-0.275188	0.0265774	0.0136368	0.0350981	0.0289754	0.0183526	-0.00816006	-0.00254181	-0.0555273	0.0836159	0.239733	0.203037
APOL3	3.65369	3.00478	3.16225	2.39587	2.07749	2.01758	0.00336087	1.22844	1.4114	0.324698	1.19815	0.432054	-0.329586	0.439823	-0.00878646	0.811079	1.10185	-1.76614	2.54153
GCH1	3.53412	1.80158	3.13785	4.07907	2.92154	5.84419	1.28471	0.855794	2.67334	2.81946	2.79937	1.73659	1.85656	3.07608	3.02235	3.16225	5.68898	-0.110817	2.07749
IFI44	1.56675	3.16225	3.10947	2.64431	2.98064	1.40343	3.53412	3.10947	1.56273	1.17105	1.18666	0.697128	0.235781	0.804603	0.904218	1.57145	-0.170249	-1.04275	2.89715
LGALS14	0.0312451	1.43597	3.07608	1.51073	1.01543	-0.113662	0.0218711	0.000487409	0.0265774	0.0136368	-0.014573	-0.00698649	-0.0172131	0.0414496	0.0559136	-0.0156496	0.04175	-0.28803	-0.272267
DDX58	1.75479	2.72702	3.05377	3.49105	3.00478	2.27222	2.70759	2.55743	2.39587	1.4114	1.71307	1.41919	0.82464	0.34103	0.243211	1.00884	0.907504	-0.389608	1.86752
CD40	2.39587	2.79937	3.02235	2.89715	2.41252	0.418972	0.275821	0.237502	1.2971	0.97958	0.491613	0.80256	0.138597	0.509092	0.22311	0.057085	0.726323	-0.190756	0.372953
STAT1	2.24952	3.46104	3.00478	1.68641	2.32272	0.487698	1.67896	1.93717	1.63834	1.42263	1.34215	0.259803	0.759834	0.583611	0.949553	1.09802	0.00647925	-1.08953	0.98156
FAM107A	0.136071	2.0672	2.98064	0.945027	0.773793	-0.0396859	-0.411062	-0.368728	0.0265774	0.0136368	0.0562554	-0.0822606	-0.107838	-0.00940931	-0.0720421	0.0559136	0.665784	-0.097987	0.879342
ETV7	3.73243	4.03876	2.9455	2.12674	1.9043	0.0816223	3.20013	3.53412	1.84146	0.948736	1.40898	0.931914	0.107092	0.05852	0.128758	0.615616	0.744963	0.179615	0.55543
PLSCR1	1.96594	2.98064	2.92154	2.55743	3.13785	1.5017	2.44254	2.4213	1.72804	1.64482	0.769865	0.506227	-0.254588	0.37915	-0.215787	0.808402	0.0176736	-0.182926	1.44969
B2M	0.549804	3.22882	2.89715	2.4213	2.74988	0.194095	1.84802	1.94674	0.423663	0.34166	1.43597	1.22844	0.524771	0.81181	0.367892	0.877162	0.0642918	-0.354847	0.553613
HLA-G	1.68641	3.20013	2.88143	2.17759	2.55743	1.06684	1.85656	1.80158	1.11931	1.15711	1.50638	1.38581	0.670225	1.03887	0.390213	1.07623	0.961031	-0.173648	1.05792
SSTR2	0.0312451	2.33853	2.85399	3.73243	2.85399	-0.088678	2.89715	1.22602	0.0265774	0.0136368	0.0950613	0.0713908	0.0223457	-0.070781	-0.0831467	-0.085772	0.773081	0.73234	0.0204222
HLA-DMA	6.2124	3.87976	2.81946	1.28471	1.70592	-2.6609	-1.5838	-1.65912	-0.88862	-1.1356	-0.75392	-0.826865	-0.91604	-1.37945	-1.65097	-1.29014	-0.147869	-0.749379	-1.01806
IL18BP	-0.309173	3.49105	2.79937	1.46862	1.99212	0.891443	0.403778	0.141254	0.351318	-0.0797223	0.557839	0.301795	0.100354	-0.0231957	-0.0778489	0.324698	-0.0419011	0.526965	0.848677
PARP12	2.44254	2.92154	2.7764	2.24952	2.60556	2.11628	2.85399	2.89715	2.16396	1.02377	2.55743	1.55315	1.02755	0.789079	0.419884	1.84146	0.599516	-0.770422	3.22882
ALPK1	0.245384	2.60556	2.74988	1.62591	1.8078	0.298479	-0.348439	0.246208	0.12377	0.0136368	-0.326243	-0.391996	-0.590799	-0.37731	-0.444735	-0.30529	0.262921	-0.469912	-0.102323
HLA-J	2.0672	3.41177	2.72702	2.08988	2.25822	1.09596	2.35199	2.35199	1.37189	1.53945	1.80158	1.53945	0.967016	0.404369	0.459026	0.0613497	0.00495768	-0.131208	0.283647
IL3RA	0.0312451	2.08988	2.70759	3.16225	2.45731	-0.140559	2.32272	1.44601	0.0265774	0.0136368	-0.054822	-0.060293	-0.088824	0.02634	0.0384407	-0.0359264	0.862691	0.349495	0.160062
IFI27	6.00328	3.33761	2.68723	1.6616	2.11628	4.84712	3.13785	2.60556	7.37274	5.19023	3.41177	2.39587	0.0545202	0.967016	0.137581	2.14011	-0.282829	-0.368364	3.69047
PMAIP1	1.91527	2.64431	2.67334	2.44254	2.04634	2.70759	1.52323	1.09802	0.906129	-0.0856779	1.8078	1.67308	2.1541	1.26155	1.29352	1.83306	2.60556	0.496198	1.25351
IFI6	2.7764	3.02235	2.657	1.71307	2.17759	2.58773	2.68723	2.30494	2.45731	3.27915	3.73243	2.85399	0.098941	1.63221	0.773793	3.00478	-0.237479	-0.50476	2.55743
BATF	0.333484	2.27222	2.64431	1.65118	1.39933	-0.0164021	-1.17356	-0.553143	0.0265774	0.0136368	-0.129008	0.178249	0.0244378	-0.118077	-0.0736678	-0.13546	0.950402	-0.00365942	0.0377463
BEST1	0.0312451	2.17759	2.62437	2.07749	2.05436	-0.253786	0.410922	1.00273	0.0265774	0.259935	0.539868	-0.264962	0.0448431	0.518164	0.311796	0.00152325	0.0488092	0.0881873	-0.461999
JAK2	2.27222	2.09899	2.60556	1.8748	1.94674	0.936956	0.0520316	0.426151	1.34609	1.39145	0.349026	-0.373347	-0.136171	0.0710847	0.366665	0.554842	0.776782	0.054028	0.946098
PSMB10	2.02794	2.68723	2.58773	1.71975	1.88422	0.559153	0.781944	0.627866	0.821331	0.285938	1.2589	0.856729	0.534523	0.14171	-0.0444509	0.183776	0.491613	-0.911166	1.40898
USP18	2.81946	2.41252	2.57253	2.79937	2.79937	2.04634	2.51845	2.17759	2.98064	2.49323	0.668454	0.501326	0.0675057	-0.132476	-0.224363	0.276532	-0.019686	-0.300977	0.350633
PSME2	1.71975	2.54153	2.55743	1.46442	1.71975	0.882505	1.58351	1.27207	1.03473	0.929365	2.33853	2.04634	1.8078	1.6616	1.14781	3.13785	0.637805	0.263571	2.45731
HLA-DPB1	3.49105	3.05377	2.54153	0.81181	1.19171	-0.904181	-0.270527	-0.0380239	0.214638	0.380014	0.324698	0.346034	0.318727	0.10878	0.287972	-0.088963	-0.178087	-0.264208	0.055133
SERPING1	4.75515	2.9455	2.51845	1.31891	1.72804	0.0854322	-0.865588	-0.950409	0.2322	-0.835574	-1.93026	-0.280436	-1.84704	-0.971126	-1.32679	-1.63188	-0.0585362	-0.981471	-0.803425
NMI	1.82179	2.50567	2.50567	1.88422	2.20281	1.42263	1.48754	1.20029	1.15711	0.135622	0.781944	0.0825205	0.159397	0.331334	0.369938	0.649555	0.478773	-0.732268	-0.198871
OAS3	2.62437	2.62437	2.49323	3.02235	2.9455	3.07608	3.57555	2.7764	2.7764	2.68723	1.86752	1.24132	0.162305	0.667196	0.0934978	2.07749	0.554092	-0.295982	4.13326
HLA-E	1.81474	2.89715	2.4718	1.61938	1.95738	0.415198	0.761625	0.578343	0.923805	0.758856	0.303847	0.469975	-0.1436	0.290269	-0.0592185	0.0590032	-0.065606	-0.434368	0.89047
DGKG	0.0312451	1.54543	2.45731	2.58773	2.28194	-0.0225711	1.81474	1.34934	0.0265774	0.0136368	0.418762	0.377001	0.178352	0.210591	0.0997113	0.0596519	0.291778	-0.0656655	0.246551
HLA-DRB1	7.37274	3.10947	2.44254	1.18049	1.5017	-1.05061	-0.413296	-0.434368	-0.0553937	0.15491	0.013237	0.0786654	-0.102614	-0.33812	-0.404846	-0.553143	-0.0831163	0.02634	-0.060293
OAS2	2.17759	2.7764	2.4213	1.84146	2.19121	2.88143	2.72702	2.88143	2.00019	1.20604	1.83306	0.976342	-0.220747	0.0645421	-0.397251	0.914059	0.28584	-0.0412429	5.11745
CFH	1.18049	2.44254	2.41252	1.32551	1.77123	0.595133	0.870382	0.930645	0.83878	0.521946	0.324435	-0.464903	-0.463078	0.468555	1.41503	1.10587	0.0185727	-0.784016	0.300694
LGALS9	1.63221	2.45731	2.39587	2.11628	2.4718	0.626632	1.10185	0.392901	0.621059	0.734297	1.08615	0.614078	0.0694364	0.0893102	0.138528	0.128447	7.02524e-05	-0.0146241	0.353625
P2RX7	0.152963	1.8748	2.38371	2.51845	2.1541	-0.026114	-0.123606	0.289457	0.0265774	0.0999787	-0.187169	-0.152057	-0.162798	0.121222	0.090001	-0.209157	-0.377508	-0.530041	-0.101342
APOL1	4.4751	2.58773	2.37123	1.56675	1.84146	1.10447	0.260963	0.143243	1.68641	0.178606	-0.355642	-0.561839	-1.30327	0.162212	-0.500383	0.410271	0.74003	-0.231703	0.389012
BTN3A2	1.65118	2.55743	2.35199	1.44601	1.78388	0.450641	0.421354	0.451533	0.623184	0.205684	1.18925	1.24786	0.426151	0.848677	0.246024	1.21467	0.175901	-1.84704	1.69453
RAB27B	1.28725	2.4718	2.33853	2.60556	2.70759	-0.691755	1.56273	1.41503	1.51073	2.39587	-0.259834	-0.328527	-0.175397	0.286875	0.0299476	-0.0653638	-0.0162681	-0.882511	0.969986
ISG15	2.37123	2.32272	2.32272	2.14011	2.50567	2.54153	2.24952	1.84146	2.44254	2.67334	1.70592	1.34215	0.79293	-0.0256919	0.0851644	0.872853	0.168651	-0.544676	3.82531
ZC3HAV1	0.198906	1.67308	2.30494	2.02794	1.79356	-0.508519	1.32551	1.6616	-0.191191	-0.233756	0.192136	-0.107073	-0.306547	-0.215787	-0.0961611	0.113288	0.518164	-0.377742	-0.194383
HLA-A	1.38118	2.657	2.28194	1.72804	2.02794	0.543458	1.3955	1.02377	0.930645	0.949553	1.71975	1.3955	0.540213	0.840909	0.557839	0.930645	0.230452	-0.200677	0.731616
TRIM22	1.04038	2.28194	2.27222	1.33463	1.57145	0.289457	0.800928	0.801941	0.706978	0.117273	0.322364	0.339682	-0.0937768	-0.227433	-0.271312	0.139444	0.205684	-1.2096	0.943721
TAP2	2.67334	2.23845	2.25822	1.2391	1.44158	1.0368	0.638358	0.196941	1.57145	1.26922	1.79356	1.03266	0.951709	1.20604	0.297633	1.48754	-0.11213	-0.528446	1.49186
CCL5	0.134235	1.62591	2.24952	3.82531	4.27785	8.00871	5.68898	5.47143	8.00871	4.23955	8.00871	6.46204	0.603927	5.11745	4.94634	6.76343	4.94634	0.0578964	8.00871
CFB	2.85399	2.20281	2.23845	4.38253	4.84712	4.94634	2.02794	2.12674	3.05377	3.82531	1.28471	0.0423668	1.27545	3.65369	4.18828	4.27785	1.57648	-1.27441	3.87976
BANK1	1.85656	1.35889	2.21827	1.26606	0.71913	0.349646	-0.0264212	-0.096525	0.843474	-0.151953	-0.269331	-0.148431	-0.342568	-0.261248	-0.373122	-0.232742	-0.037458	-0.00106803	-0.0422334
IFI35	2.70759	2.35199	2.20281	1.39933	1.76348	1.70592	1.53271	0.915123	2.09899	1.51073	0.973165	0.43186	-0.43748	0.32299	-0.197214	0.653203	0.35037	-1.02287	2.51845
TMEM140	3.13785	2.25822	2.19121	1.54543	1.62591	1.44969	0.437181	0.608383	2.11628	-0.501677	0.216307	-0.529763	-0.606213	0.381139	-0.0251531	0.459296	-0.285623	-1.99137	1.34609
C1R	2.20281	2.81946	2.17759	1.2589	1.83306	1.29041	0.914059	0.811079	1.45955	2.51845	-0.583433	-1.06672	-0.769807	-0.120296	-0.00704717	-0.264208	0.0310574	-1.59961	0.29904
BTC	0.0312451	1.73659	2.16396	3.41177	3.02235	0.0311149	0.548839	0.809876	0.153097	0.0136368	0.0656509	0.0647483	0.0352835	0.0896263	0.0877527	0.0287661	0.338352	-0.0629333	-0.228906
BTN3A1	1.84802	2.51845	2.1541	1.39145	1.82179	0.819523	0.548362	0.71913	0.799791	0.112531	0.936956	0.797464	0.184975	0.616236	-0.101771	0.825848	0.127798	-0.953942	1.55315
CXCL10	0.816641	0.510672	2.14011	5.68898	7.37274	7.37274	3.87976	1.44969	5.84419	0.0136368	1.30749	0.648243	0.100086	0.411716	0.0559136	0.868431	6.2124	0.0981061	4.94634
FRMPD4	0.0312451	0.148672	2.12674	0.874315	0.38475	-0.383271	1.0368	-0.137577	-0.0348865	0.0136368	-0.209323	-0.211769	-0.26343	-0.0338678	-0.0342335	-0.0855109	-0.459119	-0.0165963	0.354151
GLYAT	0.0312451	-0.215451	2.11628	0.269006	0.0246155	-0.0499588	0.104817	0.892397	0.134235	0.0136368	-0.0592185	-0.0685615	-0.0987839	0.0730385	0.0559136	0.00363597	0.152348	-0.0127681	-0.0500165
IL18R1	0.0312451	1.94674	2.09899	1.70592	1.11077	0.405168	2.28194	1.43098	0.356848	0.0136368	0.285938	0.0211447	-0.0527909	0.0640812	0.0970185	0.00553925	0.864336	-0.205889	0.889244
C1S	2.54153	2.88143	2.08988	1.80158	2.38371	1.56675	1.60856	1.98703	1.91527	2.88143	0.255897	-0.472757	-0.610669	0.43186	0.438324	0.182186	0.0925273	-0.995483	0.35037
ACSM5	0.0312451	1.31596	2.07749	1.35889	1.2971	0.0193373	0.234384	0.706295	0.0265774	0.0136368	-0.0622066	-0.0500165	-0.076538	-0.0530062	-0.0711456	-0.156706	-0.183624	-0.0622719	-0.00461287
ACSL5	5.11745	2.70759	2.0672	1.06123	1.44601	1.06858	0.365806	0.218682	1.84802	0.284967	0.945027	0.912621	0.362508	0.338488	0.0314608	0.401141	0.30913	-0.391709	1.5017
ERAP2	1.78388	2.67334	2.05436	0.895217	1.2391	0.648243	0.783247	0.632122	0.69796	-0.17593	0.933237	1.11517	0.308986	0.175058	0.24072	0.739278	-0.0209317	-0.0374202	-0.27468
UBE2L6	2.1541	2.57253	2.04634	1.18925	1.65693	0.97958	1.23596	1.07512	1.32195	0.532493	0.62219	0.193101	-0.543536	-0.172933	-0.555118	0.148672	0.268627	-2.03891	1.49663
SYNPO2	0.152295	2.05436	2.03637	0.214333	0.611866	0.847774	-0.914757	0.139038	-0.0559367	-0.10748	-0.580318	-0.603165	-0.878636	0.346961	0.493426	0.407224	0.178219	-0.881351	0.272195
IL12A	1.43098	0.945027	2.02794	2.09899	1.27207	-0.0262505	0.21955	-0.0360883	0.25459	0.11972	0.489093	1.0064	0.536726	0.271826	0.0831232	-0.176481	1.70592	4.75515	0.76541
CHRM4	0.0312451	2.1541	2.01758	1.48754	1.29937	-0.0375121	-0.496157	-0.0287434	0.0265774	0.0136368	-0.117073	-0.100505	-0.093074	-0.0914152	-0.139446	-0.247326	-0.164806	-0.169833	-0.322405
PDCD1LG2	1.99212	0.882505	2.01321	1.52323	1.2589	0.480804	1.56675	2.16396	1.85656	1.84802	1.98703	2.09899	2.45731	1.91527	1.80158	2.39587	0.677721	0.735817	1.44158
RND3	0.919974	1.9234	2.00019	1.82179	2.24952	0.471835	1.51852	1.37595	0.910344	0.672172	0.958992	0.666555	0.0124426	0.102926	0.504365	0.665177	0.955284	-0.358418	1.19815
C2	1.8078	2.04634	1.99212	1.3024	1.37595	-0.0737283	-0.240987	-0.0434231	0.0265774	0.0136368	0.380478	-0.172177	-0.194963	0.625865	0.392568	0.115977	0.286726	-0.377114	0.200309
ANO2	0.0312451	0.589116	1.98703	1.63221	1.60856	-0.0450661	-0.57988	-0.158022	0.0265774	0.0136368	-0.0969292	-0.098707	-0.120665	-0.0276933	-0.0247031	-0.112169	-0.120792	-0.0818023	-0.0254389
BATF3	3.10947	1.51852	1.97828	1.86752	1.33463	-0.156772	0.147097	0.0603267	1.44601	1.82179	0.515846	0.73234	0.89047	0.0814644	0.256481	-0.187491	1.9234	-0.0281202	-0.0121478
FPR2	0.0312451	2.03637	1.96594	1.52941	1.61938	-0.0371974	-0.0800109	0.263879	0.0265774	0.0136368	-0.0943363	0.0763902	-0.0884604	-0.0942014	-0.0154222	-0.137927	-0.233564	0.0634515	0.0124426
CCR1	-0.0527909	1.06436	1.95738	1.95738	0.829449	-0.155003	0.31797	-0.404646	-0.0543352	-0.0757269	-0.014573	0.0514248	-0.0172131	0.0414496	0.0559136	-0.0156496	-0.105493	0.23073	0.278929
IFIT5	1.49663	1.99212	1.94674	1.25622	1.61478	0.878044	1.2971	0.789079	1.27207	0.380794	0.274316	-0.285777	-0.317545	-0.31599	-0.0475702	0.0823141	0.76541	-0.166411	0.914059
SLC15A3	2.92154	2.30494	1.93717	1.21638	1.48754	2.35199	2.00019	1.64482	2.41252	1.79356	2.09899	1.20324	0.598945	1.13797	0.381756	1.35281	0.198759	-1.78313	2.70759
DDIT3	0.536726	1.81474	1.9234	1.38581	1.56273	0.0605861	-0.105359	0.0541514	0.931914	1.04038	-0.496157	-0.761007	-0.362218	-0.56808	0.23717	-0.777858	-3.28375	-0.406716	-0.795444
RIMS3	0.0312451	0.531171	1.91527	0.747284	1.0452	-0.0593835	-0.0369102	0.351123	0.0265774	0.0136368	-0.403537	-0.390128	-0.44426	-0.235409	-0.26954	-0.330204	0.0407647	-0.884847	-0.870259
SP110	1.61478	1.57648	1.9043	1.67308	1.67308	0.435946	1.36336	0.945027	1.49663	0.321135	0.478365	0.208929	-0.22813	-0.0427691	-0.148783	0.127303	0.218682	-1.07706	0.977556
RALGPS2	0.147362	2.24952	1.8892	1.01742	0.976342	-0.345572	0.0148749	0.151655	0.178249	-0.0752454	-0.542135	-0.212107	-0.151193	0.606167	0.812657	0.501842	-0.265801	-0.0155597	0.220438
APOBEC3G	2.33853	2.21827	1.88422	1.49663	1.63834	0.592009	1.13312	1.0477	1.15997	-0.0707182	0.635593	0.148007	-0.149074	-0.1528	-0.596292	0.0783099	1.42631	-0.105908	0.933237
A2M	0.0312451	1.63221	1.8748	0.425161	0.200928	-0.150829	-0.607544	-0.441952	0.0265774	0.0136368	-0.434725	-0.429224	-0.135297	-0.276224	-0.0909557	-0.614205	0.294961	-0.0320216	0.0120651
STAT2	1.76348	1.69453	1.86752	1.19815	1.47233	0.272841	0.23249	0.331513	1.27884	0.779268	-0.102797	-0.496157	-0.811529	-0.380881	-0.32613	-0.386313	-0.0895789	-0.623718	0.418313
HLA-DOB	0.938107	1.96594	1.86425	1.29937	1.09275	-0.181852	0.369122	0.508802	0.123719	0.0136368	0.175556	0.117273	0.0345691	-0.148238	-0.119443	0.0158926	0.412042	0.0114194	0.283112
SP100	1.18925	1.3024	1.85656	1.18404	1.25622	0.942381	1.46862	0.721778	0.962865	0.287744	0.909115	0.677721	0.45363	0.33037	0.295479	0.837817	-0.456022	-0.323969	0.864336
DHX58	1.93717	2.07749	1.84802	1.79356	1.97828	0.598667	1.72804	1.51852	2.14011	0.88677	0.403209	-0.37849	-0.605203	-0.414451	-0.594025	0.181237	0.262537	-0.979118	1.95738
CCL4	0.0312451	1.74675	1.84146	0.902704	0.958992	-0.0496154	-0.223734	-0.0211908	0.0265774	0.0136368	-0.014573	0.163405	-0.0172131	0.0414496	0.0559136	-0.0156496	0.860333	0.118057	0.309873
AGBL2	0.137011	1.34609	1.83306	1.74675	1.34934	-0.00377317	-0.238739	-0.266809	0.156235	0.0136368	-0.0899218	0.0537142	-0.10848	-0.0160064	-0.0375121	-0.0952388	-0.547727	-0.0435545	0.0655679
SOCS1	3.69047	0.943721	1.82179	1.01948	0.489909	1.05792	0.0442837	-0.183296	0.929365	1.91527	1.37189	1.59785	1.83306	1.3024	1.65693	0.560039	-0.600716	0.25429	-0.164922
MYH7	0.0312451	1.1233	1.81474	0.554546	0.775668	-0.0589602	-0.0625604	-0.893848	0.0265774	0.0136368	-0.014573	-0.00698649	-0.0172131	0.00179459	0.0082681	-0.0546237	0.0571299	0.0641444	0.218792
OPTN	1.11931	1.84802	1.8078	1.13081	1.4114	0.974834	1.31596	1.20604	0.917796	0.778435	1.01948	0.763417	0.83643	1.05561	1.49663	1.40898	0.226394	-0.638349	0.571958
PSMB8	2.00019	2.38371	1.80158	0.868431	1.37189	0.661036	0.923805	0.746604	0.96845	0.55543	0.812657	0.704487	0.419215	-0.0617808	-0.116494	0.209035	0.11972	-1.94412	0.821331
TNFAIP2	3.33761	1.66658	1.79356	1.9043	2.0672	2.01321	2.41252	2.11628	3.46104	2.57253	1.61938	2.03637	1.16225	2.9455	2.01321	3.92986	3.73243	-0.679305	4.00275
FGF2	0.485131	1.97828	1.78388	1.01107	1.73659	0.633818	1.69453	1.96594	1.30749	1.16427	0.19633	1.10888	0.936956	2.32272	2.57253	1.75479	1.13605	0.35148	0.605481
CX3CL1	0.143243	0.298003	1.77123	1.2971	-0.018542	-0.050621	-0.50476	-0.322	0.0265774	0.0136368	0.748777	0.0766378	0.163669	1.32195	0.517425	0.498523	5.32076	-0.0800109	2.37123
IRF8	0.0312451	1.36336	1.76348	2.20281	0.415493	-0.359351	0.179464	-0.391025	-0.035427	0.118203	-0.014573	-0.00698649	-0.0172131	0.0414496	0.0559136	-0.0156496	0.0454671	-0.12854	-0.000431089
APOL2	2.55743	2.01321	1.75479	1.08803	1.32551	0.56258	0.237712	0.172606	0.976342	-0.192114	0.871432	0.528525	0.154216	0.333484	0.133701	0.564414	1.50638	-0.428431	1.57648
NAMPT	1.09596	1.71307	1.74675	1.84802	2.12674	1.11674	2.25822	1.49186	0.79293	1.37595	1.23317	1.60373	2.07749	2.30494	3.16225	1.21168	2.17759	0.935705	1.8078
IFNA6	0.0312451	0.109688	1.73659	0.0793732	0.108679	-0.095887	0.147222	0.112192	0.0265774	0.0136368	-0.014573	-0.00698649	-0.0172131	0.0414496	0.0559136	-0.0156496	0.107581	0.0517733	0.163121
ABI3BP	1.48179	1.63834	1.72804	1.47233	1.69453	0.939115	3.07608	4.07907	1.73659	0.433463	2.81946	2.30494	3.69047	1.96594	2.30494	2.38371	0.578863	-0.507187	1.11931
TRIB3	0.569231	1.70592	1.71975	0.964961	1.07512	1.70118	-0.227577	-0.0492318	0.812657	1.27207	0.157778	-0.581775	0.157363	-0.219985	0.0857795	-0.448169	-0.758517	0.455348	-0.721678
IFITM3	0.809876	2.00019	1.71307	1.34215	1.71307	0.150722	0.569231	0.266144	0.786396	0.786396	-0.807342	-0.936545	-1.35865	-2.32571	-2.46846	-1.8221	-0.0243594	-0.65025	0.323246
KLF5	-0.57988	0.607687	1.70592	1.57145	1.17105	-0.189688	-0.0828133	0.215857	0.87575	-0.510781	-0.307031	0.432707	-0.326732	0.0139294	0.000717463	-0.373347	2.01321	0.192686	0.175293
GRAMD1C	1.54543	0.898901	1.70118	0.689318	0.0138185	-0.510153	-0.0521098	0.17022	-0.901879	-1.40959	0.0517733	-0.0403691	0.13437	-0.0021588	0.19069	0.0369811	-0.0164021	-0.027402	0.270015
FAM111A	1.22602	1.59785	1.69453	1.20604	1.43597	-0.434725	0.720713	1.23136	0.774619	0.521106	0.551807	0.5379	0.0737766	0.426391	0.694114	0.746604	0.3148	-0.745303	1.62591
CASP4	1.3955	1.95738	1.68641	1.47766	1.58351	0.879342	0.678471	0.641307	0.718441	0.899976	0.84605	0.500912	0.659163	0.452025	0.535239	0.307188	0.031543	-1.09236	0.679721
TBX19	0.285938	1.56273	1.67896	1.38118	1.16225	-0.145373	0.275146	0.213283	0.0265774	0.144252	-0.102058	-0.0501409	-0.22127	-0.0701467	0.148579	0.00237696	-1.05608	0.012711	0.0913335
TM4SF4	0.0312451	0.967016	1.67308	0.493018	0.633818	-0.211471	-0.497696	-0.0569253	0.0265774	0.0136368	-0.394156	-0.402981	-0.470544	0.214873	0.169396	-0.0287434	-0.392958	-0.456986	-0.47424
IRF7	1.67896	1.91527	1.66658	1.57648	2.01758	2.4213	2.08988	1.81474	2.33853	1.86425	0.766182	0.595133	-0.293682	-0.443669	-0.601717	0.109774	0.308357	0.282818	3.46104
CSF1	1.39933	1.15173	1.6616	1.10447	0.99388	0.216138	0.740747	4.03876	1.14068	0.804603	1.14068	1.20029	-0.231498	1.94674	0.976342	1.82179	1.27884	-0.0305975	1.03473
FMO3	2.30494	0.718441	1.65693	-0.393221	-0.380881	0.104817	-0.697496	-0.261031	-0.0480683	-0.065606	0.460861	0.294803	0.418558	-0.127833	-0.193578	-0.231037	-0.0341438	-0.0805369	-0.00837817
CDCP1	0.594624	2.11628	1.65118	1.37595	1.32195	0.809153	0.895217	0.99388	-0.308942	0.691576	0.889244	4.38253	2.89715	1.02377	0.715411	0.200612	-0.400694	-0.110006	-0.0555273
TLR4	2.09899	1.20324	1.64482	1.07923	1.12092	0.943721	0.543901	0.296505	-0.368951	-0.487472	0.241866	0.157879	0.486588	0.109688	0.255148	0.417985	0.17445	-0.299527	-0.0426734
CRNKL1	0.312708	1.84146	1.63834	0.476699	0.242058	0.104135	0.212501	0.83878	-0.162644	-0.404846	-0.149592	-0.140421	-0.115552	0.0615732	0.394085	0.188367	0.218054	0.0587645	-0.2365
CD7	0.165576	-0.125424	1.63221	0.949553	0.65131	-0.0696661	-0.0862366	-0.461999	0.0265774	0.0136368	-0.0798912	0.0212749	-0.0960899	-0.0495249	-0.15707	-0.170249	0.0272712	-0.113662	-0.0984144
PSME1	1.29041	2.19121	1.62591	0.785743	1.20324	0.816641	1.01543	1.12737	0.637257	0.489309	1.39933	1.06684	0.781944	0.473611	0.0921063	1.04204	0.0760345	-1.00889	1.38118
AOX1	0.712933	2.01758	1.61938	0.849876	1.12737	0.210225	-0.0518148	0.602349	0.328513	0.831383	-0.261765	1.3377	0.849876	0.719979	0.375187	0.00442333	-0.0525643	-1.69552	-0.766872
RNF19B	2.28194	1.23596	1.61478	1.36797	1.02586	0.173253	1.41503	1.13605	1.70592	0.940653	1.04987	1.0477	0.634434	0.420688	-0.160071	0.599516	1.13312	0.182186	1.63221
IL7R	0.0312451	0.675915	1.60856	2.72702	2.35199	1.2971	2.55743	2.01321	0.441974	0.0136368	0.254854	1.18049	0.617684	2.67334	2.74988	2.55743	2.24952	-0.475417	2.11628
HPSE	2.11628	1.88422	1.60373	1.42263	1.31891	-0.191523	-0.899576	-1.04006	0.634434	-0.782225	-0.283931	-0.0924976	-0.265212	0.0274473	-0.0633919	-0.130728	0.000962713	-0.103387	-0.174976
HSD11B1	-0.0357944	0.825848	1.59785	4.03876	3.73243	3.05377	2.81946	3.07608	2.62437	0.406257	2.16396	1.81474	0.61678	3.69047	3.00478	1.91527	1.2391	0.00513219	3.73243
TAPBPL	2.16396	2.02794	1.59011	0.967016	1.08615	0.831383	0.57305	0.447456	0.685101	-0.119083	0.660651	0.132041	-0.530588	0.438324	0.161851	0.527228	0.0637442	-0.307893	0.589116
ZFHX3	-0.274947	0.716695	1.58351	0.559518	0.827122	-0.328958	-0.406254	-0.285412	-0.531192	-0.681587	-0.502847	-0.504353	-0.523534	-0.548852	-0.0532019	-0.501967	0.296996	0.194195	-0.953942
SAT1	0.628379	0.611047	1.57648	1.70118	1.55315	0.80256	0.433093	0.468922	0.658815	0.545421	1.23136	1.23136	0.950402	1.4114	0.896706	-0.0814089	0.197864	-0.0174636	0.54602
VRK2	1.60856	1.40898	1.57145	1.24132	1.34215	0.0300373	0.471835	0.59567	0.215308	0.137833	-0.25286	-0.0743112	0.0973325	0.312508	0.486588	0.391727	-0.166701	0.433707	-0.285863
TRIM21	2.4213	1.8892	1.56675	1.05792	1.10888	0.611866	1.22844	0.861757	1.49186	0.362063	0.776782	0.672172	0.172261	0.316767	0.12894	0.336105	0.818568	-0.409291	1.37595
CLDN1	0.136699	0.243801	1.56273	4.4751	4.75515	6.76343	6.46204	6.76343	3.69047	0.112422	5.47143	4.00275	4.58959	3.92986	4.4751	5.19023	3.27915	-0.830644	7.37274
DDO	0.649555	1.67896	1.55315	1.1233	1.86752	0.0403694	1.13605	0.282172	0.742809	0.658145	0.416944	0.2322	0.0631115	0.0208803	-0.147274	0.0224692	-0.197752	-0.135207	0.0535871
SAMHD1	2.9455	0.936956	1.54543	0.880753	1.51409	1.60856	0.183899	0.203239	2.12674	1.18666	0.661036	0.60137	-0.202463	0.278929	-0.248589	0.727053	0.17905	-0.0163238	-0.00933419
FZD5	2.74988	1.29937	1.53945	0.697128	0.480261	-1.48245	-0.355642	-0.964703	-1.18144	-1.71692	-0.667254	-0.625524	-0.850637	-0.921622	-1.20368	-1.00025	-0.492633	-0.056037	-0.0937306
BBOX1	-0.0358927	-0.276089	1.53271	0.118801	0.200612	-0.0419714	-0.710799	-0.358596	-0.0383046	-0.052914	0.0134949	-0.0511745	0.00871936	-0.0643179	-0.0354585	-0.142668	-0.0187602	0.279374	-0.0673062
TRPC3	0.135741	0.56974	1.52941	0.679721	0.0766378	-0.0155257	0.028671	-0.11767	-0.0403691	-0.0553937	-0.0803904	-0.0672376	-0.0713558	-0.132742	-0.0082876	-0.122843	-0.270286	-0.219558	0.0459675
FOLR2	-0.189006	0.422785	1.52323	0.340534	0.453025	-0.341333	-0.137649	0.448892	-0.107152	-0.201655	-0.014573	-0.00698649	-0.0172131	0.0414496	0.10627	-0.0156496	0.249273	-0.0828133	0.152888
RCAN1	-0.18335	1.72804	1.51852	0.860333	1.13605	0.498845	-0.104435	-0.12776	0.912621	1.3955	1.64482	1.09275	1.86752	2.81946	3.20013	1.14341	1.17391	0.0813259	-0.019284
VAMP5	1.62591	1.49186	1.51409	0.84605	0.815368	0.26372	-0.168332	-0.182577	-0.123702	-0.414451	-0.683612	-0.542489	-0.657811	-1.04468	-0.611346	-0.856811	-0.0482628	-1.52681	-0.587697
CALCOCO2	0.84605	1.43098	1.51073	0.825848	0.856729	0.383439	-0.0568032	0.303847	0.360913	0.211203	-0.146024	0.166763	-0.0747416	-0.0353855	-0.0965725	-0.170941	0.199109	-0.166223	-0.00624618
IFI16	0.581178	1.26155	1.50638	1.04038	1.20029	0.11612	0.636257	0.623184	0.505292	-0.114629	-0.0475151	-0.461078	-0.201488	-0.421648	-0.161811	0.0836159	-0.0757269	-0.720428	0.344278
PNOC	0.0312451	0.763417	1.5017	0.253666	0.0389139	-0.013637	-0.306289	-1.37288	0.0265774	0.0136368	-0.014573	-0.00698649	-0.0172131	-0.175629	-0.186761	-0.266899	0.128556	0.186882	0.0485757
ADM	0.233135	1.39145	1.49663	2.98064	2.4213	-1.13709	0.0500007	0.0636619	-0.0737283	0.571958	-0.386078	0.885439	0.130692	1.13312	1.01948	-0.552644	-1.66525	-4.44139	-0.712682
CPT1B	0.0312451	0.613034	1.49186	0.959999	1.12508	-0.0609197	0.679052	0.85245	0.0265774	0.0136368	-0.0890844	-0.0871292	-0.109461	0.0704635	0.0135563	-0.00179034	-0.414451	-0.0866376	0.26068
MSR1	1.05561	0.491613	1.48754	0.669333	0.533029	-0.0433836	-0.227709	-0.227949	-0.161384	-0.264651	-0.2365	-0.105908	-0.250322	-0.142878	-0.088824	-0.177012	-0.0343869	0.0105112	0.0707273
TDRD7	0.985688	1.35281	1.48179	1.43098	1.45618	0.823684	0.821331	0.816641	1.17391	0.164006	-0.266261	-0.214245	-0.36931	-0.297662	-0.105826	0.0960986	-0.0796049	-0.259424	0.877162
EIF2AK2	1.06996	1.37189	1.47766	1.2079	1.46442	0.510672	1.52941	1.0435	1.26606	0.744963	0.426644	0.242858	-0.171031	0.306667	0.183776	0.566795	0.221889	-0.344108	1.35889
REC8	-0.19687	1.85656	1.47233	0.915123	1.15173	-0.163278	1.0043	0.798679	-0.340164	-0.499919	0.109258	0.294052	-0.0727001	-0.148139	-0.16872	0.0149183	-0.186434	0.0418973	1.67308
LAMP3	0.0312451	0.199312	1.46862	2.37123	1.48179	-0.0711456	-0.280119	0.108291	0.178912	0.102351	-0.014573	0.0577394	0.0405358	-0.0477989	-0.0216421	-0.112091	-0.491141	0.257749	0.42401
FGD6	0.635593	0.99575	1.46442	1.44158	1.06684	1.15431	1.25351	1.36336	0.84605	0.166864	1.18049	0.823684	0.396421	0.129526	0.197864	0.609562	-0.233709	-0.177809	0.619592
IL7	2.12674	1.25351	1.45955	0.696465	1.51073	1.21936	0.917796	0.354319	1.70118	1.24132	0.245505	0.236059	0.0736001	0.21955	0.180245	0.0256715	1.24786	-0.154414	0.407967
ADAM22	0.0312451	0.226238	1.45618	0.637805	0.770899	0.0463085	-0.214378	-0.16303	0.0265774	0.0136368	0.0160449	0.0337045	0.0114446	0.0168718	0.0225161	0.00606128	-0.386313	0.220438	0.0306608
SLC2A5	4.13326	1.20604	1.44969	0.840909	0.871432	2.17759	0.0348633	0.358118	-0.049574	0.18641	-0.0619966	0.166475	0.262537	0.229666	0.284037	0.139108	-0.204405	-0.144441	-0.080694
CASP5	0.199692	1.46862	1.44601	1.21467	1.26922	0.0143391	0.641307	0.656913	0.0265774	0.106145	-0.0424032	-0.0643792	-0.0943958	0.0157363	0.00691557	-0.0748259	0.000205486	0.159322	0.205005
MLNR	0.0312451	-0.0831467	1.44158	0.546857	0.315274	-0.0512956	0.871432	1.35281	0.0265774	0.0136368	0.052374	-0.00698649	0.0451129	-0.0718895	-0.0692839	-0.189532	-0.234392	-0.0143355	-0.29354
CNOT4	0.373443	0.264173	1.43597	0.0500007	0.00294774	0.0779498	-0.0209317	0.0595532	0.306983	-0.208424	-0.0513451	-0.101824	-0.275741	0.0649978	-0.0234895	0.0897902	0.473745	-0.051447	-0.00165797
ITGA6	1.14068	0.899976	1.43098	0.768671	0.402185	-0.299118	0.215992	0.108167	-1.65097	-1.49857	-1.84704	-1.56233	-1.83253	-1.60825	-1.50689	-0.934974	-0.191379	-0.0686936	-0.572961
MYF6	0.148117	-0.0202997	1.42631	1.41503	1.304	-0.037458	-0.535092	1.38118	0.0265774	0.0136368	-0.140559	-0.120296	-0.165413	-0.0987839	-0.00644646	0.0383683	-1.19227	0.30688	0.310529
SCML1	0.862691	1.2589	1.42263	0.96845	0.747964	0.252199	0.0330844	0.79449	0.149506	0.106984	0.750738	0.143945	0.350151	0.538285	0.426151	0.634879	0.247378	-0.239805	0.394582
MLH3	0.443467	0.964961	1.41919	0.86563	0.889244	-0.158106	-0.241279	0.334129	0.140167	-0.0679326	-0.291301	-0.240987	-0.330968	-0.0873205	0.250569	-0.0311191	-0.65924	-0.103091	-0.0475151
ABCC9	0.306343	0.478365	1.41503	0.610046	0.631695	-0.0828133	0.313151	0.167207	1.74675	0.150639	0.27789	0.23029	0.0325545	-0.0816871	-0.0434932	-0.0899907	0.0956643	-0.120456	0.0157089
CHI3L2	0.0312451	1.19427	1.4114	2.25822	2.37123	1.24786	1.82179	1.88422	1.3377	1.31596	0.593199	0.282446	0.598321	1.48754	2.54153	0.379346	1.69453	0.0222488	0.945027
GRB14	0.535768	1.29352	1.40898	1.55315	1.66658	-0.258048	2.7764	2.57253	-0.0578576	-0.541405	-0.192828	-0.129614	0.190961	0.159483	0.475004	0.0246893	-0.067733	-0.206837	0.251656
TXNIP	0.376406	1.18666	1.40343	1.15431	1.05131	0.472687	-0.180869	-0.285623	-0.29778	-0.665763	-0.991084	-1.71692	-1.40959	-1.70475	-2.25526	-1.59961	-2.73299	-0.864234	-0.548489
ASCL2	0.0312451	-0.0811449	1.39933	4.13326	2.08988	-0.0145306	0.670793	0.0422041	0.0265774	0.0136368	0.0372689	0.0968503	0.0338223	0.0949925	0.0987684	-0.0156496	0.525143	0.394085	0.00253827
ECM2	1.50638	3.13785	1.3955	-0.018475	0.590793	1.18404	-0.909601	-1.10375	0.600638	0.188894	-0.865588	-1.43043	-1.55306	-0.991084	-0.84264	-0.897703	0.325053	-1.71692	-1.24346
ADAR	1.23136	1.53271	1.39145	1.03473	1.44969	0.396739	0.819523	0.799791	1.07623	0.636257	0.663339	0.348133	-0.125921	0.430575	-0.122399	0.629991	0.309873	0.0289188	1.09596
CHRNA1	2.04634	0.563578	1.38581	1.94674	0.820804	0.0202085	-0.266261	0.596908	1.05792	-1.65097	0.0378066	0.090696	0.0312942	0.091896	0.0559136	-0.0156496	0.13895	-0.0159053	-0.102457
SLC7A8	-0.950409	-0.674072	1.38118	-0.59891	-0.995483	-0.458641	-1.49178	-0.92885	-1.15492	-1.37945	-0.779252	-0.83452	-1.1356	-1.31251	-1.84704	-1.04583	-0.147274	-0.466296	-0.491591
TMEM51	0.959999	0.370196	1.37595	1.69453	1.53945	0.663994	2.9455	2.92154	1.11517	0.919974	2.62437	2.19121	1.37189	0.847774	0.278336	1.29041	0.433093	3.69047	2.9455
ADAMTSL3	0.0312451	0.717261	1.37189	0.766182	0.363922	0.0518264	-0.349306	1.34609	0.0265774	0.0136368	-0.631273	-0.582705	-0.810391	-0.501967	-0.299256	-0.427907	-0.803425	-0.0856183	-0.224363
DPP4	0.647681	1.93717	1.36797	1.28725	1.74675	1.59785	0.423663	1.12092	0.540213	1.63221	-0.828491	-0.0366519	1.46862	3.02235	3.57555	2.21827	0.198153	-0.82055	0.0987684
ENOX1	0.320805	1.09275	1.36336	0.739278	0.63947	-0.130914	0.0430131	-0.00257506	-0.638349	1.32551	-0.12776	-0.308727	-0.250583	0.226043	0.288153	0.035857	0.0978141	-0.683612	-0.36931
ROS1	0.0312451	1.64482	1.35889	0.147097	0.291044	0.0138642	0.860333	0.655579	0.0265774	0.0136368	-0.400286	-0.223524	-0.276834	0.248345	0.385335	0.0468408	-0.0145306	0.145774	0.16245
GCA	1.07923	2.12674	1.35281	2.50567	2.657	1.60373	2.20281	0.814636	2.19121	-0.107024	0.307837	0.307582	0.0647101	0.0116858	0.255022	0.0722167	0.0664023	-0.109461	0.554546
ARHGAP28	0.0312451	1.65118	1.34934	0.338638	0.973165	3.27915	1.21638	0.525594	0.0265774	0.0136368	0.884327	-0.216486	-0.224963	0.11972	0.0730385	0.432054	0.0929993	-0.646694	0.445782
UBC	0.226727	1.19815	1.34609	0.942381	0.923805	0.0611944	0.29251	0.202673	0.244011	0.130903	0.0847555	0.159322	0.0547687	-0.0387935	-0.187078	-0.27779	-0.305732	-0.0296591	0.0403694
RMND1	-0.189688	1.61478	1.34215	0.88677	0.89047	1.08432	0.217029	1.00039	0.347141	-0.193877	0.0679239	0.0395373	0.0357762	0.264315	0.459296	0.526531	-0.243706	-0.337685	-0.0474611
PSMA4	1.03266	1.38581	1.3377	0.816641	1.25351	0.447974	1.01334	0.427301	0.497016	0.345683	0.554842	0.180245	0.547625	0.0595532	0.750738	0.254854	0.285334	-0.332412	0.541441
FCER2	0.0312451	0.946098	1.33463	0.85245	0.75204	-0.129971	-0.144918	0.344512	0.0265774	0.0136368	-0.014573	-0.00698649	-0.0172131	0.0414496	0.0559136	-0.0156496	0.0814644	-0.0685615	-0.00704717
UBA7	1.77123	1.75479	1.33041	0.592009	0.935705	0.0380243	0.367457	0.469202	1.1233	-0.136059	0.332547	0.362322	-0.290711	-0.534614	-0.332412	0.174971	-0.234297	-2.22378	1.00884
IL1RAPL2	0.0312451	0.0874343	1.32551	0.0416482	0.180125	-0.175054	-0.0592579	0.939115	0.0265774	0.0136368	-0.0484109	-0.046935	-0.072969	0.00890666	0.0261797	-0.0377895	0.0701556	0.0971273	0.373146
OR2A20P	-0.170332	1.09802	1.32195	0.690158	0.619592	0.934318	-0.0526367	0.112729	0.261963	-0.262773	-0.0956695	-0.0360278	0.047967	0.0936974	0.0559136	-0.0156496	0.333319	-0.27779	-0.268809
TRIM38	0.914059	1.47766	1.31891	0.929365	1.10185	0.321736	0.0687488	0.544316	0.785743	0.261402	0.176637	-0.17397	0.0147244	-0.191191	-0.0828553	-0.313984	0.00513219	-0.865588	-0.0654779
CCL7	-0.0347034	-0.127645	1.31596	3.53412	3.20013	0.0934978	1.80158	2.45731	0.149927	-0.0514035	3.69047	2.657	3.22882	4.18828	3.60462	2.03637	5.84419	0.0262645	0.763417
CTSS	5.32076	1.31891	1.31127	1.49186	1.38118	3.57555	0.0640812	-0.362218	4.18828	5.32076	2.4718	3.13785	1.0452	2.68723	1.9234	2.657	0.902704	0.00154887	1.10587
GOLM1	1.42263	1.44969	1.30749	0.891443	1.08432	0.121382	0.0728156	-0.153842	-0.0937306	-0.153284	-0.550339	-0.590799	-0.439428	-0.237124	0.19288	0.0255818	-0.17744	0.231135	-0.826865
MME	-0.0810089	1.28725	1.304	1.09409	1.07923	1.49663	-0.275463	-0.0214103	0.151562	-0.176415	0.397005	1.76348	0.969986	-0.462352	0.383859	-0.661827	-0.103971	-0.851683	0.63947
CTSO	1.43597	1.51073	1.3024	0.917796	1.01948	-0.244623	-0.168898	-0.230112	0.458499	0.133701	0.405168	0.0859506	-0.149911	0.372061	0.127303	0.159397	0.143459	-1.02595	-0.629762
PARP8	0.896706	0.928066	1.29937	1.34934	1.27545	0.761625	0.784097	1.20324	0.556074	0.208368	1.02586	0.655579	0.643298	0.721778	0.632122	0.821331	-0.283351	-0.510781	0.867098
TGFA	0.0312451	1.49663	1.2971	0.87575	1.07157	0.00319998	0.564921	0.183485	0.122094	0.0136368	0.577317	2.05436	0.601907	0.532493	0.137972	0.18536	0.138062	-0.0162454	-0.0781814
CCL2	1.08221	0.136071	1.29352	3.60462	4.23955	3.49105	6.00328	6.46204	4.94634	4.00275	6.00328	5.32076	5.84419	6.46204	6.46204	8.00871	4.58959	-0.644368	4.38253
ZNF20	-0.406254	0.244711	1.29041	0.688844	0.0542332	0.00922203	0.135846	0.448568	-0.542135	-0.64834	-0.014573	-0.00698649	-0.0172131	0.0153238	0.0246155	-0.0380681	-0.29855	-0.0503148	-0.18398
GALR2	0.0312451	0.148988	1.28725	0.154578	-0.232253	-0.00430146	-0.392426	0.620059	0.0265774	0.0136368	0.112805	0.0836893	0.0777414	-0.0984976	-0.219671	-0.292142	-0.018825	0.249423	0.0262645
SAMD9	1.63834	0.460169	1.28471	2.03637	1.75479	1.39933	0.533759	-0.0539564	1.9043	0.262537	-0.284829	-0.43748	-0.501967	-0.182372	0.251288	0.223831	0.214464	-0.54579	1.60856
STOM	1.16591	1.18404	1.28175	0.983943	1.0435	0.282932	0.153858	0.362678	0.74433	0.667196	-0.565211	-0.728381	-0.640842	-0.44138	-0.34965	-0.176566	0.228222	-1.4581	0.331917
TOM1L1	-0.461504	1.20029	1.27884	0.843474	0.953364	0.969986	0.697128	1.2217	-0.384094	-0.208692	-0.247438	0.019828	-0.0864651	0.33057	0.422785	0.440073	-0.154227	-0.386313	-0.0213626
SLC6A15	-1.71093	0.301888	1.27545	0.111394	0.202424	0.0253063	0.438065	0.0417069	0.417335	-0.592873	0.0163662	-0.00698649	-0.0172131	-0.0358927	-0.0319333	-0.11035	0.0546156	0.0383406	0.127798
CTRL	0.0312451	0.584414	1.27207	0.962865	0.78041	-0.0605575	0.252683	0.242712	0.0265774	0.0136368	-0.157466	-0.0670275	-0.110057	0.0783099	0.222842	0.0336111	0.809876	-0.0990553	0.32346
FLT3LG	1.57648	1.5017	1.26922	0.664517	0.589116	0.664517	0.709033	0.464297	0.435946	-0.826865	0.785743	0.393741	-0.250716	-0.407438	-0.630571	0.0936974	0.1811	-1.03471	0.547625
STAG1	-0.207443	1.00884	1.26606	0.126062	0.0872207	0.0345691	0.433463	0.694114	-0.129515	-0.174479	-0.129124	-0.293682	-0.0637597	0.243115	0.534523	0.456204	0.198491	0.390482	0.515529
IL6ST	0.290269	0.672172	1.26155	0.588522	1.03045	0.474396	1.48179	1.56675	0.530194	0.275332	0.715411	0.0980553	0.433707	1.07923	1.86752	1.8892	-4.44139	-0.852398	1.08221
STBD1	0.290724	-0.0732662	1.2589	0.593199	0.198308	0.101785	0.0155982	0.482131	0.250212	0.52758	-0.188713	0.21955	0.123927	0.194858	0.151726	-0.152471	-0.719979	0.164858	-0.346896
SERPINB9	0.670225	0.469202	1.25622	1.41919	0.912621	0.145385	0.0681211	-0.37849	-0.0428926	0.0136368	-0.181097	-0.0387506	-0.253786	-0.122915	-0.072969	-0.235982	-0.017552	0.0654488	0.0814159
CXCL2	0.37472	0.86563	1.25351	2.49323	3.38109	2.9455	4.75515	4.94634	5.19023	7.37274	4.03876	4.75515	5.32076	5.47143	5.19023	2.04634	8.00871	0.0224692	3.02235
COL11A1	-0.160702	0.513143	1.24987	0.0177482	8.38531e-05	-0.389207	0.0218711	0.000487409	-0.510495	-0.150524	-1.85381	-1.5838	-1.65097	-1.74068	-0.981471	-1.81406	-0.140238	-0.525177	-1.86946
ATP6V1B2	1.15997	0.912621	1.24786	0.770899	0.696465	0.265094	0.155722	0.247965	0.57305	0.460539	0.556812	0.570249	0.404369	0.387647	0.0371939	0.0745089	0.181941	-0.173537	0.115848
ISG20	4.23955	0.120824	1.24453	1.77123	1.98703	2.37123	-0.0082876	-0.150926	4.65161	2.11628	-0.165067	-0.186199	-0.292535	-0.234297	0.127093	-0.280436	0.670225	-0.369537	1.99212
ADAP1	0.951709	0.935705	1.24132	1.06684	1.05561	0.131159	2.01321	1.57648	0.563578	0.240972	4.18828	3.05377	4.03876	3.41177	4.38253	4.38253	-0.00510094	-0.127591	4.03876
ACVRL1	0.0312451	0.72802	1.2391	0.80256	0.261508	-0.0216421	-0.629256	-1.04468	0.0265774	0.0136368	-0.422368	-0.370634	-0.300176	-0.391996	-0.363955	-0.375681	-0.128375	-0.179163	-0.104052
SGCG	-0.0338186	0.704487	1.23596	0.289457	0.726323	-0.0185793	-0.0153798	0.264593	-0.0354585	0.097892	0.0392947	0.0757835	0.0901019	-0.0732965	-0.119914	-0.15319	0.146093	0.135549	-0.164361
ACP5	0.138528	1.71975	1.23317	0.144025	0.354953	-0.125921	-0.386615	-0.202623	0.0265774	0.0136368	0.0155236	0.0529236	0.0216895	-0.0804858	-0.168332	-0.099368	-0.149322	-0.00050552	-0.0898659
BNC1	-0.0467641	1.59011	1.23136	1.00884	0.812657	1.08221	2.05436	2.04634	0.445163	0.617684	0.758856	0.296665	0.180997	0.949553	0.0352835	0.882505	0.126614	0.860333	1.1233
SP140L	1.35889	0.492217	1.22844	0.61371	0.33057	0.0378804	-0.00032313	0.637805	0.664517	-0.395649	0.618178	0.439391	0.425161	0.377571	0.397676	0.294561	0.335819	-0.148985	-0.000724129
ABCA5	0.512778	0.632122	1.22602	1.08432	1.2217	0.887891	1.16427	0.891443	1.06292	0.237502	0.504975	0.17272	0.17819	0.352636	0.508146	0.275983	0.357268	0.043137	0.391065
ARID5B	0.361902	1.4114	1.2217	0.728746	0.477762	0.12377	-0.450249	-0.209501	0.147362	0.397168	-0.420147	-0.169833	-0.44309	0.0658011	0.402622	-0.154227	-0.750938	-0.70071	-0.581237
PTPRH	-0.0414988	0.701007	1.21936	0.948736	0.892397	-0.219558	-0.381348	0.345683	-0.0436751	-0.060293	0.0670611	0.212501	0.953364	0.414352	0.403518	0.0578455	0.313052	0.297633	0.286726
NBN	0.832611	0.665784	1.21638	0.98156	0.74433	0.150811	0.370622	0.88677	0.847774	0.342795	0.238925	-0.102938	0.13895	0.18287	0.626632	0.646904	0.528065	-0.196233	0.410271
GNA13	0.432444	0.674299	1.21467	0.621547	0.342627	0.202905	0.497016	0.72802	0.206102	0.121593	0.342128	0.239831	0.0635841	0.0714534	0.185576	0.288674	0.317653	1.02178	0.168782
MOCOS	0.578343	0.939115	1.21168	1.00039	0.910344	1.64482	-0.017863	0.258446	0.31215	0.694114	-0.0621301	-0.579437	-0.264651	-0.193502	-0.431342	-0.293384	-0.021009	-0.691755	-0.632924
PSTPIP2	1.1455	0.599516	1.2079	0.950402	0.398415	0.548839	0.88677	1.27884	1.20604	1.11517	0.122901	0.647681	0.533759	0.931914	0.444384	0.641961	1.15997	-0.0507031	0.0357399
ALOXE3	0.0312451	-0.00714098	1.20604	-0.391241	-0.191875	0.0148059	0.0547687	0.784097	0.0265774	0.0136368	0.0272712	0.198759	0.0470859	-0.113419	-0.153897	-0.197884	-0.304293	0.314572	-0.0263463
DLEC1	0.0312451	0.706978	1.20324	0.194095	0.680841	-0.08639	-0.118077	-0.139541	0.135549	0.0136368	0.0189654	-0.0388696	0.0366721	-0.100712	-0.0526049	-0.141301	-0.0542461	-0.116423	-0.171734
SERPINB1	0.683487	1.10888	1.20029	1.15173	1.04038	0.265489	-0.229647	-0.0518738	-0.358418	-0.272852	-0.44643	-0.296426	-0.324328	-0.366925	-0.289808	-0.35789	-0.26906	-0.804307	-0.159062
TGM1	0.0312451	0.334999	1.19815	1.81474	1.57648	-0.0840425	1.14781	1.34215	0.0265774	0.0136368	-0.350837	-0.366182	-0.0781111	-0.333209	0.0806133	-0.296595	-0.223086	-0.0324729	-0.0456965
MALT1	-0.411944	0.363922	1.19427	0.861757	0.583088	-0.3222	0.579889	-0.0343869	-0.254295	-0.149168	-0.486324	-0.124406	-0.279388	-0.00912367	0.37984	0.1185	-0.130198	0.281381	-0.176659
SOD2	1.53945	0.699742	1.19171	4.00275	4.13326	3.77285	4.32987	4.4751	3.00478	4.4751	5.11745	4.65161	4.84712	5.32076	5.84419	6.46204	2.70759	-1.2297	5.32076
PTPN2	0.747964	0.62219	1.18925	1.02755	0.691576	0.804603	0.581947	0.877162	0.830375	1.31891	0.365806	0.236842	0.227413	0.405969	0.63947	0.69577	0.30688	-0.19799	0.7555
CH25H	2.14011	1.86752	1.18666	1.02377	1.85656	1.93717	-1.2297	-0.774631	0.656013	2.4213	1.82179	1.61478	3.49105	4.65161	4.84712	4.07907	3.20013	0.105153	1.97828
CST8	0.0312451	0.0244378	1.18404	0.0330844	-0.108533	-0.160305	0.0473236	0.218508	0.0265774	0.0136368	-0.014573	-0.00698649	-0.0172131	-0.0655376	-0.059158	-0.143801	-0.736561	0.519641	0.37615
SLC2A9	0.0312451	1.98703	1.18049	0.0685794	0.563578	-0.268095	-0.0473739	-0.527874	0.0265774	0.0136368	0.0967744	0.176284	0.0465248	-0.105984	-0.147198	-0.248631	0.0140336	-0.0490925	-0.155187
RAB20	1.5017	0.769865	1.17595	1.06436	1.00884	0.116582	0.0463085	0.106349	0.934318	0.436938	0.160866	0.874315	0.685101	-0.309067	0.183312	-0.495637	0.316971	-0.211101	-0.0452173
IRF9	1.46862	1.6616	1.17391	0.650701	0.741208	0.867098	1.07512	0.627085	1.06684	1.06123	0.083378	0.139444	-0.47398	-1.02106	-1.23217	-0.422368	-0.254295	-0.234147	1.33041
GMPR	0.630588	0.565525	1.17105	1.67896	1.8748	0.416944	0.577901	0.73234	1.29352	-2.07266	0.438065	0.0681211	0.181734	0.175755	0.00361287	0.315274	0.176163	-0.775557	0.83643
CFD	-0.29855	1.21936	1.16885	0.304893	0.325053	0.32525	-0.853864	-1.08738	-0.350688	-0.204738	-3.05463	-2.54607	-3.49316	-2.07266	-1.83253	-3.28375	-0.105027	0.230452	-0.685917
PARP11	1.95738	0.515529	1.16591	1.22602	1.21638	0.581624	0.0871572	0.692456	1.24786	0.496516	-0.122399	-0.235137	-0.22725	0.0761103	0.0380792	0.0273236	-0.871251	-0.308419	-0.0447287
COG5	0.800928	1.13312	1.16427	0.864336	0.668454	0.121778	0.383439	0.439131	0.184975	-0.142966	0.132379	-0.0884604	-0.16303	0.22008	0.198627	0.247378	0.160062	0.292078	-0.0963141
ITPR1	0.418558	1.24453	1.16225	0.292338	0.353625	0.513143	-0.312002	0.184647	0.624314	-0.215689	0.190426	-0.0681187	-0.131435	-0.0118252	-0.0779845	-0.0723065	-0.0564713	-0.250322	-0.390379
ERAP1	1.0452	1.50638	1.15997	0.565525	0.933237	0.973165	0.56636	0.455348	0.75204	0.554546	1.16225	0.917796	0.29943	0.709711	0.177579	1.18925	-0.0239125	-0.152563	0.11741
KIF13B	0.179877	0.316219	1.15711	0.0930979	0.136268	-0.32099	0.611866	0.126614	-0.839838	-0.673324	0.587747	0.420448	0.220311	0.562061	0.29943	0.139242	-0.136059	-0.209394	-0.310437
THBD	0.249605	1.38118	1.15431	0.78041	0.969986	-0.451709	1.39933	1.29352	0.158064	0.385793	-0.147371	-0.124812	0.0117954	-0.00262797	-0.00746744	-0.0471658	1.47233	0.00684837	0.398415
PDK4	0.0312451	1.08953	1.15173	0.505924	0.762708	-0.119668	0.912621	1.29041	0.0265774	0.0136368	-0.376786	-0.418227	-0.524634	-0.284829	-0.103166	-0.403856	-1.05748	-0.0281913	0.0238024
DDIT4	-0.125667	1.42263	1.14781	0.820804	0.951709	2.7764	-0.116423	-0.054822	0.273018	0.369867	0.102171	-0.0464561	0.63947	0.363472	0.312002	-0.324926	-0.699742	0.153773	0.112422
ZEB1	-0.117437	0.862691	1.1455	0.257411	0.0664407	-0.19161	-0.0234266	-0.00846234	-0.621622	-0.757986	-0.694607	-0.344485	-0.184571	0.628968	1.12737	0.75305	0.0864046	-0.0415683	0.0948646
RAD17	0.174215	0.305177	1.14341	-0.160494	0.484048	0.507761	0.375919	0.923805	-0.310906	-0.382318	0.0825205	-0.129245	-0.0917632	0.00220465	0.633176	0.203885	-0.220194	0.0484886	-0.0366519
KIF18A	0.911395	1.16885	1.14068	0.14925	0.343404	-0.983663	-0.00530435	0.198199	-0.396359	0.186882	-0.389207	-0.222873	0.0115038	-0.050381	0.148007	0.414824	-0.642678	0.0474444	0.249015
NDC80	1.19427	1.06684	1.13797	0.101113	0.833593	-0.745303	0.643298	0.500715	0.592595	0.641307	-0.730811	-0.285623	0.175755	0.25076	0.194442	0.901583	-0.757405	-0.341123	0.832611
SLC16A8	0.0312451	0.380229	1.13605	1.58351	1.36797	-0.0795125	-0.799833	0.00298107	0.0265774	0.0136368	0.255357	0.142608	-0.109737	0.0718618	0.170792	-0.0576021	-0.260864	-0.011259	-0.153977
AVIL	0.860333	1.23136	1.13312	0.756692	0.331513	-0.19309	-0.378834	-0.00519973	0.0265774	-0.150706	-0.09676	-0.178537	-0.140946	-0.207548	-0.107582	-0.259277	0.502638	0.113614	-0.00765494
BTN2A2	1.13312	1.0064	1.13081	1.14781	0.843474	1.2079	1.04204	0.820804	1.23317	-0.32539	1.11077	1.31891	0.456204	0.630588	0.0357399	1.02586	0.514748	-0.0651259	1.6616
SVEP1	0.148007	0.948736	1.12737	0.718441	0.532147	-1.37945	-0.152165	-0.756404	-0.13546	0.766182	-1.2096	-1.44503	-1.18603	-0.196082	0.0828844	-0.795444	-0.19309	-1.8221	-1.10375
NOD1	0.868431	-0.195625	1.12508	1.20029	0.754914	-0.366182	0.443467	0.475294	0.449454	0.16999	-0.353989	-0.536724	-0.439761	-0.748195	-0.748195	-0.620475	-0.300743	0.210688	-0.0541295
C1RL	0.837817	1.70118	1.1233	0.668454	0.895217	0.987952	0.0392542	1.66658	0.505924	0.855794	-0.710799	-0.671095	-0.932754	-0.486596	-0.633401	-0.404646	0.0969092	-1.79538	-0.192729
CEBPB	1.03887	0.877162	1.12092	1.09275	1.07623	0.262158	0.264593	0.209844	0.925175	1.55315	0.598321	0.344512	0.561817	0.898901	1.07512	-0.000893221	1.28725	0.352933	0.326101
NACC2	0.295844	0.622665	1.11931	0.592595	0.10723	-0.333209	-0.323026	-0.343322	-0.960074	-0.367525	-0.230218	-0.215787	0.52758	0.871432	0.779268	-0.284033	0.658815	-0.0692351	-0.494952
GAB1	0.171876	0.176954	1.11674	0.158943	0.0301763	-0.238037	0.276644	-0.729714	0.152672	0.141535	-0.262424	-0.429654	-0.51764	-0.164702	-0.17459	-0.0286597	0.187906	-0.0664783	-0.121096
RIPK2	1.10447	0.840909	1.11517	1.66658	1.41919	0.914059	1.51073	0.961031	1.22844	1.30749	1.05792	0.934318	0.696465	1.15431	0.761625	1.12092	1.97828	-0.294934	1.84802
FMO1	0.0312451	1.33463	1.11331	0.58621	0.400265	0.00414862	0.326457	1.82179	0.0265774	0.0136368	-0.014573	-0.00698649	-0.0172131	-0.112169	-0.110496	-0.194383	0.275983	-0.0233369	-0.111165
PLSCR4	-0.336312	0.951709	1.11077	1.07157	0.955284	0.87575	-0.0433436	0.143023	0.289213	-0.597713	1.63834	-0.4479	-0.370634	-0.51526	-0.468888	0.15912	-0.144614	-1.57525	-0.385508
SNX6	0.461407	0.983943	1.10888	0.671514	0.859033	0.363922	0.20755	0.038864	-0.141301	-0.0955851	-0.0441762	0.0985503	0.199109	-0.0482628	-0.0371974	0.112326	0.00191634	0.0890448	0.489909
USP25	0.962865	1.31127	1.10587	1.0368	1.42263	0.278063	0.430575	0.633818	0.456204	-0.111086	-0.398544	-0.591247	-0.582247	-0.202537	0.127382	0.182306	-0.137613	-0.178643	-0.186402
NLRP3	0.623819	1.08803	1.10447	2.04634	1.23317	-0.0249558	1.57648	1.70118	1.82179	0.0136368	0.372751	0.71082	0.11972	0.27789	0.0309716	0.182092	0.689738	-0.039736	0.559153
HMMR	1.21638	1.09596	1.10185	-0.525177	0.663994	-0.721678	0.481138	-0.070781	0.71452	0.274176	-0.501967	-0.0461504	0.485131	0.472382	0.126741	1.1233	-0.797662	-0.177706	0.773081
SPTLC3	0.467426	1.13081	1.09802	0.0513614	0.163405	-0.23132	-0.407099	-0.971126	-0.117506	-0.173414	-0.38527	-0.524044	-0.577076	-0.548489	-0.541405	-0.344485	-0.286122	-0.577076	-0.184884
KIAA0408	0.0312451	1.24786	1.09596	1.17105	1.1455	-0.00933419	1.74675	1.23596	0.0265774	0.0136368	0.0176545	-0.00698649	-0.0172131	0.0414496	0.0783099	-0.0156496	0.0450177	-0.112736	-0.0614017
MYOM1	0.0312451	0.871432	1.09409	0.287504	0.561104	-0.244452	-0.839838	0.0167169	0.0265774	0.0136368	-0.323748	-0.434368	-0.383101	-0.430483	-0.282829	-0.445183	-0.287661	-0.601123	-1.0814
CNTLN	0.89047	1.07923	1.09275	0.914059	0.837817	0.253549	-0.00818423	-0.749379	-0.355482	-0.740175	0.0730385	0.118619	0.0921063	0.194729	0.259803	0.0761103	0.00123604	-0.35055	0.0978141
RFX5	1.02755	0.853714	1.08953	0.834683	0.677721	0.377001	0.0763902	0.142113	0.744963	0.315411	0.976342	0.61678	0.204903	0.657589	0.0225977	1.36336	0.79293	-0.707022	1.78388
N4BP2L2	-0.0604872	0.766182	1.08803	0.542602	0.720713	0.356234	-0.0797223	0.18681	-0.0714075	-0.145373	-0.060293	-0.199963	-0.157207	0.135152	0.704487	0.211772	0.00974414	-0.224363	-0.479847
FGR	0.0312451	0.847774	1.08615	1.3955	1.06123	0.0537953	-0.0207583	0.269872	0.0265774	0.110778	0.0267743	-0.0462997	-0.0721687	-0.0485695	-0.106666	-0.117969	0.925175	-0.214891	-0.14869
TRIM34	0.631695	1.21638	1.08432	0.608997	0.897491	0.417191	0.533322	0.507761	0.676887	-0.494309	0.155254	0.079751	0.0423668	0.0876734	0.144855	0.0475392	0.119604	-0.126368	-0.10576
LY6E	1.74675	1.3377	1.08221	0.923805	1.3955	1.46442	0.626632	0.249605	1.69453	1.27545	-0.415609	-0.229098	-0.829483	-0.790007	-0.685917	-0.734286	-0.14701	-1.00275	0.608997
NRCAM	0.0312451	0.813749	1.07923	0.787154	0.821331	0.0609664	0.279374	0.219649	0.179615	0.103056	1.91527	1.24453	0.354775	0.436421	0.273911	0.28569	0.51026	0.155165	0.116702
ADAMTS5	-0.278054	1.13797	1.07623	1.16225	1.56675	0.206102	1.18666	1.00884	3.02235	4.38253	-0.0486679	-1.04583	-0.961618	-0.514233	0.202796	-0.393811	-0.142396	-2.51177	0.633176
RAB31	0.487698	0.884327	1.07512	0.830375	0.99575	-0.384886	-0.0307386	0.00375372	-0.59844	0.45638	-0.590799	-0.186466	-0.239	-0.874214	-0.373347	-0.831529	-0.00375309	-0.242377	-0.647853
AREG	0.867098	1.8078	1.07157	1.12508	1.05365	-0.0409471	-0.0651648	-0.174976	1.15173	1.28725	-0.0852125	0.143023	0.241127	0.154309	0.319327	0.117329	0.926349	0.0745709	0.0517201
OLFML1	1.08803	0.727053	1.06996	0.140736	0.0291295	0.174094	-0.304803	0.180997	0.0265774	0.0136368	-0.948432	-1.07127	-1.53473	-0.663335	-0.883705	-0.668628	-0.239114	-2.05399	-1.46841
CREG1	0.284442	0.689318	1.06858	1.06292	1.04987	0.895217	0.386952	0.332704	0.283412	-0.0527034	0.578863	0.0510905	-0.0680101	0.974834	0.543901	0.177488	0.0280464	-0.782225	0.130355
E2F8	0.946098	0.142362	1.06684	0.469202	-0.0492318	-0.967078	0.244602	0.880753	0.333484	0.480261	-0.132331	0.0892333	0.168912	-0.0573141	-0.133275	0.146093	0.102313	-0.210961	0.0715032
RAB8B	0.334295	0.803203	1.06436	0.744963	0.96845	0.397899	0.753758	0.818568	0.882505	0.467426	0.68193	0.788322	0.42109	0.71452	1.08803	0.59567	0.421984	-0.288808	0.506967
FST	0.906129	0.738434	1.06292	1.15997	1.31127	-0.405134	-0.423611	-0.279388	0.535239	-0.261633	-0.0828553	-1.65097	-0.938264	0.647681	0.389958	0.47906	-0.0550503	-0.247787	1.19427
PPARG	-0.532433	1.0368	1.06123	-0.037912	0.11972	-0.684202	-0.88862	-0.395649	-1.33232	-1.75368	-0.615609	-0.731516	-0.531603	-0.44845	-0.851683	-0.466944	1.21168	-0.609035	-0.0320216
RORA	0.895217	1.304	1.05792	1.08221	1.0368	1.11077	-0.418787	-0.00456741	0.8076	-0.0990553	0.477061	0.911395	0.554842	0.401799	0.419571	0.162212	-0.0167681	-0.441952	-0.0919792
PYGM	0.0312451	1.12508	1.05561	0.354319	0.252341	-0.0697363	-0.434368	-0.144015	0.0265774	0.0136368	-0.165862	-0.0436121	0.0204665	-0.188229	-0.0149948	-0.255207	-0.162371	0.0254625	0.102835
IL2RB	0.0312451	1.01948	1.05365	0.287284	-0.0343869	-0.145084	0.0255308	0.0407087	0.0265774	0.112729	0.192418	0.200612	0.0178898	-0.0432151	-0.0269448	-0.0704631	-0.224061	-0.0623958	0.0853091
IL12RB1	0.0312451	1.05792	1.05131	0.406601	0.757207	0.00533617	0.333319	-0.1528	0.0265774	0.0136368	0.525594	0.242058	0.0265774	0.0665068	0.0325545	0.0443881	-0.380543	-0.00671293	0.00499733
BTG1	0.380478	0.98156	1.04987	0.848677	0.766182	0.12172	0.0186136	0.148988	0.146278	-0.412688	-0.284033	-0.160702	-0.156994	0.249015	-0.00693641	-0.269194	0.537087	-1.04744	-0.324708
GALNT12	2.01758	0.759834	1.0477	0.563016	0.500208	0.365305	-0.405675	0.153999	-0.670086	-0.59891	-0.575091	-0.456022	-0.534089	-0.312867	-0.162273	-0.29354	-0.0160292	-1.1269	-0.88862
MYOF	-0.222235	1.16427	1.0452	0.207642	0.280216	-0.581775	-0.114246	0.115426	-0.292957	-0.551648	-0.475789	-0.699742	-0.740175	-0.152471	-0.57801	0.138093	-0.038772	-0.352943	-0.233663
EPHA4	0.62219	1.14341	1.0435	0.493426	0.98156	0.337814	-0.0152098	0.517425	0.0265774	0.248726	-0.0449624	-0.264332	0.0584465	0.346518	0.27864	0.313151	0.604513	0.00179459	1.12737
BRIP1	0.253234	0.658145	1.04204	1.40898	1.0064	-0.844001	0.250988	-0.0753774	0.414824	0.178249	0.0220324	0.598945	0.445505	0.283112	0.328171	0.485832	0.455222	0.00330995	0.036089
KIF5C	0.192686	0.271643	1.04038	0.898901	0.72802	-0.25045	0.0318567	0.130355	0.663994	0.0136368	0.0415795	-0.0425571	0.0264005	-0.0204225	0.0213216	-0.0983455	0.126834	0.000456306	-0.0351275
RBMS3	0.568258	0.592009	1.03887	0.667772	0.472382	0.133755	0.428193	0.607242	-0.108628	-0.61843	-0.326565	-0.605203	-0.715053	-0.53349	-0.0400991	-0.158178	0.324435	0.892397	0.430575
NFE2L3	1.6616	0.833593	1.0368	3.33761	3.69047	1.8078	4.4751	4.58959	2.37123	2.70759	3.77285	3.22882	2.11628	0.856729	0.803203	2.17759	0.656913	-0.13665	2.68723
ANGPT1	0.254731	1.45618	1.03473	0.282818	0.702667	-0.0287434	-0.973062	-0.704035	0.964961	1.18925	-0.349117	-0.204176	-0.138937	1.29352	1.56675	0.18823	0.0546156	-1.75368	-0.426329
NOD2	0.0312451	1.17595	1.03266	4.18828	3.49105	0.0394003	1.49186	0.741933	1.04038	0.0136368	0.114462	0.0753637	0.023465	0.0613497	-0.00630195	-0.0442175	4.03876	0.00553925	0.513527
CDC73	0.213147	1.01107	1.03045	0.571958	0.384429	0.556074	0.535239	0.405722	0.491407	-0.141515	0.219649	0.119486	0.0971273	0.255357	0.222474	0.413706	0.411442	-0.0672376	-0.0672376
SLC22A2	0.136778	0.499528	1.02755	-0.0317583	-0.153897	0.0326228	-0.449413	-0.0126827	0.0265774	0.0136368	0.0897902	-0.0496154	0.100939	0.191572	0.0742619	-0.147923	0.798679	0.120288	-0.0917012
GDNF	0.0312451	0.603927	1.02586	0.969986	1.08221	-0.717606	0.550561	0.516985	0.0265774	0.0136368	-0.512062	0.329908	0.282031	0.350633	0.561817	-0.134764	-0.338398	0.163007	0.0389139
FAS	0.592595	0.685101	1.02377	0.990668	1.09802	0.874315	0.961031	0.485407	0.590793	0.557474	-0.214977	0.0380243	0.223957	1.02178	1.63834	0.88677	0.815368	0.55543	1.06436
CAND2	-0.250322	0.289821	1.02178	0.532493	-0.0628024	-1.17917	-1.56233	-1.34852	-1.31251	-1.45008	-0.663814	-0.642136	-0.714394	-0.418787	-0.71911	-0.529395	-0.173932	-0.735787	-0.464903
THBS4	-0.0892921	0.789079	1.01948	0.118301	0.416658	-0.155451	-0.155916	0.268858	-0.0848202	-0.126045	-0.217366	-0.239974	-0.318302	0.0660815	-0.0483491	-0.250015	-0.270286	0.0223457	-0.149074
CLEC4A	0.17445	1.10587	1.01742	0.551807	0.512039	0.0949925	-0.185722	0.0726925	0.0265774	0.0136368	-0.102323	-0.117506	-0.0600961	-0.215689	-0.157207	-0.205889	0.243211	-0.245736	-0.00588475
RGS11	0.0312451	0.426151	1.01543	0.598321	0.379346	-0.108628	-0.472563	-0.192191	0.0265774	0.0136368	-0.793231	-0.796868	-0.836608	-0.644368	-0.455366	-0.607544	-0.087476	0.0557113	-0.329203
DOCK4	-0.0921269	0.567228	1.01334	1.45955	1.22844	-0.379315	-0.166983	0.116962	-0.130817	-0.241964	0.552297	0.277538	-0.053759	0.28584	0.00928725	0.314173	0.592595	-0.17947	0.0721133
LAG3	0.0312451	0.259196	1.01107	2.45731	2.23845	-0.105984	0.0422695	-0.160494	0.0265774	0.0136368	-0.20138	-0.187752	-0.231128	-0.181514	-0.0119062	-0.212004	-0.273235	0.440695	0.00204978
PSMA6	0.822253	0.708237	1.00884	1.04204	1.11517	0.561433	0.71452	0.462702	0.618597	0.618597	0.739278	0.561104	1.06436	0.692456	0.495575	0.204129	0.335252	-0.274283	0.538793
IRAK4	0.433463	0.74433	1.0064	0.314451	0.442283	0.180125	0.3293	1.26922	-0.0753774	-0.72762	-0.271781	-0.323026	-0.508917	-0.509578	-0.231037	0.0334692	-0.209323	-0.234297	-0.153574
PLAC1	0.0312451	0.52157	1.0043	-0.0229809	-0.339481	-0.0399241	-0.583433	-0.168898	0.0265774	0.0136368	-0.0474215	-0.0891637	-0.0563635	-0.0529669	-0.0190825	-0.191523	0.0490081	-0.103166	-0.0354585
ATP6V0A4	0.0312451	0.0690869	1.00273	0.268502	0.427301	-0.0692351	0.395368	-0.0208567	0.0265774	0.0136368	0.0265325	0.102123	0.0171236	-0.0232971	-0.00922354	-0.123272	-0.670086	0.239098	0.306667
CFLAR	0.71913	0.547343	1.00039	1.61478	1.52323	1.71307	1.99212	1.5017	1.56675	0.992561	1.16885	1.40343	0.588155	1.35281	0.843474	1.34609	1.39933	-0.612304	1.68641
GFRA4	0.0312451	0.268265	0.998237	0.348402	0.251994	-0.102131	0.104413	0.442738	0.0265774	0.0136368	-0.014573	-0.00698649	-0.0172131	0.0414496	0.0559136	-0.0156496	-0.706164	-0.0220507	0.00110471
SEMA3F	1.2391	0.698741	0.99575	0.702667	0.50326	-0.880062	-0.0432151	-0.211101	-0.0986632	0.305606	-1.41952	-0.998433	-1.16711	-0.906016	-0.830644	-0.846336	-0.130728	-0.476676	-0.742171
AUH	0.585668	0.910344	0.99388	0.729428	0.917796	0.214172	0.0722965	0.286875	-0.0707182	0.277538	-0.218721	-0.288625	-0.31599	0.366882	0.274027	0.0773628	-0.0244048	-0.0628024	0.286477
SLC25A28	2.05436	0.562061	0.992561	1.11931	1.03887	0.516654	0.50326	0.176451	1.9234	1.31127	0.280086	0.204627	0.106145	0.189388	0.191712	0.0673141	1.21936	-0.0728194	1.10185
PML	1.39145	0.69796	0.990668	0.832611	0.737333	0.0995632	0.833593	0.484823	0.721207	-0.203208	0.642613	0.859033	-0.469912	-0.106254	-0.575928	0.270465	0.279374	-0.0354585	0.738434
ZNF117	0.264173	0.434414	0.987952	0.438065	0.544316	0.140497	0.171177	0.0653658	-0.0975766	-0.120836	0.800928	0.254196	0.248123	0.280086	0.599516	0.209395	-0.138721	0.244711	-0.06737
PPL	-0.153437	0.568672	0.985688	-0.000647424	-0.201914	-0.0811835	0.0815707	-0.0186674	-4.44139	-2.81259	-1.57525	-1.34852	-1.99137	-1.13995	-1.51651	-1.3685	-0.388196	-2.16999	-2.96483
CCPG1	-0.581237	0.848677	0.983943	0.504717	0.493712	0.83878	0.0478919	0.508146	-0.426699	-0.281073	-0.335295	-0.688399	-0.527021	-0.117289	0.725255	-0.115552	-0.0449624	-0.293682	-0.4479
SDCBP	0.186973	0.633818	0.98156	1.05365	1.15997	0.145972	0.820804	0.889244	0.368292	-0.156772	0.736577	0.519962	0.429942	0.147901	0.230556	0.26372	0.452307	-0.757986	0.52262
SCN2B	0.0312451	0.112994	0.97958	-0.12846	-0.233564	-0.0511745	-1.02896	0.0867758	0.0265774	0.0136368	-0.014573	-0.00698649	-0.0172131	-0.0387506	-0.0341438	-0.114067	0.0779975	0.229527	-0.00130173
SCYL3	0.882505	0.885439	0.977556	0.694114	0.58502	0.88677	0.0285158	0.328302	0.281528	-0.199763	-0.0803165	0.103502	0.0915248	0.490217	0.513842	0.69796	0.0776125	-0.147371	0.221889
HRK	0.0312451	0.097892	0.976342	2.16396	1.59785	-0.129515	0.64078	1.15173	0.0265774	0.115029	-0.0732662	-0.0593186	-0.0875354	-0.109913	-0.10848	-0.167222	-0.542135	0.198627	0.234863
DENND2D	0.167091	0.987952	0.974834	1.07512	1.16427	0.44163	0.185197	0.227942	0.544911	0.141169	0.124636	-0.114629	-0.15707	0.0754267	0.0776125	-0.000772805	0.467746	-0.222001	0.155586
CHRDL1	-0.0576021	0.141322	0.973165	0.184767	0.097958	-0.668628	-0.0834923	0.559518	-0.720428	-1.10804	-1.32063	-1.201	-1.25843	-0.150524	0.139444	-0.47424	-0.164273	0.261508	-0.0191557
ADRB2	0.0312451	0.619592	0.971839	0.882505	0.87575	-0.774631	1.12508	0.658815	0.0265774	0.0136368	-0.573543	-0.345339	-0.169338	-0.331156	-0.31599	0.0411897	-1.20669	-0.0757873	-0.0201934
CD47	0.933237	0.800928	0.969986	1.23317	1.23596	0.538285	0.834683	1.28175	0.849876	0.401542	-0.169179	-0.32528	-0.396359	-0.112968	0.328704	0.220997	0.310529	-0.111637	1.0064
MDM1	-0.0812948	0.709711	0.96845	0.509596	0.614479	0.198906	0.0654488	0.0771046	-0.249007	-0.65025	-0.18962	-0.202766	0.0567964	0.0888288	0.162789	-0.161946	-1.27126	0.00527631	-0.102558
GRM4	-0.0403691	0.0640246	0.967016	0.265303	-0.0461504	0.0433328	-0.00933419	-0.0248045	-0.0471658	-0.0635243	-0.0741399	-0.0605894	-0.102269	-0.112463	-0.0986632	-0.194616	0.923805	0.0123891	-0.0435545
TNFAIP6	0.640021	1.04038	0.964961	0.79449	1.21168	2.28194	1.08432	0.729428	2.23845	2.74988	3.16225	2.21827	3.77285	5.19023	5.32076	3.87976	3.82531	3.38109	2.72702
CPEB3	0.856729	0.168002	0.962865	1.23596	0.813749	0.834683	0.0907559	-0.135564	0.468922	-0.0787604	-0.0742055	-0.0530972	-0.12134	0.0204222	0.171099	0.036264	-0.731516	-0.000989105	-0.0476684
KRTAP5-8	0.0312451	0.0759805	0.961031	0.10983	0.0733132	0.0206694	0.105686	0.289942	0.0265774	0.297332	-0.120748	-0.0753236	-0.143293	0.0605266	0.00479666	-0.00199528	-0.365121	-0.459119	-0.58452
LIMA1	0.652135	1.15711	0.959999	0.512376	0.515846	0.0625901	-0.146024	-0.170018	-0.0869243	-0.212665	-0.497337	-0.603799	-0.587697	-0.461289	-0.35958	0.0771789	-0.0393814	-0.35623	-0.743082
ADAMTS6	-0.214079	1.52323	0.958992	1.4114	1.19427	0.769865	1.67308	2.62437	0.446795	0.318287	0.574342	0.99575	0.822253	0.971839	1.42631	1.63834	-0.418787	1.36336	0.904218
ZNF177	-0.461747	1.14068	0.956944	0.19069	0.25661	0.223602	-0.0778489	0.0392947	-0.973062	-1.59961	-0.014573	-0.00698649	-0.0172131	0.0414496	0.0559136	-0.0156496	-0.441203	-0.509264	-0.585925
KIF15	1.66658	0.0171816	0.955284	-0.153574	0.361902	-1.35181	0.738434	0.509092	0.949553	0.520772	-0.266473	0.0773217	0.115426	0.00162458	-0.0426061	0.178352	-0.615609	-0.0262948	0.341993
ITGA1	-0.224246	0.59728	0.953364	-0.0942522	0.199692	1.57145	0.716695	1.26155	1.19815	1.95738	2.41252	1.27207	1.76348	2.16396	1.71307	0.529237	0.236682	0.298617	0.369574
CIITA	4.38253	1.57145	0.951709	0.468922	1.11674	-0.460004	-1.93026	-1.87946	-0.0393814	-0.0538116	-0.0841063	-0.0886161	-0.108273	-0.109352	-0.0752454	-0.147815	-0.35623	-0.000405786	0.248877
PRRG4	0.211617	0.245879	0.950402	0.947591	0.368514	0.00346508	-0.559657	-0.208538	0.0265774	0.0136368	-0.084415	0.0724385	-0.11563	-0.0283421	-0.155991	-0.168207	0.615616	0.0335601	-0.253082
RECK	-0.130728	0.688844	0.949553	-0.00922354	0.0642352	0.535768	-0.0900477	0.0553568	-0.261765	-0.346571	-0.862707	-0.889939	-1.08362	-0.668628	-0.567203	0.0965431	-0.0691416	0.202424	-0.627371
ERMAP	-0.296426	0.909115	0.948736	0.516654	0.507761	0.234384	0.00698412	0.113117	-0.487472	-0.476053	-0.428169	-0.450786	-0.405675	-0.301349	-0.518331	-0.236065	-0.385508	-0.170701	-0.12776
THSD1	0.385335	0.828072	0.947591	0.443715	0.212923	0.0188345	-0.297093	-0.12277	-0.309892	-0.572961	-1.07706	-1.1167	-1.07127	-0.964703	-0.743082	-0.352703	0.586574	-0.721678	-0.367916
ATF3	4.03876	0.495575	0.946098	1.19171	0.746604	0.773081	-0.223596	-0.0981905	2.27222	2.98064	0.442283	0.426644	0.709033	1.0477	0.361223	0.163669	3.69047	1.08803	1.05365
PHF11	0.907504	1.10447	0.945027	0.889244	1.1233	0.582348	1.21936	0.942381	1.03266	0.565525	0.744963	0.711703	0.44129	0.32346	0.359376	0.288153	0.101749	-0.892594	1.07623
CLU	0.182557	0.38716	0.943721	0.570249	-0.0621301	-0.901879	-0.763451	-0.875578	-1.3416	-0.880062	-2.58917	-1.79538	-1.8221	-0.671813	-0.35623	-1.49178	-0.189532	0.740747	-0.148335
KCNE2	0.0312451	0.587747	0.942381	1.16591	0.879342	-0.159408	0.0157089	-0.234525	0.0265774	0.0136368	0.0708933	-0.219321	0.0343322	0.0581595	0.534216	-0.220521	0.0766378	-0.297255	-0.237801
CDC42EP3	-0.308727	1.07623	0.940653	0.257914	0.730477	0.130903	-0.0463569	0.0553012	0.133871	-0.620475	-0.79457	-0.891686	-0.839838	-0.69326	-0.0782806	0.0123891	-0.335762	-1.54148	-0.161104
STAM2	-0.0417094	0.75305	0.939115	0.358314	0.169755	0.401799	0.521946	0.737333	-0.221534	-0.419807	-0.315409	-0.246234	-0.246234	0.207901	0.215019	0.350633	0.120887	0.333864	0.103056
HMGB2	0.848677	0.969986	0.938107	0.439131	0.667772	-0.316405	0.322364	0.113062	0.384429	0.198759	-1.29014	-0.743082	-0.261369	-0.881351	-0.974437	-0.317862	-2.03891	-0.299668	0.0227103
SLFN12	0.68589	0.672892	0.936956	1.17595	1.18049	0.977556	0.933237	1.19815	0.554092	-0.276089	0.71452	0.226238	-0.332412	0.365564	0.410271	0.589662	0.566795	-0.161627	0.742809
DENND1A	1.11674	0.703382	0.935705	0.862691	0.801941	0.291044	-0.021167	0.0943369	0.376821	-0.0701467	0.0448431	0.551185	0.183776	0.560669	-0.0192206	0.118619	0.00581935	-0.18122	0.58722
CYLD	0.706978	0.401799	0.934318	0.633176	0.847774	1.01948	1.39145	1.2391	1.04987	0.332084	1.0043	0.825848	0.0454876	0.96845	0.61371	1.33463	1.26155	0.0956962	1.3377
CASP7	0.976342	0.842086	0.933237	0.743604	0.88677	1.09409	0.52157	0.478365	0.518164	-0.256019	0.974834	0.618955	0.798679	0.84605	0.32525	0.658145	0.831383	-0.298377	0.410683
ADRA1B	0.0312451	0.761625	0.931914	0.656013	0.352636	-0.0973018	-1.1167	-0.82055	0.0265774	0.0136368	-0.18534	-0.133491	-0.144828	-0.0797223	-0.0409471	-0.144349	-0.312867	-0.493368	-0.330762
PTGIS	3.46104	0.429167	0.930645	-0.160596	-0.117289	0.394085	-1.07706	-0.616259	-1.35865	1.19815	-1.70475	-2.32571	-1.60825	-1.40329	-0.702441	-0.347336	0.1922	-4.00702	-1.35181
PON3	0.0312451	1.28471	0.929365	0.293854	0.348133	-0.124812	-0.308727	0.128758	0.0265774	0.0136368	-0.014573	0.0831799	-0.0172131	0.0681628	-0.0271034	-0.0539564	-0.256019	0.00267274	-0.301862
KIAA1109	-0.124545	0.18287	0.928066	0.0127842	0.318727	0.128364	0.256481	1.05792	-0.305732	-0.590263	-0.308419	-0.398376	-0.486905	0.0136977	0.489309	0.252457	-0.149725	-0.0250016	-0.106158
ZCCHC2	1.20029	0.393345	0.926349	1.29041	1.43098	1.03266	1.21467	0.821331	1.53271	0.198107	0.0744756	-0.136997	0.0787155	0.329908	0.301603	0.149506	0.469975	-0.215231	-0.263158
TGFBR3	-0.12892	0.0624281	0.925175	0.0843016	0.533322	-0.855278	-0.154328	-0.279552	-0.606213	-0.480178	-0.973062	-0.839018	-0.906894	-0.410724	-0.215231	-0.449236	0.168219	-2.01085	-1.14261
CLMN	0.948736	0.463646	0.923805	0.326101	0.15249	-0.0699579	-0.0429396	-0.591247	-1.8221	-0.950409	-0.0785732	-0.0422334	-0.0828553	-0.0146241	-0.00616224	-0.0732662	0.104248	0.0285516	-0.17397
UBR5	0.399754	0.282031	0.922125	0.186882	0.296144	-0.250716	0.0305962	0.400646	-0.168491	-0.127974	0.0628513	0.215857	-0.116592	0.422206	0.533029	0.428879	-0.212004	0.0478293	-0.490918
USP14	0.250212	0.311796	0.919974	-0.0589602	-0.0879016	0.0735439	0.86563	0.847774	-0.0512956	-0.0808669	0.0756366	0.188894	0.163574	0.24355	0.18823	0.375456	0.0387263	0.136699	-0.0211464
RNF114	1.27545	0.335252	0.917796	1.13312	1.16885	0.445163	0.87575	0.936956	1.00273	0.225135	0.7555	0.256481	0.247965	0.726323	0.212764	0.489309	0.606167	-0.150926	0.958992
USP15	1.02178	0.485832	0.916559	0.544316	0.574342	0.618955	0.0548572	-0.0123894	0.588522	0.116427	0.143243	-0.0447287	0.139732	0.194095	0.491613	0.315615	-0.278054	0.0438034	-0.0686936
GDF15	0.328704	0.610046	0.915123	1.56273	1.70118	1.0452	0.0847555	0.582348	0.331013	0.910344	0.722666	-0.765838	0.868431	0.528945	1.05561	-0.102391	-1.69552	0.744963	0.0293025
SOX5	0.0312451	0.0468143	0.914059	0.5396	0.647681	-0.203733	0.228067	-0.0685615	0.0265774	0.0136368	0.0353388	0.0523352	0.0472186	-0.0618355	-0.0459006	-0.120535	-0.0593186	0.271996	0.0654488
SULF1	-0.292836	0.746604	0.912621	0.110394	0.489625	0.643298	-0.514938	-0.336133	0.445782	0.605034	-0.468322	-0.588836	-0.560058	-0.103971	0.0814644	0.237712	-0.0769241	-0.785418	-0.0103434
SIX1	0.761625	0.87575	0.911395	0.809876	0.657589	-0.960074	-0.361817	-0.429407	0.187794	-0.565838	-0.845051	-0.833385	-0.96279	-0.875578	-0.73748	-1.10995	-1.61692	-0.399799	-0.129614
STX3	0.420448	0.571958	0.910344	0.847774	0.947591	0.493018	0.892397	1.48179	-0.0814089	-0.0801751	0.659163	0.661036	0.282818	-0.0431439	-0.147689	-0.0308347	-0.663335	0.749995	0.171445
BTN1A1	0.0312451	-0.121794	0.909115	-0.00400666	0.0202085	-0.0623958	0.143839	0.990668	0.0265774	0.0136368	0.0229615	-0.00698649	-0.0172131	0.00814599	0.0166736	-0.0273541	-0.0910689	-0.210386	-0.0521521
SCN3B	0.0312451	0.650203	0.907504	0.804603	0.548362	-0.0197933	0.0731552	0.137751	0.0265774	0.0136368	-0.0590808	-0.0332309	-0.0752454	-0.063248	-0.0331505	-0.110496	0.161546	0.0689314	-0.0277397
ICAM4	-0.431342	0.21355	0.906129	1.96594	1.63221	0.00576582	1.51409	0.867098	0.301304	0.487335	1.13312	1.23317	0.171993	0.464961	0.443467	0.495253	0.843474	0.180245	0.279064
HTATIP2	0.539308	0.661036	0.904218	0.856729	0.956944	0.704487	0.352473	0.342128	0.166475	-0.125921	0.711703	0.46538	0.455664	0.063379	0.276532	-0.140421	-0.0984976	-0.711754	0.28461
LRRC61	0.176773	0.577901	0.902704	1.45618	1.14068	-0.306547	-0.0885511	-0.00729126	0.0265774	0.0136368	-0.139871	0.0934978	-0.136997	0.000269558	0.00659725	-0.270393	-0.295705	-0.131435	-0.0245384
IL6	1.70592	0.455348	0.901583	1.36336	1.80158	1.43597	3.10947	3.20013	6.46204	6.2124	4.65161	4.84712	5.68898	6.2124	6.76343	4.84712	5.11745	1.63834	4.18828
ZNF280D	-0.351258	0.0704245	0.899976	-0.0258561	0.472687	-0.164806	0.090696	-0.526158	-0.469484	-0.655448	-0.230037	-0.188713	-0.0942522	0.114129	0.170404	0.0664407	-1.2096	-0.34219	-0.253786
RAPGEF2	0.161418	1.22844	0.898901	0.390213	0.7234	-0.0538116	0.346728	0.618955	-0.0753236	-0.205769	-0.204619	-0.0875354	0.0826257	0.145865	0.102991	0.275332	0.0370544	0.168912	-0.396095
MKNK2	0.713859	0.474656	0.897491	0.432707	0.439391	0.417335	-0.0277397	-0.0339937	-0.724952	-0.561839	-0.309707	-0.518888	-0.520258	-0.276544	-0.7134	-0.256295	-0.349907	-0.65924	-0.991084
KLHL3	0.158305	0.550203	0.896706	0.135622	0.336105	-0.244791	-0.540899	-0.511612	-0.365378	-0.389207	-0.290628	-0.295914	-0.341123	-0.202006	-0.215897	-0.220194	-1.22624	-0.656282	-0.954748
STX17	0.840909	0.648842	0.895217	0.68193	0.515529	0.240255	-0.274166	0.203037	0.715411	-0.101212	0.0328842	0.0194214	-0.12498	0.280495	0.411208	0.254431	0.168318	-0.151193	-0.0317072
PTX3	-0.702441	1.32195	0.893792	1.14341	2.21827	0.0970559	2.67334	3.02235	1.55315	2.01321	-0.193787	-1.18144	-0.701348	1.06684	1.16427	2.20281	1.56675	-1.83253	1.59785
PTPN4	-0.816604	0.0207245	0.892397	0.050926	-0.0170627	0.0107957	-0.0331111	0.224377	-0.686867	-0.34627	-0.172177	-0.286122	-0.193877	0.124636	0.27789	0.0875114	-0.302894	-0.29418	-0.592873
C6	0.0312451	-0.886405	0.891443	-0.0684475	-0.138125	-0.0296591	-0.694607	0.134481	0.0265774	0.0136368	-0.0533642	-0.0427344	-0.0661618	0.0414496	0.0559136	-0.0156496	0.0632631	0.0366005	-0.151075
SP140	0.46705	0.549804	0.89047	0.554092	0.356487	-0.0462997	0.331513	0.247846	-0.0655376	-0.0943363	0.0421008	0.0446043	0.0276642	0.061979	0.0864737	-0.0298314	0.231704	-0.085772	-0.0656655
TRIM2	-0.574049	0.78041	0.889244	-0.31599	-0.065606	-0.494682	0.0258363	0.0617263	-1.11935	-0.782982	-0.731516	-0.808273	-0.839018	-0.0149142	0.331513	0.0799126	-0.0410812	-0.939391	-0.979118
SCIN	0.249848	1.27884	0.887891	0.380229	0.538285	-0.0434932	0.69577	-0.333716	-0.0680745	0.0136368	-0.531192	-0.632443	-0.861701	-0.828491	-0.68075	-0.711754	-0.372189	-0.241583	-0.103811
FBXL5	-0.115483	0.652499	0.88677	0.513527	0.556557	0.439131	0.247965	0.261734	-0.381084	-0.619906	0.385133	-0.0721687	0.0226746	0.101854	0.104669	0.372061	0.115848	-0.44426	0.280699
PRKAR2B	1.44601	0.458051	0.885439	0.579889	0.283787	-1.1297	0.104738	-0.097987	-1.37945	-1.30646	-0.36727	-0.227029	-0.428998	-0.000942403	-0.0850661	-0.074003	-0.428038	-0.0055547	0.0155982
MFSD6	0.922125	0.0853091	0.884327	0.646284	0.620426	0.864336	0.0564971	0.366514	-1.19796	-1.25843	0.0594679	0.20345	0.0111563	0.497016	0.354504	0.328302	0.231931	0.104135	0.184238
METTL4	0.394375	0.377571	0.882505	0.533759	0.774619	0.940653	0.0528373	0.81181	0.364627	0.143371	-0.116423	-0.127645	0.117888	0.289821	0.541441	0.408528	0.311021	0.385793	0.0750912
ARHGAP6	0.78041	0.147489	0.880753	0.235402	0.302727	-1.79538	0.488036	-0.427259	-1.03471	-0.952385	-0.271163	-0.335762	-0.206624	0.322869	0.0172846	0.0428666	-0.198216	0.0868396	-0.0180274
HEYL	0.0312451	0.720713	0.879342	0.0691716	0.134787	-0.531957	-0.936545	-1.20669	0.0265774	0.0136368	1.54543	-0.0808025	1.74675	0.728746	0.901583	0.0582088	-0.108203	1.18925	-0.510781
SNTB1	-0.0392837	0.974834	0.878044	0.0947678	-0.026732	-0.765019	-1.31582	-0.952385	-1.05061	0.466087	-0.510153	-0.583433	-0.16872	0.481894	0.526531	-0.339996	-0.028766	-0.266345	-0.853864
PLEKHG6	0.0312451	0.220997	0.877162	0.41349	0.112579	-0.166223	-0.529395	-0.141401	0.0265774	0.0136368	-0.120456	-0.0777594	-0.170701	-0.0166226	-0.101433	-0.146938	-0.099552	-0.0516556	0.154309
KIF14	1.29352	1.29041	0.87575	-0.780633	0.601907	-1.25023	0.613034	-0.12622	0.833593	0.428441	-0.252755	0.0818244	0.161753	-0.0189802	-0.00573638	0.14269	-0.787735	-0.142567	0.342337
SLC16A7	-0.285623	0.208793	0.874315	-0.0195945	-0.238037	-0.257525	-0.117506	-0.381652	0.332084	1.74675	-0.0685615	0.0218975	0.0700659	0.334295	0.362678	0.178062	-0.0456526	-0.0284452	-0.11396
LIPC	0.0312451	0.84605	0.872853	0.346518	0.959999	-0.0661618	-0.460004	-0.193787	0.0265774	0.0136368	-0.591897	-0.513706	-0.652596	-0.160702	0.0748519	0.0355094	-0.0086821	-0.513291	-0.120535
KPNA5	0.754914	0.869379	0.872083	0.481138	0.481894	0.51168	-0.0180274	-0.077168	-0.34965	-0.51764	-0.26343	0.0742281	-0.169085	0.571958	0.585668	0.491053	-0.451064	-0.343917	0.159192
WNK1	-0.218285	1.17391	0.871432	0.110992	0.0696767	-0.249852	-0.941618	0.206609	-0.118077	-0.092684	-0.429969	-0.501967	-0.59575	0.0591041	-0.414451	0.140067	-0.0577533	0.679052	-0.386313
HBP1	-0.137155	1.61938	0.870382	0.685101	0.868431	0.45363	0.0843699	1.18049	0.14635	0.176041	0.363709	-0.111247	-0.131982	0.447456	-0.398743	0.201813	0.210995	-0.180348	0.29352
DNPEP	1.14341	0.486866	0.869379	0.646904	0.653203	0.1811	0.533029	0.40396	0.452307	0.314451	0.606617	0.362508	0.487698	0.445163	0.203239	0.0794412	0.220311	-0.254295	0.349318
RIMS1	0.247197	1.24987	0.868431	0.120654	-0.0105908	-1.71692	-0.922552	-0.169179	-0.400883	-0.684883	-1.0334	-1.00275	-1.08738	-1.06672	-0.577429	-0.775557	-0.19799	-0.475789	-0.108404
OR2B2	0.0312451	-0.0131052	0.867098	-0.0505761	-0.157207	0.0451951	-0.321369	0.399754	0.0265774	0.0136368	-0.014573	-0.00698649	-0.0172131	-0.0398578	-0.0352966	-0.115756	-0.230278	-0.0121921	0.0271304
EVI2B	0.245879	0.922125	0.86563	0.757207	1.59011	-0.268809	0.033298	-0.65972	-0.912658	0.514346	-0.170501	-0.208063	-0.191523	-0.11563	-0.0867587	-0.103438	-1.04744	-0.398743	-0.296426
CGRRF1	-0.110938	1.21467	0.864336	0.737333	0.922125	1.53945	0.592595	0.813749	-0.128794	-0.255207	-0.0675294	0.0405733	0.0791658	0.140497	-0.0884095	-0.119765	0.162909	-0.110155	-0.270393
TAPBP	1.21936	1.11331	0.862691	1.02586	1.21467	1.06292	0.794058	0.510057	1.10185	0.917796	1.43098	1.27884	0.540969	1.06858	0.977556	1.61478	0.0212414	-0.454371	2.02794
IGFBP5	-2.38583	0.579367	0.861757	-0.453136	-0.73748	-3.05463	-2.91385	-3.49316	-3.76874	-4.44139	-2.96483	-0.837867	-3.05463	-2.91385	-3.28375	-4.00702	-0.0970441	-0.393221	-1.32679
EXOC2	0.760706	0.436701	0.860333	0.345241	0.347858	0.212923	0.600638	1.42263	0.151485	-0.182372	0.0177964	0.104817	0.05852	0.107761	0.10535	0.187906	0.253828	0.28584	0.0571299
TRIB1	1.11077	0.515124	0.859033	1.24987	0.806629	0.263879	0.967016	0.524283	1.01543	2.27222	0.317781	0.607687	1.06684	0.781944	0.453025	0.119633	1.30749	4.65161	-0.451064
GPD2	1.51409	0.516654	0.857711	1.03266	1.19815	0.115848	0.271267	0.0501913	1.41503	-0.730811	0.087285	0.375018	-0.220361	1.07512	0.828072	1.04987	0.267886	0.0874343	0.222474
WSB1	0.23073	0.992561	0.856729	0.828072	0.962865	0.455096	0.163895	0.0690275	0.291044	-0.0767604	0.420899	0.631158	1.02178	0.405722	0.758039	0.423663	0.0492439	-0.427622	0.158064
SLC5A12	0.0312451	0.400523	0.855794	0.859033	0.929365	0.026302	-0.223828	0.178062	0.0265774	0.0136368	-0.0452792	-0.0571522	-0.0860109	-0.0450013	-0.0425011	-0.119668	0.10712	-0.192486	-0.299879
RIOK3	0.496198	0.79449	0.854946	0.54602	0.452025	0.591291	0.0820973	0.0559136	-0.122147	-0.302894	-0.133491	0.259935	0.0356257	-0.16317	0.224838	0.00352596	0.0484404	-0.142473	-0.125834
HPCA	0.0312451	0.648243	0.853714	0.0345691	-0.0674263	-0.0271236	0.0383683	-0.131536	0.0265774	0.0136368	-0.11023	0.219415	-0.0577159	-0.144753	-0.243785	-0.337913	0.0645421	-0.0561355	0.408829
ZNF80	0.0312451	0.224838	0.85245	0.114388	0.0621272	-0.0547488	0.816641	-0.254435	0.0265774	0.0136368	-0.0603404	-0.0484109	0.0225161	0.0011308	0.00738638	-0.0265559	-0.302621	0.100354	-0.260671
GABPA	0.58502	0.737333	0.850983	0.0827073	-0.0116539	0.29352	0.596155	0.631695	0.416944	0.525594	-0.156068	-0.270393	-0.352483	-0.27594	0.354151	-0.0020698	0.331192	-0.151333	-0.0773386
ASMT	0.0312451	0.422206	0.849876	-0.00233114	0.00270825	-0.0524214	-0.482095	0.0846052	0.0265774	0.0136368	-0.0611863	0.0176229	-0.0755541	0.0414496	0.0559136	-0.0156496	0.951709	0.0955273	0.135461
PSG6	0.0312451	0.00329153	0.848677	0.0177482	0.44163	-0.946431	0.68589	1.45618	0.0265774	0.0136368	-0.0728194	-0.0590808	-0.0515366	-0.0693877	-0.063876	-0.148783	-0.00465174	0.271826	-0.0671786
GSTK1	1.12737	0.677721	0.847774	0.783247	0.595133	-0.296987	-0.250125	-0.0705377	-0.0733853	-0.0812948	-0.304558	-0.454371	-0.350211	-0.552241	-0.549403	-0.596869	-0.0929993	-0.62257	-0.528446
DUS4L	0.265854	1.07157	0.84605	0.698741	0.808402	0.295937	0.590793	0.958992	-0.0450013	-0.131982	-0.086991	-0.0436751	0.0823989	-0.127508	0.0213698	0.0217653	-0.196233	-0.294496	-0.208144
ST6GALNAC2	0.133974	0.327066	0.844812	0.550203	0.065939	-0.157573	-0.280772	-0.142396	0.0265774	0.0136368	-0.561839	-0.518331	-0.677682	-0.590799	-0.284176	-0.730811	0.121013	-0.147198	-0.317676
CYP21A2	0.0312451	0.214873	0.843474	0.763904	0.79293	-0.130198	-0.289962	-0.0115723	0.0265774	0.0136368	-0.0618355	-0.0514035	-0.105359	-0.0523429	-0.0468251	-0.102797	-0.0590808	0.0553982	0.119275
CEP72	1.34215	0.371739	0.842086	0.600638	0.567228	-0.171828	0.257271	0.09398	0.12515	0.0136368	-0.09511	0.18877	0.0953901	0.110778	-0.0014559	0.10345	-0.449703	-0.0336608	0.0209689
TIPARP	0.323879	0.464297	0.840909	0.489909	0.0953901	-0.503224	0.218054	0.533029	-0.241843	-0.624505	-0.428431	0.338638	-0.146419	0.744963	0.554092	0.762708	0.424347	0.309873	0.185077
SFT2D2	0.969986	0.461122	0.839613	0.958992	0.57396	0.207082	0.108241	0.0236109	0.427547	-0.141633	-0.343506	-0.321159	-0.313984	-0.451709	-0.185081	-0.244623	0.286875	-0.182311	0.0519213
PRR16	0.644025	1.04987	0.83878	0.0951426	0.103585	-0.175152	-0.967078	-0.899576	-0.137458	-0.399799	-1.4759	-1.65912	-1.1703	-0.961618	-1.05296	-0.393221	0.0238619	-0.569032	-0.429224
TXNRD1	-0.292693	0.956944	0.837817	0.541441	0.896706	0.0218448	0.453025	0.54939	0.22907	-0.0892921	0.385793	-0.123366	-0.172558	0.246024	0.0952522	0.50224	0.346961	-1.25564	0.489309
MLF2	-0.536346	0.0797098	0.83643	1.12737	0.740747	-0.263037	0.439391	0.447207	-0.223596	0.193101	0.145609	0.210591	0.27547	-0.131536	-0.278054	-0.212418	0.167651	0.285334	0.0138642
ZNF334	0.255897	0.0790732	0.834683	0.404369	-0.299668	0.112531	-0.254588	-0.255486	-0.443669	-0.774631	0.0180715	-0.136726	-0.256963	0.0978141	0.334999	0.0655679	-0.870259	-0.151706	-0.369102
LGALS3BP	1.64482	0.99388	0.833593	0.611866	0.784097	0.596908	0.252813	0.200169	1.06858	0.87575	1.0435	0.179976	-0.363309	-0.0507031	-0.13732	0.130355	-0.0701467	-0.389353	0.557839
ADD3	0.528945	0.680841	0.832611	0.155165	0.644025	0.0822427	0.327459	0.380229	0.689318	0.418972	-0.331322	-1.10995	-1.2297	-0.522169	-0.643275	0.371354	-0.199546	-0.987228	0.00581935
TTBK2	-0.363309	0.615616	0.831383	0.473363	0.324264	0.152295	-0.0460299	0.156434	-0.474703	-1.02896	-0.224	-0.146357	-0.303817	-0.0227945	0.259196	0.0638527	-0.0263463	-0.031243	-0.0501946
NGFR	0.149598	-0.00254181	0.830375	1.73659	0.444025	-0.0937768	-0.441952	-0.622129	0.0265774	0.0136368	-0.29418	-0.302621	-0.426008	0.0082681	-0.115552	-0.216242	2.50567	0.369938	0.0439926
LZTS1	0.904218	0.57396	0.829449	-0.174659	-0.406716	-0.810391	-1.21707	-0.776405	-0.0586597	-0.0524214	-0.446638	-0.373122	-0.490664	-0.478832	-0.558624	-0.510781	-0.200935	0.739278	-0.0700191
KCNE1	0.0312451	0.498523	0.828072	0.405722	0.304893	-0.168602	-0.351445	0.098941	0.0265774	0.0136368	-0.0884604	-0.0699579	-0.109352	0.0596519	0.0889825	0.00704416	-0.404078	0.230062	-0.0863166
MTHFR	0.143371	0.638358	0.827122	0.52604	0.306983	-0.344108	-0.123762	0.276987	0.0265774	0.118951	-0.442893	-0.374124	-0.637593	-0.336602	-0.477086	-0.308268	-1.17917	-0.500834	0.0231142
ANKMY2	-0.15929	0.576446	0.825848	0.256279	0.090898	0.00856652	-0.092197	0.0178898	-0.202967	-0.23132	-0.472171	-0.282512	-0.310728	-0.393493	0.204903	-0.250836	-0.403856	-0.690228	-1.08537
SCARB2	0.622665	1.16225	0.82464	0.736577	1.29352	0.164694	0.38475	0.179341	0.594624	0.390754	0.417335	0.249956	0.192264	0.749565	0.766182	0.57396	0.0152707	-0.341542	0.185693
SAP30	0.871432	0.822253	0.823684	0.325745	0.327066	-0.266738	0.0859506	-0.00927369	-0.199193	-0.230712	-0.456556	-0.448758	0.253828	0.107928	0.144025	0.117888	-0.198365	-1.01409	-0.702441
SCRN1	-0.0649093	1.06858	0.822253	0.054028	0.0961991	-0.391996	-0.00908558	0.0382849	-0.0577907	-0.0589602	-0.339326	-0.375091	-0.356457	0.237502	0.0223457	0.341852	-0.182926	-0.396617	-0.178256
BDKRB2	2.38371	0.663339	0.821331	0.393106	0.568258	-0.720428	-0.019686	-0.0384219	1.67896	3.16225	-0.306864	-0.462776	0.114388	1.81474	1.84802	0.0284646	1.68641	-0.350837	-0.156559
NTRK1	0.0312451	-0.0810089	0.820804	-0.747018	-0.415176	-0.0319333	-0.48944	-1.46126	0.0265774	0.0136368	-0.284424	-0.21506	-0.336833	-0.329586	-0.330968	-0.476828	-0.386078	-0.0486679	0.0477062
NEK2	1.38581	0.245101	0.819523	-0.348879	0.457538	-0.704035	0.358118	-0.00493561	0.64539	0.68589	-0.471895	-0.164557	0.244482	0.228222	0.289044	0.597745	-0.960074	-0.172816	0.815368
KCNJ2	0.0312451	1.82179	0.818568	1.34609	1.65118	-3.28375	-0.0240049	0.160629	0.0265774	0.0136368	-0.131939	-0.0935782	-0.0683126	0.926349	0.541822	0.177112	-1.43043	-0.0932521	0.211617
CEP55	1.31891	0.85245	0.8175	-0.416281	0.419884	-0.69846	0.372534	0.0195239	0.589662	0.575394	-0.844001	-0.247067	0.369574	-0.0137704	-0.358596	1.01334	-0.481864	0.00751113	1.54543
IMPA2	0.27023	0.395631	0.816641	0.109774	0.110613	-0.782982	-0.494036	-0.660825	-1.48245	-0.177617	-1.2982	-0.991084	-0.995483	-1.434	-0.79457	-1.71692	-0.222551	-0.607544	-0.593706
C1orf115	0.590132	0.54939	0.815368	0.269678	0.78471	-0.0281662	0.262684	0.293212	0.562061	1.08803	-0.0809321	0.336403	0.165331	-0.060293	-0.0616995	-0.18543	-0.861701	-0.104435	0.0229615
CKAP2	0.253372	0.194195	0.814636	-0.017863	0.109479	-0.488381	0.246551	-0.0184304	-0.284693	-0.601123	-0.597713	-0.449703	-0.336602	-0.0530972	0.206703	1.00039	-0.398544	-0.402446	0.34883
C21orf91	1.94674	0.510991	0.813749	0.985688	0.794058	0.949553	0.394085	0.534216	1.21638	-0.133383	-0.130198	0.0559817	0.162789	0.132379	0.547343	0.090898	1.0043	-0.177617	0.0463085
NFIL3	0.461122	0.901583	0.812657	0.419377	0.831383	-0.269194	-0.0106835	-0.0139072	0.614479	1.02755	-0.452067	-0.641528	-0.247612	0.78471	0.510057	0.0446609	0.969986	0.0380792	-0.0378481
TNS3	0.404369	0.514748	0.81181	0.692456	0.971839	1.3024	0.598945	0.809153	0.74003	0.868431	1.46442	0.447207	0.431631	1.59785	0.774619	3.20013	0.0824489	0.0218975	0.950402
SPTBN1	0.313151	1.79356	0.811079	0.319197	0.508146	0.133058	0.693474	1.11077	0.391065	-0.1476	0.113614	-0.115387	-0.512931	-0.072969	-0.310056	0.507761	-0.056037	-0.463078	0.842086
ABCC4	-0.206244	1.32551	0.809876	0.758856	0.741933	0.366882	0.316219	0.426391	-0.497922	-0.496468	0.244335	0.149506	0.295844	0.812657	0.709711	0.523321	0.332942	-0.383699	0.320954
VPS13C	0.741933	0.0893967	0.809153	0.475294	0.493958	0.367208	0.248123	-0.0623158	-0.0652584	-0.481188	0.168002	-0.227709	-0.34186	0.063204	0.239098	0.0911234	0.144252	-0.018825	0.326457
TRIM25	0.0312451	0.590132	0.808402	0.644529	0.779268	0.667772	0.837817	0.839613	0.348402	-0.0644787	0.28461	-0.209394	-0.143474	0.83643	0.27023	1.14068	0.409661	-0.802261	1.51852
TEX28	0.0312451	0.721778	0.8076	-0.0171436	-0.047037	-0.00219839	0.290724	1.16885	0.0265774	0.0136368	-0.014573	-0.00698649	-0.0172131	0.0414496	0.0559136	-0.0156496	-0.359206	-0.162644	-0.031856
SOAT1	0.814636	0.719979	0.806629	0.794058	0.907504	0.236059	-0.0621301	0.133592	0.307582	-0.148985	-0.160412	0.0821672	0.171445	0.180848	0.310529	0.233135	0.405722	-0.417148	-0.0878563
REG1A	0.0312451	-0.0302626	0.805566	0.0982921	-0.133159	-0.0684475	-0.359967	0.0933899	0.0265774	0.0136368	-0.014573	-0.00698649	-0.0172131	-0.0798264	-0.073866	-0.159857	-0.833385	-0.0422981	0.0596519
TRIM56	0.958992	0.734297	0.804603	0.64078	0.756692	0.186692	0.50224	0.427843	0.754914	0.227712	0.54939	0.388073	0.168782	0.179819	0.276853	0.120442	0.509092	-0.200862	0.872853
RBCK1	1.25351	0.628968	0.803203	0.530566	0.62219	0.554546	0.0165148	0.0547145	0.653203	0.450641	0.355948	0.126218	-0.0981194	-0.0963141	-0.261765	0.00379368	-0.0264212	-0.197111	0.444384
FLRT2	-0.766872	0.445505	0.80256	1.1455	1.49186	0.814636	0.985688	1.99212	0.199109	0.849876	1.08432	-0.274861	0.147748	0.922125	1.00884	0.898901	0.221485	0.472687	1.29352
LIPT1	1.06292	0.666555	0.801941	0.606617	0.461786	0.672892	0.1359	0.411442	0.22782	-0.241583	0.247538	0.0742619	0.109972	0.183485	0.840909	0.0776755	0.552771	-0.497922	0.370398
MET	0.930645	0.880753	0.800928	0.216138	0.197179	-0.582247	-0.00303627	0.0371939	-0.133159	-0.308268	-1.05748	-0.884847	-0.619906	-0.653829	-0.105984	0.24355	-0.123957	-0.618985	-1.05296
COBLL1	1.61938	0.934318	0.799791	0.850983	0.546857	0.897491	1.09275	0.773081	0.389441	-0.806824	0.2287	-0.364233	-0.683612	-0.223126	-0.174976	0.18801	0.0770334	-0.0571522	0.266997
SH3BP2	0.366514	0.52758	0.798679	0.197179	0.0571973	-0.153897	-0.163889	0.176041	0.140811	0.153999	-0.0694462	0.11353	-0.150605	-0.227949	-0.228906	0.0103131	-0.431342	0.276415	0.241866
AZI2	-0.275621	0.612423	0.797464	0.51168	0.701007	0.690158	0.0181748	0.205546	0.35037	0.458499	-0.283351	-0.399799	-0.103438	0.113062	0.8175	-0.0419714	0.00807428	-0.46795	-0.852398
UBXN4	0.669333	0.709033	0.796077	0.285517	0.306343	0.249015	0.462045	0.298232	-0.163278	-0.210496	-0.241133	-0.220835	-0.150002	-0.25656	0.754914	0.0325545	0.317138	-0.298098	-0.247903
TRAF6	0.307837	0.258288	0.795459	0.627866	0.27767	0.0808348	0.508802	0.561104	0.300818	-0.128052	0.125807	0.109185	-0.215451	0.00195304	0.0353388	0.127208	0.318913	0.26068	0.0994702
NXF2	0.0312451	0.260063	0.79449	0.415493	-0.117073	-0.139792	-0.224605	0.218054	0.0265774	0.0136368	-0.014573	-0.00698649	-0.0172131	0.0414496	0.0559136	-0.0156496	-0.667895	0.0369293	0.0370788
CDC40	0.326457	0.64539	0.794058	0.385133	0.461407	0.588155	0.247197	0.1199	0.149071	-0.0937768	-0.0579629	0.0316026	-0.14062	0.124288	0.464297	0.37615	-0.0421587	-0.44845	-0.528882
MTHFD2	0.99388	0.940653	0.79293	0.711703	0.767618	1.76348	0.142213	0.28512	0.951709	1.33463	0.561104	-0.198365	0.741933	0.167207	0.336668	0.144139	-0.0082876	0.847774	0.438905
ZFP2	0.16498	0.0991831	0.792089	0.132379	0.834683	0.0188834	-0.254873	-0.69326	0.0265774	0.0136368	-0.167822	-0.155559	-0.190192	-0.0953858	-0.071555	-0.200226	-0.649636	-0.267247	-0.226926
DNAJA1	0.804603	0.452307	0.790845	0.734297	0.848677	0.384036	0.649555	0.871432	0.606617	-0.0629333	0.615222	0.27767	0.203885	0.617229	0.742809	0.753758	1.18049	-0.0269448	1.21936
IFT88	-0.142396	1.02178	0.789765	-0.0953377	0.165576	0.0637442	0.515846	0.544911	-0.235549	0.240402	0.123181	0.0303394	0.251288	0.273018	0.478365	0.17445	-0.13298	-0.534089	-0.504353
PAQR5	0.275609	1.05365	0.789079	0.652135	0.352146	0.0134376	-0.699033	-0.180704	-0.0469929	-0.0618355	0.199109	0.211948	0.0923837	0.12927	-0.0243594	-0.0511745	0.449454	-0.0309841	0.0543406
RAB3D	0.0312451	0.808402	0.788322	0.0378804	0.0103131	-0.203104	-0.471	0.165871	0.0265774	0.0136368	0.097892	0.556812	0.27023	-0.12307	0.22335	-0.2365	-0.651612	-0.0892356	0.0424908
B3GALT2	-1.63188	0.741933	0.787154	-0.0130101	0.245879	1.01334	-0.35623	-0.798705	-0.687513	-2.58917	-0.604409	0.358869	-0.46795	0.246845	0.128866	-0.175743	-0.340915	-1.2771	0.0331283
VIM	-0.0413091	0.529753	0.786396	-0.0402632	-0.077297	-0.0693877	0.0364669	0.179976	0.211411	0.214043	-0.441203	0.162789	0.0674238	-0.930249	-0.899576	-0.580318	-0.0595242	-0.132171	0.00910201
FEM1C	0.544911	0.83643	0.785743	0.590132	0.304446	0.195729	0.542983	0.101785	-0.515904	-0.674072	0.249956	0.34005	0.794058	0.54939	1.18925	0.255148	1.5017	0.263997	0.160241
SLC35A5	0.453025	0.760706	0.78471	0.652499	0.735817	0.708237	0.202582	0.221986	0.195499	-0.136726	-0.309535	-0.25762	-0.222686	0.162789	0.315826	0.226995	0.186321	-0.303468	-0.36024
EXOC1	-0.187752	0.519133	0.784097	0.398091	0.484823	0.105465	0.301888	0.463646	-0.317424	-0.341123	-0.152262	-0.232057	-0.117799	0.159322	0.385571	0.312325	-0.0510702	-0.158373	-0.13692
KCNS3	-0.782225	0.274316	0.783247	1.08953	0.81181	-0.291188	0.0261797	0.262158	-0.141092	-0.735787	-0.172445	0.265672	-0.0965725	-0.363757	-0.317119	-0.167822	-0.363309	0.706978	0.130576
ARSJ	0.439823	1.45955	0.781944	0.819523	0.572463	0.0115839	0.789765	1.73659	0.461122	-0.37972	0.458051	0.956944	1.58351	1.12092	0.942381	0.953364	0.52758	-0.276938	0.245265
ZNF606	-0.426008	1.14781	0.78041	0.220311	0.786396	0.00596983	0.567228	1.07923	-0.617288	-0.797662	-0.148064	-0.253896	-0.170414	-0.12854	0.303634	0.0963896	-0.537314	0.00168392	0.0565675
TNFRSF1B	1.11517	0.0626333	0.779268	0.818568	0.906129	0.148988	0.183637	0.404369	0.298003	0.273018	0.336403	1.07923	0.539868	2.07749	1.12508	1.32551	1.6616	-0.97712	1.08615
ZNF23	-0.0840425	1.0477	0.778435	0.586574	0.131059	0.281902	0.0981061	0.107092	-0.0743649	-0.1283	-0.157297	0.097892	0.078888	0.234751	0.819523	0.243211	-0.153842	0.144348	-0.164448
TMEM30B	-0.0401662	0.582348	0.776782	0.482359	0.330041	0.0676848	-0.0911786	-0.808273	-0.0424032	-0.0588802	-0.227801	-0.330374	-0.225399	-0.0434231	0.0188345	0.00556671	-0.459598	-0.3545	-0.106597
SLC9A7	1.35281	0.495253	0.775668	0.618597	0.218792	-0.476423	-0.200553	-0.0879717	-0.507582	-0.798705	0.45426	0.62219	0.273018	-0.0127681	0.143371	0.125727	-0.190654	-0.589656	-0.625524
EHHADH	-0.286122	0.0646188	0.774619	-0.0385135	0.659163	-0.124545	0.434186	-0.0122419	-0.721678	-0.712682	-0.427259	-0.334796	-0.381084	-0.253896	-0.123366	-0.387008	-0.732268	-0.19594	-0.37972
N4BP2L1	2.45731	0.134235	0.773793	0.71452	0.795459	0.160241	0.00110471	-0.0639719	0.170792	-1.41318	-0.101342	-0.127833	-0.249852	-0.0527909	-0.0155597	-0.166775	0.249848	-0.460004	0.308357
DENND2A	-0.0367343	-0.063248	0.773081	0.0836159	0.244711	-0.0241365	0.219051	-0.139792	-0.0394363	-0.0540038	0.0470859	0.678471	0.195637	-0.195033	-0.115989	-0.276089	-0.324926	-0.25656	0.0406874
HOXD3	0.14936	0.217576	0.771806	0.556074	0.26325	-0.0163588	-0.307893	-0.743082	-0.0478577	-0.0660081	-0.144918	-0.151953	-0.179752	-0.0211464	0.0387263	0.015839	-1.49178	0.105686	0.0355094
HTR1A	0.0312451	0.138306	0.770899	0.0422695	-0.0117175	0.0490759	0.179341	-0.0394363	0.0265774	0.0136368	-0.014573	-0.00698649	-0.0172131	-0.00837817	-0.002102	-0.0684475	1.09409	-0.000893221	0.00154887
KRR1	-0.386843	0.419377	0.769865	-0.0695632	0.144139	-0.151263	-0.0818023	0.019491	-0.264058	-0.591897	-0.318018	-0.446638	-0.274439	0.164006	0.572463	0.228893	0.109916	-0.156414	0.225135
PIK3CA	-0.268374	0.806629	0.768671	0.207082	0.30856	0.2322	0.735074	0.505581	-0.103166	-0.376786	-0.140055	-0.220521	-0.223126	0.0268072	0.500208	0.169244	-0.0545463	-0.176911	-0.202115
DLG2	0.0312451	-0.441952	0.767618	0.382146	0.317138	-0.00489817	0.240844	0.069257	0.0265774	0.0136368	0.0158926	-0.100266	0.0125054	7.02524e-05	-0.00050552	-0.113419	-0.33003	-0.0700191	-0.00602877
MGAT4A	0.0312451	-0.143934	0.766871	0.513143	-0.32539	0.00060618	0.13803	-0.743601	0.0265774	0.0136368	0.00959868	-0.0323768	0.0125541	-8.76635e-05	0.0277129	-0.0492318	0.198627	0.0777414	0.0673141
MYLIP	-0.0399241	0.690158	0.766182	0.46239	0.367208	0.171715	-0.673324	-0.218399	-0.0422334	-0.0583954	0.361541	-0.138721	-0.155991	-0.0850661	-0.400286	-0.0641321	0.338838	-1.41952	-0.833385
IL1RL1	0.0312451	-0.0280719	0.76541	0.870382	0.629991	-0.140113	-0.364917	-0.444482	0.0265774	0.0136368	0.0116858	0.0279838	-0.0621301	0.0414496	0.0559136	-0.0156496	0.0816969	0.0638527	-0.0147852
SMCHD1	1.41919	0.466087	0.763904	0.445505	1.06436	0.0948646	0.456204	0.0105112	0.646904	-0.244267	-0.068825	-0.183834	0.0559817	0.276644	0.649555	0.494324	0.213085	-0.279999	-0.135766
SLC13A3	0.0312451	0.357268	0.763417	0.721778	0.853714	0.0101881	0.224937	0.0917786	0.0265774	0.0136368	0.363168	0.115323	-0.123272	-0.138721	-0.493368	0.0505861	0.649555	-0.199763	0.0749626
MSC	0.377256	-0.389608	0.762708	1.13797	1.14781	3.22882	2.50567	2.74988	2.1541	1.77123	3.82531	1.49186	2.81946	3.49105	3.69047	4.32987	2.21827	1.16427	2.79937
IFRD1	0.271267	0.722666	0.761625	0.872083	0.998237	0.889244	0.705055	0.451143	0.623819	0.350633	-0.0808025	-0.380198	0.146953	0.200169	0.57396	0.13134	-0.738253	0.601907	-0.0451597
GALNT3	0.931914	0.662102	0.760706	0.300491	0.400646	-0.477613	-0.0250591	-0.0364433	-0.142567	-0.144828	-0.31934	0.510672	0.75305	0.553613	0.679052	0.408829	-0.0207894	0.0011308	-0.0377895
ANKFY1	1.12508	0.153652	0.759834	-0.12854	0.176163	-0.156214	-0.365121	-0.326373	0.950402	0.269872	0.243211	-0.133383	-0.184223	0.19288	-0.0516111	0.278196	-0.0742055	0.104562	0.716695
ZNF214	-0.134428	-0.00530435	0.758856	0.432054	0.246208	-0.0153507	0.690158	-0.0113258	-0.102269	-0.152262	0.0199804	-0.155451	0.0428164	-0.0302164	0.114207	-0.037912	-1.5838	-0.13358	-0.0302932
OR2F1	0.0312451	0.438324	0.758039	0.0517733	-0.0546875	0.0335069	0.0960986	0.387789	-0.0450661	0.0136368	-0.0712997	0.0459018	-0.0850661	0.0768468	0.0559136	-0.0156496	-0.408213	0.111084	0.0328292
C4BPA	0.0312451	-0.58392	0.757207	-0.350688	-0.358418	0.0235861	-0.906894	0.256481	0.0265774	0.0136368	-0.014573	-0.00698649	-0.0172131	0.0414496	0.0941669	-0.0156496	-0.237925	0.192136	0.112192
RASGRP1	0.0312451	0.324028	0.756692	0.572463	0.985688	0.0956325	0.945027	0.516654	0.0265774	0.0136368	2.39587	1.2391	1.28471	0.23564	0.335819	0.293039	0.16999	0.178912	0.0900409
FAT4	0.534523	1.2079	0.755839	-0.0359264	-0.0488873	0.238459	-0.472757	-0.187593	-0.182814	-0.682444	-0.345043	-0.712682	-0.872681	-0.281945	-0.38527	0.00959868	-0.437279	-0.39919	-0.192114
ADAM28	-0.0463975	0.217442	0.7555	0.173875	0.394085	2.20281	-0.218853	0.476246	0.147222	-0.0651259	0.0161247	0.0700659	0.0207245	0.00513219	-0.00696043	-0.076413	0.0617777	-0.0557131	-0.221881
TRIM26	1.32551	0.422568	0.754914	0.564414	0.383439	-0.317321	0.230062	0.201813	0.926349	0.194631	-0.0570558	-0.207655	-0.196376	0.0086504	-0.291301	0.175755	0.205851	-0.0616174	0.359856
GSTA3	0.0312451	0.109774	0.753758	0.364627	0.170404	-0.0811449	-0.568522	-0.180869	0.0265774	0.0136368	-0.014573	-0.00698649	-0.0172131	0.0414496	0.0559136	-0.0156496	0.298915	-0.168123	0.0382849
CLK3	0.246845	0.860333	0.75305	0.108571	0.304276	-0.0140553	0.349903	-0.166411	0.2812	0.363472	0.316008	0.486186	0.479438	0.287024	-0.0662308	0.0790732	-0.00584081	0.466764	0.21355
GTPBP2	0.27072	0.872083	0.75204	0.871432	0.916559	0.813749	0.57121	0.717261	1.42631	0.990668	0.527228	0.24857	0.559518	0.808402	0.367457	0.547625	0.213085	0.183637	0.184647
TTC21B	0.0312451	1.37595	0.750738	-0.140559	0.105686	-0.0275556	0.19623	0.959999	0.0265774	0.0136368	0.098941	0.0913335	-0.131138	0.151397	0.274176	0.114129	-0.0570558	0.286875	0.30913
CACNG3	0.0312451	0.0408138	0.749995	0.290911	0.360337	-0.0476367	-0.258828	-0.00573638	0.0265774	0.0136368	-0.014573	-0.00698649	-0.0172131	-0.0974706	-0.095141	-0.178863	0.212501	0.00984997	-0.23346
TCEA1	-0.0806081	0.617684	0.749565	0.405969	0.542183	0.635593	0.049688	0.0218064	0.171177	0.264482	-0.245816	-0.639883	-0.333433	-0.233756	0.421984	0.0111293	0.0235178	-0.218	0.395631
TRAFD1	1.9043	0.567643	0.748777	0.961031	0.743604	0.494324	0.17348	-0.0288472	1.18666	0.382146	0.466764	0.114784	-0.287512	0.061159	-0.534089	0.202796	0.364406	-0.708804	0.878044
PTGS2	1.84146	1.27545	0.747964	1.5017	1.29041	1.91527	1.49663	0.87575	3.10947	5.11745	2.89715	2.07749	3.00478	4.00275	3.77285	2.50567	4.84712	2.20281	2.67334
BBS7	0.266813	0.298789	0.747284	0.28102	0.174971	0.384912	0.659163	0.854946	-0.0726252	-0.42318	-0.0664783	-0.201914	0.0470519	-0.0840425	0.57121	0.130692	-0.095995	0.123565	-0.553776
PELI1	0.29904	0.438065	0.746604	1.09596	0.974834	1.84146	1.16225	1.16427	-0.0824835	-0.356869	0.652135	0.590793	0.256481	-0.0438458	-0.0896078	0.149416	1.28471	0.65131	0.939115
MCM10	0.608383	1.41919	0.744963	-0.087476	-0.0148681	-1.16711	0.231022	0.909115	0.654846	0.38295	-0.282993	0.148776	0.266813	0.162909	-0.026607	0.389441	0.0181748	0.0827674	0.739278
CD2AP	0.79293	0.556812	0.74433	0.797464	0.525143	0.930645	0.212764	0.433986	0.579367	0.147748	0.730477	0.977556	0.694114	0.702667	1.17391	0.938107	-0.185276	0.568258	0.508802
ACTR6	0.633176	0.299902	0.743604	0.407967	0.552771	0.618178	0.862691	0.210052	-0.091363	-0.234952	0.159397	0.274996	0.339037	0.260063	0.342627	0.0912635	0.115426	-0.213435	-0.148064
SLC7A7	0.690918	0.794058	0.742809	0.977556	0.800928	1.94674	0.368041	0.478773	0.907504	0.658815	0.667772	1.07157	0.379346	0.508146	0.290378	0.063379	-0.284873	-0.307031	0.670225
BAZ1A	0.909115	0.416658	0.741933	0.792089	0.787154	0.343159	1.37189	1.19427	0.829449	0.501326	0.940653	0.943721	0.869379	0.265672	1.65118	0.439391	1.59785	0.443715	0.686733
ZFX	0.200169	0.744963	0.741208	0.321736	0.728746	0.357681	0.29904	-0.184303	-0.213088	-0.251907	-0.153842	-0.169601	-0.166223	0.247965	0.409661	0.22127	0.40088	0.63947	0.390213
RHOBTB3	0.396739	1.0435	0.740747	0.103831	0.034093	-0.740914	-0.663814	-0.50361	-0.772898	-0.434725	-0.496946	-0.283785	-0.601123	-0.744675	-0.906894	-0.557279	-0.101734	-0.860828	-1.38634
TMEM144	0.967016	1.86425	0.74003	0.506967	0.722666	-0.123957	-0.738253	-0.739069	0.260201	0.541822	0.0500007	-0.077168	0.0337574	-0.0284804	0.114282	-0.108858	0.0256715	-0.366367	-0.343023
DPYD	0.912621	0.598321	0.739278	0.492217	0.200087	-0.570111	-0.104199	-0.36604	0.208228	0.258101	-0.84264	-0.934974	-1.16362	-0.658562	-1.00025	-0.531603	-0.0234266	-0.863299	-0.824188
BDNF	-0.624505	1.09409	0.738434	0.581624	0.606167	0.217288	0.040311	0.257411	-0.524044	0.828072	0.178062	0.273457	0.885439	1.28725	1.54543	1.06436	0.83878	-0.147689	1.10447
SLC9A8	0.575394	0.463038	0.737333	0.426391	0.744963	0.0618278	0.544911	0.331013	0.870382	0.583611	0.370398	0.188591	0.0466526	0.887891	0.416327	0.698741	0.376821	-0.575091	0.956944
HSPA9	0.332547	0.930645	0.736577	0.498845	0.658145	0.304893	0.351961	0.349903	0.564921	0.690538	0.168782	-0.182261	0.387789	0.549804	1.02586	0.461122	0.32525	0.561817	0.0751624
PARP3	1.58351	0.89047	0.735817	0.520207	0.301888	-0.163889	0.282818	0.288674	0.435042	-0.063248	-0.10576	0.0532009	-0.189532	-0.166411	-0.398941	0.0239708	-0.0154849	-0.378834	-0.491141
KIDINS220	-0.34965	0.319944	0.735074	-0.0964622	-0.130407	-0.0234895	-0.0479736	0.701007	-0.517217	-0.792274	-0.327867	-0.542135	-0.526158	0.193576	0.319723	0.276987	-0.038623	-0.315409	-0.751843
SIM1	0.659163	0.436938	0.734297	0.130903	0.268038	-0.012838	-0.187911	0.352933	0.3293	0.378651	-0.134428	-0.131858	-0.19657	-0.116231	-0.0704631	-0.167703	-0.00922354	-0.0863166	0.0951426
STC2	0.19633	0.864336	0.733204	0.74433	1.05792	-0.0220507	0.962865	1.08803	0.990668	0.763417	0.934318	0.564116	1.53271	2.1541	2.4213	1.69453	0.556557	-0.0701467	0.78471
KAT2B	0.388553	0.977556	0.73234	0.0254625	0.506227	0.296505	-0.349117	-0.0202369	-0.44899	-0.909601	-0.606213	-0.607544	-0.608498	-0.0646962	0.104738	0.228067	0.301304	-1.14598	-0.197569
UBXN2B	-0.104551	0.814636	0.731616	0.362322	0.556074	0.394375	-0.150002	0.181405	-0.731516	-0.58452	-0.303953	-0.314204	-0.415176	-0.0669775	0.300491	0.0828844	-0.153092	-0.332814	-0.667254
ABCG1	0.0312451	0.225135	0.730477	-0.358295	0.0187022	0.000420312	-0.474703	0.38295	0.0265774	0.0136368	0.111556	0.09357	0.0255308	-0.0316189	-0.0351785	-0.103509	-0.111637	-0.214796	-0.0501409
BCAP29	0.923805	0.318727	0.729428	0.672172	0.481554	0.195905	0.0334112	-0.0110234	0.198491	-0.115483	-0.0834034	0.361541	0.219222	0.614479	0.789079	0.245691	0.242371	0.125807	-0.278942
TXNL4B	0.485832	0.212631	0.728746	0.833593	0.488036	0.586574	0.17011	0.221143	-0.099552	0.23564	0.045864	-0.130817	0.0291951	-0.00474922	-0.0644251	0.0744357	0.249015	0.173875	0.0836893
CCL11	0.0312451	-0.394875	0.72802	-0.218998	-0.344108	0.109479	-0.51764	0.850983	0.0265774	0.0136368	0.432054	0.061159	0.204025	0.314173	0.303021	0.0168718	0.546303	0.0814644	0.0970559
SLC4A5	0.0312451	0.767618	0.727053	0.247197	0.363168	-0.0896078	0.172606	0.771806	0.0265774	0.0136368	0.227942	0.0866923	0.310383	0.104487	0.438905	0.0675057	-0.0307386	0.158697	-0.0837011
DNAH2	0.0312451	0.175556	0.726323	-0.1405	-0.283351	-0.0202369	-0.433567	0.00590405	0.0265774	0.0136368	-0.0436751	-0.0359646	-0.0474215	-0.0123894	-0.00333953	-0.0743112	-0.078506	0.0809135	0.230556
AMOTL2	-0.244623	0.602349	0.725255	0.502638	0.31344	-0.530041	-0.157466	-0.268095	-0.222235	-0.317545	-0.877837	-0.762202	-0.575928	-0.279271	-0.575091	-0.806824	0.646904	0.18641	-0.162371
MST1R	0.0312451	0.473879	0.724605	0.515846	0.350878	0.0575141	0.219967	0.0210036	0.0265774	0.0136368	-0.157811	-0.140875	-0.160494	-0.143871	-0.168804	-0.185722	-0.292535	-0.191295	-0.131982
TOP1	0.750738	0.484048	0.7234	0.361223	0.307335	-0.377742	0.554842	0.222293	0.160769	0.380229	0.219222	0.227712	0.2388	-0.0347459	0.38295	0.106864	0.786775	0.432054	0.178606
PTPN12	0.574342	0.762708	0.722666	1.04987	1.0043	0.658815	0.853714	0.767618	0.738434	0.622665	0.914059	0.955284	0.586574	0.822253	0.536331	0.928066	0.734297	-0.0480683	0.446202
SOD3	0.26756	0.712933	0.721778	0.237935	0.0182453	-0.25762	-0.614205	-0.617891	-0.0427344	-0.0592579	-0.954748	-1.1297	-0.269331	-0.545458	0.272841	-1.2938	-0.0276663	-0.167387	-0.136726
BCL6	0.182967	0.520207	0.721207	0.65131	0.379568	0.198491	-0.0942522	0.0350981	0.328876	-0.175531	0.329772	0.391249	0.140902	0.403778	0.0301763	0.0352101	0.895217	-0.0240968	-0.0576456
ITM2B	0.553163	0.850983	0.720713	0.72802	0.940653	0.453328	0.0856913	-0.0348575	0.255531	-0.0894821	0.223831	-0.126638	-0.321871	0.129367	-0.0935782	-0.0965725	-0.00096906	-0.606664	-0.245361
IL1R2	0.167651	0.391065	0.719979	-0.281279	-0.470222	0.0446983	-0.556251	-0.694607	0.190783	0.1811	0.04175	-0.0392837	-0.074003	-0.073866	-0.0775406	-0.155097	-0.69326	-0.0321664	-0.101251
TESK2	1.30749	0.536726	0.71913	0.540969	0.150052	0.020136	-0.00281803	0.456854	0.213656	0.230062	0.199312	-0.0820188	-0.174178	0.259935	-0.0056201	0.186882	-0.101734	-0.431342	-0.119083
C1orf21	0.29352	0.758039	0.718441	0.308004	0.0510522	-0.370958	-0.000724129	-0.0526367	-0.0398578	0.0136368	-0.755233	-0.512931	-0.615609	-0.69846	-0.724243	-0.47448	-0.0820188	-0.488622	0.496516
CEBPG	0.727053	0.895217	0.717261	0.531617	0.769865	1.11517	0.231415	0.3611	0.961031	1.35281	-0.172095	-0.387656	0.169755	0.2388	0.394375	0.0591656	0.0187022	0.494324	-0.207753
ANXA1	0.173359	0.798679	0.716695	0.328704	0.611047	0.0690869	0.300005	0.143945	-0.191875	-0.200226	-0.707022	-0.468582	-0.494036	-0.572474	-0.164361	-0.109409	-0.0530972	-0.359967	-0.156877
UTRN	1.10587	0.638954	0.716035	0.0356257	-0.0595946	-1.04006	-0.423363	-0.609035	-0.18668	-0.34206	-0.857887	-0.824188	-0.883705	-0.330204	0.19317	0.0756366	-0.0179231	-0.22725	-0.226229
CYP7A1	0.0312451	-0.0444509	0.715411	-0.211769	0.0208803	0.0268072	-0.469484	0.112923	0.0265774	0.0136368	0.03077	0.036264	-0.0172131	0.000802486	0.0070974	-0.0286224	2.9455	0.00253827	-0.131079
SEMA3C	-0.115989	1.25622	0.71452	0.8076	1.39145	1.01107	2.07749	2.4718	0.390754	0.224571	-1.10375	-0.979118	-1.19796	0.687654	1.23136	2.12674	-0.0792595	-0.526158	-0.0737283
MAP3K8	0.227168	0.380478	0.713859	0.953364	0.990668	1.98703	1.71307	0.896706	0.705055	0.686733	1.66658	0.618178	0.679721	1.22602	1.07923	0.368292	4.18828	-0.803425	1.46862
PPA1	0.853714	0.588155	0.712933	0.687654	0.669333	0.426922	0.432444	0.334999	0.318913	0.301457	0.598945	0.39221	0.656013	0.102442	0.0729566	0.230452	0.261652	-0.43656	0.0829802
RGS5	0.345683	0.107928	0.711703	0.15249	0.716035	-0.614205	0.284847	-1.22624	0.122429	0.0998723	-0.651612	-0.573543	-0.507892	-0.343917	-0.0739318	-0.629762	-0.203617	-0.0227424	-0.0297712
STAB2	0.0312451	0.618178	0.71082	0.284442	0.509092	0.00843352	0.430249	0.548839	0.0265774	0.0136368	-0.0458661	-0.037912	0.0228534	-0.0366075	-0.0289493	-0.0994378	-0.588836	0.00453644	-0.045426
PLA2G4C	0.0312451	0.564116	0.709711	1.60856	2.03637	2.62437	3.05377	3.57555	0.551807	0.0136368	1.57648	0.959999	0.504365	1.43597	1.62591	2.51845	0.484048	-1.15286	2.19121
KLK3	-0.0681187	0.403518	0.709033	0.486588	0.0153849	-0.0355047	-0.610062	0.291239	-0.077168	-0.116298	-0.014573	-0.00698649	-0.0172131	0.0414496	0.145008	-0.0156496	0.0487108	-0.226099	-1.3416
RCHY1	-0.259277	1.3955	0.708237	0.255148	0.210334	0.885439	0.744963	0.170404	-0.0389934	0.381756	-0.0509434	0.10983	0.205005	0.226238	0.642613	0.343026	-0.192191	0.322364	0.0661699
MACF1	-0.0636931	0.620059	0.706978	0.11452	0.14936	-0.315061	0.00684837	0.223831	-0.343322	-0.127224	0.261734	0.28512	-0.0786892	0.32912	0.372262	0.2388	0.0959437	0.00796849	-0.344813
PLA2G4A	2.60556	0.653203	0.706295	0.730477	1.11931	0.528525	1.76348	1.55315	1.88422	2.08988	1.34934	-0.498866	0.346181	1.45955	0.721778	2.70759	0.541441	-0.207548	0.592009
ACAP2	-0.0925648	0.209238	0.705055	0.519641	0.621547	0.428653	0.197621	0.400523	-0.155451	-0.333433	0.0524198	-0.424302	-0.446638	-0.129245	0.282653	0.184501	-0.423271	-0.349117	-0.15465
ERCC6	0.316767	0.37915	0.704487	0.514748	0.48865	0.837817	0.619592	0.688844	0.385793	-0.328081	-0.584922	-1.03149	-1.02106	0.42401	0.839613	1.18404	0.653203	-1.17684	0.541822
GTPBP10	0.0312451	0.621059	0.703382	0.275821	0.563016	0.599516	1.62591	0.445782	0.0265774	0.0136368	0.14358	0.13077	0.162663	-0.209394	0.177112	0.0128118	-0.116298	0.29251	0.109382
NDRG1	-0.0910279	0.614078	0.702667	0.803203	0.654846	0.0893102	-0.538466	-0.46331	0.669333	0.877162	-0.679869	-0.427907	-0.569531	0.137128	-0.376119	-0.981471	0.258848	0.179464	0.270579
REV1	-0.160494	0.405969	0.701992	0.263031	0.174511	-0.0963141	0.0160251	0.556074	-0.0945115	-0.295376	0.171876	0.0981061	0.0998107	0.321736	0.47906	0.400265	0.562061	-0.0457566	-0.38527
CDS1	-0.0341438	0.0416482	0.701007	-0.0265233	-0.084235	-0.0256655	0.145696	-0.0309357	-0.0366519	0.105066	-0.0932521	-0.0714075	-0.0886161	-0.109619	0.00174876	-0.127645	-0.837867	0.139038	-0.188511
SNAPC1	0.447207	0.615222	0.699742	0.510463	0.427843	0.1165	-0.0850661	-0.0426061	0.75305	0.956944	0.111486	0.469617	0.535239	0.98156	1.40343	0.582348	1.01334	0.30206	0.537087
IRS2	0.367457	0.416327	0.698741	1.0043	1.01107	1.10185	0.251656	0.420899	-0.480178	-0.772898	0.653203	0.402185	0.0814644	1.2217	1.72804	0.551185	-0.31917	0.0430517	1.12508
SETX	0.463646	0.354319	0.69796	0.583611	0.64078	0.0911234	0.134298	0.100354	0.473879	-0.230037	-0.114724	-0.199645	-0.344485	0.155586	0.589116	0.504717	0.256754	0.0588461	0.202796
STAM	-0.183655	0.679052	0.697128	0.442738	0.332547	0.165331	0.919974	0.298789	-0.107739	-0.160305	0.08443	-0.055642	0.111167	0.289044	0.153358	0.390754	-0.0282363	-0.0247735	0.0731552
ATP11B	-0.131208	0.581947	0.696465	0.204129	-0.125603	0.155586	0.380014	0.366105	-0.207443	-0.441203	-0.262617	-0.252656	-0.276224	0.0740194	0.191931	0.128097	0.489909	0.367457	-0.476828
PCDH9	0.168651	0.0220324	0.69577	0.491963	0.55543	-2.38583	0.592009	0.397899	-0.735095	-0.336133	-0.0663877	-0.11396	-0.122056	0.0660012	0.083489	0.0326733	0.256481	0.59728	0.00928725
SCN8A	0.273018	1.01742	0.695185	0.539308	0.706295	0.229869	0.162305	0.246551	0.203239	-0.0561355	0.256279	0.231829	0.0558135	0.398415	0.30688	0.350151	-0.181616	-0.26954	-0.00739441
STRN	-0.305523	0.917796	0.694114	0.319031	0.156434	0.14447	0.85245	0.190019	-0.480987	-0.76801	0.0553012	-0.092197	-0.0583055	0.165871	0.219793	0.293371	0.693474	0.0750912	0.209145
CLIC3	2.19121	0.558843	0.693474	0.428879	0.408829	-0.0186319	-1.46126	-1.59961	-0.985809	-0.738253	-2.16999	-1.41318	-1.41952	-2.73299	-1.36458	-3.17186	-0.356869	2.657	-3.17186
MLLT3	0.654189	0.244881	0.692456	0.617229	0.447731	0.260404	-0.153023	-0.13546	-0.295376	-0.743082	0.493712	0.549804	0.202673	0.531617	0.400646	0.166475	-0.176219	0.0603267	-0.0551772
RIF1	0.497777	0.296384	0.691576	0.776782	0.455348	0.0453797	0.578343	1.2079	0.534216	-0.192298	0.119275	0.0708933	0.0538319	0.341993	0.809876	0.476246	0.490633	0.71082	0.166053
PPP4R1	0.203239	0.112192	0.690918	0.363472	0.363472	-0.000942403	-0.0182256	0.74003	-0.136059	-0.169445	-0.244791	-0.143153	-0.173269	-0.0834923	-0.131858	0.0676263	-0.0252927	-0.25286	-0.411062
CD46	0.219793	0.834683	0.690158	0.594033	0.850983	0.809876	0.157275	0.625349	-0.150002	-0.0645432	0.165576	0.283112	0.160629	0.507761	0.528945	0.516198	0.157531	-0.36931	0.37984
RRN3	0.385793	0.548362	0.689318	0.709033	0.334295	0.510991	0.472067	1.02586	-0.0795125	-0.351047	0.29782	0.209965	0.213022	0.333864	0.364856	0.362063	1.09802	0.0694364	-0.0714075
CCDC25	-0.329203	0.282446	0.688844	-0.0022734	0.354504	0.235402	0.109774	1.02755	-0.577076	-0.413296	-0.199085	-0.0758749	0.0824489	-0.143153	0.509596	0.0990405	-0.34219	-0.0741017	0.338352
TNKS	-0.452067	0.407967	0.687654	-0.294063	0.00698412	-0.235887	0.378151	0.412756	-0.544676	-0.473594	-0.22127	-0.317321	-0.414451	-0.124015	-0.0600598	0.0370299	-0.0168651	-0.0111764	0.0668869
MYCBP2	0.679052	0.471051	0.686733	0.288549	0.498845	-0.272267	0.0667149	0.162091	0.643298	0.252683	-0.30244	-0.600716	-0.753121	-0.244791	0.247846	0.123308	-0.406716	-0.657397	-0.165145
DDX24	0.393576	0.409661	0.68589	0.519133	0.603405	0.0255588	0.369384	0.47144	0.289044	0.133755	-0.176219	-0.145649	-0.304803	0.297209	-0.0882561	0.0719658	0.570249	-0.563708	-0.124812
PYROXD1	-0.0423385	0.399481	0.685101	0.196049	0.140902	0.495575	0.22335	0.249273	0.219051	-0.087476	0.290575	-0.0787996	0.145126	0.179251	0.57503	0.0141934	0.275146	0.232882	0.294961
MAP3K1	-0.346429	0.338133	0.684039	0.582348	0.275983	-0.372929	0.526531	0.279631	-0.0590158	0.0136368	0.126218	-0.196996	0.0724813	-0.0646062	-0.0323768	0.0354348	-1.84704	-0.418558	-0.0710719
DPYS	0.163251	-0.00360286	0.683487	0.344278	0.232346	0.050072	0.0130582	-0.00863934	0.0265774	0.0136368	0.050072	-0.0432619	-0.0671181	-0.116494	-0.0955851	-0.17442	0.110992	-0.0811835	0.0623634
TBK1	0.231931	0.344939	0.682653	0.632623	0.665784	0.276195	0.627866	0.643298	0.49475	0.120556	0.276532	0.144025	0.140811	0.581624	0.670793	0.524771	-0.0796049	-0.229476	0.486588
ACACB	-0.181616	1.00039	0.68193	0.543458	0.0306608	-0.181097	-0.0512318	-0.375681	-0.172095	-0.255752	-0.349976	-0.256019	-0.435552	-0.363955	-0.285168	-0.334796	-0.44643	-0.79121	-0.86808
RBKS	0.59567	0.657589	0.680841	0.405168	0.489309	0.218792	-0.471511	-0.379961	0.192058	0.759834	-0.224605	-0.281073	-0.110817	0.104135	0.199429	0.0813259	-0.0490925	-0.426329	-0.539352
SGCB	0.801941	0.627866	0.679721	0.410683	0.478365	0.222842	0.0998107	-0.0137031	0.295937	-0.114496	-0.505679	-0.257369	-0.284033	-0.0544611	0.155438	0.0483805	-0.014573	0.260963	0.280842
CDKL1	0.631158	1.04204	0.679052	0.636796	0.485832	-0.284918	0.1832	0.224057	0.234863	0.112056	-0.154922	-0.310056	-0.182029	-0.355642	-0.106481	-0.194796	-0.142283	0.0237594	-0.0112126
NUAK2	0.950402	0.397899	0.678471	1.0477	1.28175	1.19427	2.09899	1.91527	2.57253	1.97828	2.30494	1.95738	1.56675	2.02794	1.99212	2.98064	3.22882	1.12092	2.50567
CXCR3	0.0312451	0.414152	0.677721	0.545421	0.636796	-0.0363506	0.28102	0.234132	0.0265774	0.0136368	0.0581595	-0.00698649	-0.0172131	-0.138261	-0.117073	-0.224	0.362934	-0.0482628	-0.0268324
GGT5	0.506227	0.626632	0.676887	0.468555	0.608383	-0.764429	-0.371486	-0.305732	0.0265774	1.09802	2.70759	0.421984	1.78388	0.351318	0.922125	-0.27594	-0.346715	-0.195474	-0.0248045
PPFIBP2	-0.538856	0.473363	0.676377	0.416658	0.735074	0.479862	-0.159672	0.325609	0.690918	-0.372711	0.460169	-0.286539	-0.409619	-0.030641	-0.139732	0.019828	0.342128	-0.304119	0.677721
ARL4D	-0.179284	0.449275	0.675915	0.485832	0.105066	0.164354	-0.551648	-0.366182	-0.21863	-0.104639	-0.882511	-1.04744	-0.780633	-1.11935	-1.17356	-1.40329	0.519387	0.276987	-0.11815
SERINC1	-0.0408298	0.57305	0.674299	0.300284	0.327263	0.462702	0.066364	0.179877	-0.0954939	-0.248631	-0.155333	-0.224963	-0.262773	0.093908	0.54602	0.216713	0.0302169	0.0350526	-0.435552
AASDHPPT	0.248726	0.620426	0.67359	0.443467	0.585668	0.452792	0.229869	0.408829	-0.183593	-0.138861	0.0478293	-0.391025	-0.119368	0.102171	0.334671	0.221383	-0.0517038	-0.081087	-0.501154
CENPF	1.27207	0.644529	0.672892	0.695185	1.09596	-1.50689	0.867098	0.621547	0.82464	1.01543	-0.588151	-0.0438825	0.259007	0.0610093	0.0337574	0.691576	-0.588587	-0.0758749	1.31596
SLC22A4	-0.411509	1.41503	0.672172	1.48179	1.18925	0.485131	0.581178	0.551185	1.3955	2.21827	0.546857	1.5017	0.961031	1.37189	0.760706	0.67359	0.636257	0.238622	0.30113
GUK1	0.741208	0.548839	0.671514	0.266997	0.132678	0.151655	-0.256874	-0.305174	-0.210961	-0.284176	-0.374124	0.1359	0.103056	-0.726711	-0.496468	-0.782225	-0.118077	-0.249007	-0.245241
CA1	0.0312451	-0.088886	0.670793	0.0777414	0.0540761	-0.11035	-0.243288	-0.0109226	0.0265774	0.0136368	-0.014573	-0.00698649	-0.0172131	-0.0266343	-0.0223398	-0.0970795	0.419571	0.118203	0.0816969
PAPPA2	0.0312451	0.331013	0.670225	0.301888	0.128364	0.176773	0.142362	0.0490081	0.152402	0.0136368	0.690158	-0.4636	-0.475034	-0.245492	-0.119565	0.0934978	0.138849	0.0906571	-0.0141368
PROP1	0.0312451	0.191331	0.669333	-0.402981	-0.281631	-0.155097	-0.14034	1.16591	0.0265774	0.0136368	-0.014573	-0.00698649	-0.0172131	-0.177496	-0.189688	-0.268702	-0.0553344	0.431631	0.275983
TMEM131	-0.1043	0.413875	0.668454	0.493958	0.126309	-0.264869	0.0522004	0.117124	-0.422651	-0.432819	-0.225676	-0.218853	-0.215339	0.221485	-0.0421587	0.202905	0.284442	-0.146357	-0.0626164
AP4E1	0.199933	0.554842	0.667772	0.557474	0.454634	0.483594	0.166371	0.121505	0.0265774	0.0136368	-0.145312	0.0281193	-0.0951721	0.336105	0.418972	0.477993	0.0275359	1.08615	0.224838
SHOC2	0.387332	0.667772	0.667196	0.441974	0.519962	0.310872	0.603927	0.415198	-0.134428	-0.141031	-0.155773	-0.401619	-0.260864	-0.301557	0.571958	0.0540761	0.0256418	0.453025	-0.408213
SFTPB	-0.051447	0.133974	0.666555	-0.0535241	0.263997	0.0746391	-0.072969	2.0672	-0.0682598	0.180477	-0.0823916	-0.056037	-0.0681759	-0.00174103	0.11051	-0.0320216	0.0438877	0.0973325	0.280086
GGPS1	0.214043	0.832611	0.665784	0.35568	0.736577	0.406793	0.314173	0.713859	-0.0481542	0.118619	-0.306705	-0.463078	-0.246365	-0.229647	0.485832	0.0490759	0.13493	-0.445436	-0.36659
VCPIP1	0.611047	0.123636	0.665177	0.680841	0.229869	0.311534	0.0575141	0.165047	0.327459	0.435641	-0.131982	-0.112091	-0.185793	0.141254	0.189388	0.163007	-0.0728866	-0.314384	0.0224692
RENBP	0.0312451	0.33057	0.664517	0.477762	0.415198	-0.161811	-0.753121	0.371739	0.0265774	0.0136368	0.97958	0.194631	0.434186	0.118951	0.377571	-0.0636119	-0.375681	-0.135934	-0.0805369
SRPK2	-0.202623	0.0696767	0.663994	0.0745709	0.0453288	0.26953	0.485131	0.311021	-0.281279	-0.383437	-0.195219	-0.331968	-0.227119	-0.377742	-0.0171791	-0.078506	-0.101734	-0.335513	-0.128052
GREM1	-0.456986	0.682653	0.663339	0.103675	0.270015	0.198759	0.0553012	0.151294	0.57503	0.891443	1.57145	2.70759	2.67334	2.23845	2.16396	1.71307	0.201813	-1.65912	0.093908
ABCA11P	-0.222494	1.12737	0.662914	0.185077	0.397168	0.289676	-0.0942014	0.378407	0.599516	0.163121	0.3611	0.19288	-0.204619	0.0637442	-0.0179231	0.0665628	-0.709468	0.0322717	0.295479
SLC16A4	0.52262	0.783247	0.662102	1.0064	1.01334	0.276415	-0.420609	-0.388464	0.145126	-0.232057	-0.59891	-0.434006	-0.763451	-0.449967	-0.156706	-0.0766311	-0.131079	-0.109737	-0.282512
ASTN1	0.0312451	0.322217	0.661036	0.271052	0.182186	0.0261797	0.434414	0.197864	0.0265774	0.0136368	-0.014573	0.0241021	-0.0172131	-0.00333953	-0.00360286	-0.0700191	-0.168804	-0.0560045	0.15207
PRDM1	0.424845	0.683487	0.660651	0.827122	0.938107	-1.13271	0.641961	0.196785	0.677721	0.98156	-0.206118	0.281721	0.221638	0.870382	0.561433	0.0500007	1.53945	0.061979	0.349495
UBR2	1.01543	0.345683	0.6597	0.150444	0.221143	0.0944311	0.0218711	0.000487409	-0.0671181	-0.393221	0.164758	-0.178999	-0.274166	0.160302	0.284442	0.248726	-0.0615932	0.00572326	0.261963
PIBF1	-0.0895499	-0.0266616	0.659163	0.0276011	0.0198984	0.318602	0.239831	0.805566	-0.130292	-0.221627	0.173779	-0.148139	0.188591	0.0682569	0.629991	0.206997	-0.0628519	0.120049	-0.10871
PUM2	-0.0697363	0.510057	0.658815	0.407023	0.469202	0.0751624	0.41303	0.421354	-0.0705377	0.191931	0.109185	0.106864	0.0676263	0.259007	0.553163	0.202274	0.00162458	-0.0438825	0.125727
CRMP1	0.154309	-0.27779	0.658145	0.159607	-0.00568506	-0.0131236	0.134593	0.102031	-0.0353329	0.165047	-0.0649631	0.202582	-0.400286	0.124443	0.0956325	0.105465	-0.146357	-0.0258993	-0.247188
GADD45A	-0.122915	0.88677	0.657589	0.425689	0.828072	0.853714	1.27207	0.955284	0.377256	-0.192191	0.788322	0.64539	0.797464	-0.0179943	0.262537	0.561104	0.455664	0.032972	0.893792
NELL1	0.0312451	0.0756366	0.656913	0.263997	0.308004	0.012711	-0.000696942	0.0740668	0.0265774	0.0136368	-0.014573	-0.00698649	-0.0172131	-0.0202683	-0.0161817	-0.0876665	-0.353989	0.00974414	0.149598
TAS2R4	0.0312451	-0.0517038	0.656013	0.394085	0.106025	0.0157516	-0.00380593	0.398091	0.0265774	0.0136368	0.104669	-0.0785732	0.0452707	-0.0167523	-0.0614379	-0.146357	0.643298	-0.0933375	-0.0962039
ADAM17	-0.158854	0.558237	0.655579	0.632122	0.839613	0.567643	0.790845	0.658145	0.385335	-0.0962039	0.220622	-0.143702	-0.197665	0.228067	0.44163	0.573414	0.534523	0.152888	0.531617
MMP25	0.138702	0.872853	0.654846	0.83878	0.295844	-0.257768	-0.391025	0.245101	0.3195	0.139444	0.147097	0.115977	0.0934978	-0.147988	-0.150829	-0.160979	0.879342	-0.288953	-0.27594
P2RX4	0.934318	0.484823	0.654189	1.01334	1.00273	0.414612	-0.0263897	-0.0391776	0.546857	0.822253	-0.0745926	0.133156	0.378651	0.833593	0.689318	-0.320538	0.045694	-0.748195	0.071678
OR1F1	0.0312451	0.38295	0.653778	0.715411	0.27864	-0.0770676	0.950402	0.403518	0.0265774	0.0136368	0.0107502	0.0428164	-0.104866	-0.0067719	-0.0106526	-0.0648515	-0.313784	0.317491	-0.183593
UPF3B	-0.35958	0.444025	0.653203	0.370975	0.469975	0.0506379	0.486186	0.925175	-0.361987	-0.687513	0.225737	0.244602	0.415954	-0.139792	1.34609	0.105223	-0.164273	-0.305732	0.393345
ABCA6	2.4718	0.479438	0.652499	0.0114194	0.617229	-0.250583	0.102767	-0.0231568	0.519962	2.58773	0.677721	-0.194147	1.10888	0.256372	0.625349	0.124863	0.00834534	-2.46846	0.408528
S100P	0.0312451	0.195637	0.652135	1.42631	0.640021	0.00094381	-0.0742563	-0.0189528	0.0265774	0.0136368	-0.797662	-0.735095	-0.891686	-1.14598	-0.434368	-1.22624	0.068142	-0.227801	-0.0569253
ASPA	0.285517	0.641961	0.65131	-0.083595	0.349318	0.78041	0.171526	-0.187272	0.0265774	0.0136368	0.042649	-0.00698649	-0.0172131	0.0414496	0.0559136	0.00719663	0.191331	0.127093	0.182092
SYNPO	0.4883	0.444384	0.650701	0.154794	0.00953549	-0.192191	-0.336133	-0.324132	0.569231	0.902704	-0.207867	-1.09592	-0.874214	-1.48245	-1.39027	-0.88862	0.318175	0.0710847	0.244482
ABCB9	-0.0445836	-0.12846	0.650203	0.452792	0.513527	-0.106597	-0.368728	0.140395	-0.0453716	-0.0622066	-0.21605	-0.233564	0.0121977	-0.34627	-0.384593	-0.332226	-0.33891	-0.367525	-0.517979
ZNF211	-0.241583	0.50326	0.649555	0.254196	0.182484	-0.238739	0.220181	0.605481	-0.566212	0.14936	-0.110006	-0.184571	-0.168804	-0.321546	0.0279508	0.145774	0.155438	-0.0410812	-0.397455
ARNTL2	1.07157	0.561433	0.648842	1.29352	1.06996	1.33463	1.68641	1.3024	1.19427	0.89047	0.581947	1.04038	-0.14034	0.697128	-0.0547488	1.68641	0.54939	-0.0829442	-0.054972
TRIM14	1.53271	0.958992	0.648243	0.869379	1.01742	3.33761	0.596908	0.272195	1.94674	1.43098	1.0064	1.05561	0.272543	0.112192	0.00630793	0.27023	-0.600091	-0.0501946	0.0554565
ANO3	0.0312451	0.486186	0.647681	-0.386313	0.05852	-0.0988369	-0.016444	-0.200991	0.675915	0.121146	0.0765116	0.0369811	0.0741287	0.0125541	0.0333617	-0.0373218	0.0787901	0.0279838	0.0255308
COLQ	0.0312451	0.58621	0.646904	0.428653	0.539868	-0.114067	-0.209057	-0.227709	0.0265774	0.0136368	-0.118559	0.0417069	-0.0841604	-0.186545	-0.182129	-0.220643	-1.40052	-0.0400293	-0.166516
NEK11	-0.295705	0.303021	0.646284	0.172112	0.0228534	-0.179096	-0.383271	0.083378	-0.777858	-0.289808	-0.256019	-0.36727	-0.400883	-0.147198	-0.351445	-0.186288	0.12377	-0.452067	-0.535517
ZNF528	-0.788834	0.476699	0.64539	-0.0139072	0.0255818	-0.579077	0.262158	-0.165511	-0.368553	-0.513706	0.0165347	-0.131982	-0.384886	0.150515	0.184238	0.143459	0.0382167	0.185693	0.0113856
EZH2	1.15173	0.51168	0.644529	0.420448	0.579367	-0.415609	0.525143	0.329558	1.14781	0.181734	-0.23823	0.181405	0.344701	0.662914	0.277412	0.867098	0.408679	0.079282	0.618178
ASS1	1.86752	0.301304	0.644025	0.588155	0.704487	1.9234	-0.215578	-0.197444	0.275146	-0.109461	0.215573	0.0737094	0.0837585	1.19815	0.634879	0.743604	0.436701	-0.0376629	0.577317
RUNDC3A	-0.0653112	0.218054	0.643298	-0.264496	0.0799126	-0.243149	-0.639883	0.0462408	-0.0533642	0.629991	0.0584465	0.148579	-0.0505761	0.0721744	-0.0582013	0.00522942	-0.320808	-0.0460931	0.0541514
ADAMTS9	0.0312451	-0.260864	0.642613	0.273556	0.491053	0.0483805	0.011084	-0.803425	0.0265774	0.0136368	-0.0985692	-0.191722	-0.224482	-0.100959	0.16245	-0.306864	0.521106	0.120824	-0.0576021
RANBP17	0.179718	0.387647	0.641961	0.183485	-0.00461287	-0.0161587	0.0511389	0.154309	-0.11457	-0.28803	-0.174068	-0.396617	-0.276675	-0.0847526	-0.0536559	0.0167652	-0.11904	0.348402	0.295937
VPS54	0.628968	0.472687	0.641307	0.427843	0.262327	0.122429	0.417191	0.196652	0.197307	-0.143059	-0.179553	-0.193421	-0.101161	0.283412	0.931914	0.455096	0.29271	-0.0481542	-0.0583055
SPTLC2	0.78471	0.559518	0.64078	0.177229	0.226884	0.198308	0.0778677	0.0966979	0.942381	0.239376	-0.368553	-0.249251	-0.377114	-0.36659	-0.158854	-0.0461504	-0.0152098	1.2589	0.336231
TNFRSF11A	0.0312451	1.56675	0.640021	0.930645	0.38716	0.0250596	1.11517	-0.185081	0.0265774	0.0136368	0.17487	0.492217	0.27314	0.162091	0.0801972	0.133755	0.0870209	0.0048257	-0.0487699
ERLIN2	-0.176659	-0.0132126	0.63947	-0.225089	-0.304803	0.00556671	-0.211637	0.438324	-0.356696	-0.340915	-0.547727	-0.381984	-0.390128	-0.111086	-0.194147	0.0199804	-0.0794113	-0.201085	-0.34603
TG	0.0312451	0.3951	0.638954	0.481894	0.438324	-0.116423	-0.584922	-0.162371	0.0265774	0.0136368	-0.0492579	-0.139954	-0.160412	-0.093074	-0.0487153	-0.12343	-0.0977707	0.0226746	-0.134594
HSD3B2	0.0312451	0.192686	0.638358	0.18987	0.318913	-0.0774781	-0.0392837	0.372751	0.0265774	0.0136368	-0.014573	-0.00698649	-0.0172131	-0.0638354	-0.0190243	-0.141905	-0.687513	-0.0841063	-0.199763
PUS3	0.551185	0.430249	0.637805	0.499528	0.384229	0.258664	0.256754	0.35148	-0.295217	-0.0661618	0.308192	0.0321499	0.0595532	-0.273083	0.2157	-0.194495	0.233995	-0.187386	-0.497696
BBX	0.480261	0.870382	0.637257	0.485407	0.58621	0.112805	0.195637	0.287972	0.296857	-0.099282	-0.050852	-0.192729	-0.245082	-0.0521098	0.614479	0.152672	-0.130553	-0.674817	-0.0337974
OR1A2	0.0312451	0.291044	0.636796	0.282172	0.114912	0.0204665	-0.429969	1.11931	0.0265774	0.0136368	-0.014573	-0.00698649	-0.0172131	0.0414496	0.0559136	-0.0156496	0.0157516	0.182557	0.105686
RMI1	0.423073	0.728746	0.636257	0.331192	0.360562	0.218152	0.187418	0.165331	0.160403	-0.245588	-0.0615689	-0.274573	-0.0561355	0.185932	0.242858	0.167651	-0.744675	0.357268	0.516985
CDC25C	1.12092	0.474177	0.635593	-0.901879	0.266813	-1.08537	0.116053	-0.214079	0.761625	1.13081	-0.345339	-0.165959	0.079532	0.205255	-0.0914152	0.361223	-0.674072	0.0483805	0.446795
CDH7	0.0312451	0.076315	0.634879	-0.530588	-0.303817	0.0349012	-0.424302	0.211772	0.0265774	0.0136368	-0.014573	-0.00698649	-0.0172131	0.0018168	0.00831636	-0.0544269	0.283412	0.181639	0.0383406
SLC14A2	0.0312451	0.069257	0.634434	0.069614	0.0830494	-0.0476684	0.198308	0.31344	0.0265774	0.0136368	-0.120188	-0.101642	-0.142323	-0.0280053	-0.00449734	-0.0996313	0.394085	-0.11317	-0.090412
CA2	0.0312451	-0.0263463	0.633818	0.039784	-0.41001	-0.0175252	-0.805387	0.354151	0.0265774	0.0136368	-0.014573	-0.00698649	-0.0172131	0.0781383	0.197621	0.0418374	0.274027	-0.284829	-0.105287
ZNF426	-0.47424	0.716035	0.633176	0.427547	0.430575	-0.32867	-0.151075	0.171606	-0.563369	-0.755233	-0.0583954	-0.12385	-0.310906	-0.254435	0.346961	-0.0512956	-0.0339937	-0.134495	-0.399394
AVL9	0.295615	0.452792	0.632623	0.974834	0.860333	0.425411	1.20604	0.778435	-0.0606594	-0.347492	0.537087	0.469202	0.374508	0.659163	0.530873	0.593598	0.246733	0.0620626	0.258101
SLC38A2	0.257001	0.829449	0.632122	0.200441	0.391469	-0.0486223	-0.37972	-0.228321	0.339493	0.168318	-1.1485	-1.3366	-1.2771	-0.948432	0.00684837	-0.359967	-1.67498	-0.482095	-0.932754
EPS15	0.22335	0.55543	0.631695	0.282653	0.305606	0.323879	-0.065732	0.013237	-0.25913	-0.667895	-0.3227	-0.464562	-0.540491	-0.264962	0.087285	0.116878	-0.536346	-0.265502	-0.425426
CTAGE6	-0.279271	0.611866	0.631158	0.495253	0.372534	-0.308942	0.0267743	0.278063	-0.103886	-0.168123	-0.0628024	-0.0502551	-0.0768249	0.0414496	0.0559136	-0.0156496	0.220181	-3.8509e-05	-0.323619
SLC6A1	0.0312451	0.00329153	0.630588	0.0177482	-0.0114319	0.0618887	0.776782	0.000487409	0.0265774	0.0136368	0.919974	0.214638	0.35037	0.181405	-0.0139617	0.0535871	0.126353	0.0552368	0.0637442
OGFR	1.25622	0.624816	0.629991	0.699742	0.74003	0.300818	0.152766	-0.0132126	0.794058	0.258848	0.476699	0.52758	0.300818	-0.19309	-0.189532	-0.228799	-0.24861	-0.275039	0.650701
WDFY3	-0.0425571	0.40396	0.629441	0.276644	0.32912	-0.154865	0.0787155	-0.0453716	-0.0809321	-0.239	-0.235982	-0.299256	-0.482095	0.294803	0.202274	0.239733	0.208793	0.0577916	0.204129
RAB27A	0.488036	0.504365	0.628968	0.285938	0.225896	0.252813	0.08192	1.67896	-0.463812	0.444977	-0.539805	-0.358418	-0.129515	-0.381842	0.132874	-0.0759484	0.229218	0.0609664	-0.0525237
ZZZ3	-0.20484	0.636796	0.628379	0.57396	0.721207	0.440073	0.211099	0.452025	-0.155003	-0.251723	-0.090304	-0.160305	-0.124406	0.221383	0.637257	0.38295	-0.460803	-0.0538116	-0.0730418
LMO4	0.790845	0.950402	0.627866	0.691576	0.877162	0.638954	0.808402	0.747284	0.915123	1.2217	0.306667	0.15025	0.0450495	-0.212831	0.0370788	0.02634	1.10888	0.239237	0.359376
HEBP2	-0.134709	0.389012	0.627085	0.214464	0.171313	0.08192	0.0851644	0.0753637	-0.360388	0.135286	-0.626019	-0.306864	-0.305174	-0.526158	-0.317862	-0.875578	-0.244924	-0.790007	-1.201
RNF19A	0.256481	0.634879	0.626632	0.561433	0.456204	0.767618	0.0313543	0.415493	0.27314	0.141424	0.227264	-0.0640247	-0.145312	0.306522	0.486866	0.449801	0.550561	0.435946	1.01334
ANXA3	0.618955	0.481554	0.625865	0.663994	0.311796	0.150639	0.124636	-0.294934	-0.169085	0.337194	-0.647365	-0.459334	-0.632443	-0.195295	-0.200771	0.0724813	-0.192729	-0.484334	-0.291301
GSDMD	1.32195	0.646904	0.625349	0.488036	0.45363	-0.0349494	-0.0229809	-0.0329135	0.627866	0.271643	-0.0780375	-0.0692839	-0.393221	-0.681587	-0.649636	-0.417869	-0.066077	-1.24078	0.489093
CNP	0.64539	0.126528	0.624816	0.653778	0.60137	-0.108858	0.114207	0.0309716	0.666555	0.25429	0.137672	-0.0863166	-0.205769	0.0582612	-0.525177	0.156434	0.230145	-0.137649	0.0344309
DCUN1D4	-0.714394	0.408288	0.624314	0.150161	0.275821	0.702667	0.487335	1.27545	-0.278454	-0.454371	0.187106	-0.17459	-0.102058	-0.18499	0.522903	0.121778	-0.0997923	-0.233133	-0.261248
NHLH2	0.0312451	0.000288383	0.623819	0.09634	-0.0897575	-0.0144348	-0.626909	-0.061474	0.0265774	0.0136368	-0.014573	-0.00698649	-0.0172131	-0.0451173	-0.0403268	-0.121715	-0.1656	0.101712	0.105223
CRYM	0.0312451	0.0408726	0.623184	1.07623	0.654189	-0.187272	1.11331	1.76348	0.0265774	0.0136368	0.0878161	-0.00698649	-0.0172131	-0.038623	-0.0649093	-0.150605	-0.0525643	0.445505	0.11836
CBLB	0.422206	0.73234	0.622665	0.18823	0.22127	-0.0110234	0.16617	-0.0450013	0.800928	0.516198	-0.372028	-0.374378	-0.750168	-0.0471658	-0.266612	0.0265325	-0.540055	-0.35724	-0.278454
ADAMTSL4	0.0312451	0.155165	0.62219	0.0104313	-0.208063	-0.0243594	-0.787735	-0.764429	0.0265774	0.0136368	-2.22378	-1.78313	-2.73299	-1.74883	-2.11556	-2.25526	-0.583433	-0.640842	-0.593386
PIK3R1	-0.742171	0.773081	0.621547	0.466087	0.433463	-0.521625	0.478365	0.268627	-0.473594	-0.759049	-0.299361	-0.467515	-0.509877	-0.286539	-0.0501409	0.0124117	0.0541514	-1.19227	-0.480987
F3	0.447456	1.1455	0.621059	1.10185	1.36336	-0.331156	0.690918	0.588522	1.34215	1.71307	0.139811	0.962865	0.0719172	-0.0532019	0.077223	0.03077	2.72702	-0.158106	-0.266261
SH2D4A	-0.182261	0.758856	0.620426	0.778435	0.446202	0.208616	-0.261998	0.011084	-0.373347	0.127729	-1.18377	-1.31251	-1.1269	-0.683052	-0.452067	-0.153574	0.288549	-0.428169	-0.0728194
CYB5A	0.770899	0.608997	0.620059	0.716035	0.797464	0.84605	0.538285	0.382362	0.763904	0.25043	0.490633	0.462702	-0.26906	-0.364384	-0.948432	0.024742	0.34883	-1.37288	1.3024
ZNF350	0.302263	0.530566	0.619592	0.878044	0.902704	0.312508	-0.26954	-0.0138871	-0.0569253	-0.292957	-0.120535	-0.335893	-0.332226	-0.158373	0.284238	0.0102581	-0.434006	-0.0248357	0.402947
KALRN	0.0312451	0.100213	0.618955	-0.805387	-1.10995	-0.206837	-0.449703	1.86752	0.0265774	0.0136368	0.515529	0.496198	0.110613	-0.0893928	-0.117205	-0.148603	-0.740914	-0.003733	-0.00262797
RETSAT	-0.434725	-0.274861	0.618597	0.00659725	-0.151193	0.374508	-0.207867	-0.418227	-0.508188	-0.388464	-0.380198	-0.414451	-0.57801	-0.207965	-0.444482	-0.196082	-0.00535761	-0.494309	-0.465619
CKM	0.0312451	0.424347	0.618178	0.926349	0.54602	-0.0313935	-0.0409471	-0.346715	0.0265774	0.0136368	-0.272852	-0.156414	-0.151706	-0.109691	-0.214513	-0.386615	0.0369811	-0.0860109	-0.0492318
ATXN7	0.688844	0.227264	0.617684	0.140811	0.210591	0.103937	-0.268374	0.0919733	0.365305	-0.379536	0.125432	0.200309	0.0248825	0.418313	0.426922	0.388361	1.04987	-0.0257192	0.0304762
IGF1	0.0312451	0.303847	0.617229	0.0942934	0.662102	2.23845	0.717261	1.13081	0.0265774	0.0136368	0.202031	-0.266612	-0.244791	1.23317	1.81474	0.688844	0.622924	1.35281	0.215129
MAP3K5	-0.215897	0.413304	0.61678	0.725255	0.761625	0.182186	0.672172	0.505292	1.17105	1.22602	1.08221	0.925175	0.779268	0.740747	0.474396	0.831383	1.19815	-0.96279	1.15173
PSEN2	0.749995	0.0901794	0.616236	0.798679	0.583611	0.244711	-0.158022	-0.116726	0.312325	-0.150089	-0.306547	-0.0352966	-0.189094	0.199109	0.303376	-0.0436121	0.144938	-0.826865	0.366294
ENTPD3	0.0312451	0.0392947	0.615616	0.535239	0.203885	-0.395878	0.0404261	-0.174068	0.0265774	0.119275	-0.049574	0.0631115	-0.0475702	0.296996	0.0983752	-0.0323768	0.0721133	0.16245	0.313886
MAP1B	0.426922	0.733204	0.615222	0.0598013	-0.276368	-0.981471	-0.164995	-0.158373	-0.418787	-0.461078	-0.534089	-0.508188	-0.50476	-0.866896	0.461122	-0.674072	0.0808348	0.00195304	-0.577076
MYO1B	-0.326732	0.82464	0.614479	0.308192	0.569231	-0.152347	-0.0650816	0.155362	-0.119216	-0.272344	-0.434368	-0.560058	-0.580834	0.151655	0.469617	0.818568	-0.0513204	-0.524634	-0.527501
CTAGE1	0.0312451	0.114784	0.614078	-0.0756578	-0.0795125	-0.0273125	-0.543995	-0.102058	0.0265774	0.0136368	0.220887	0.103237	0.120288	0.108291	0.0980553	0.00767863	0.290911	0.19259	0.121505
C5	0.46239	0.715411	0.61371	0.105959	0.153652	-0.761007	0.0106968	-0.0322747	-0.554725	-0.626909	-0.469624	-0.481864	-0.455708	-0.140113	-0.0897575	-0.0476095	-0.232742	-0.859389	-0.213612
PLA2R1	-0.870259	0.233995	0.613034	0.0678616	-0.0313935	0.0799126	0.280495	0.125432	-0.710799	-0.442893	-0.124406	0.0978141	0.0450177	0.0985503	0.320494	0.0279838	0.194793	-0.160857	-0.122214
FAM110B	0.523745	0.598945	0.612423	0.640021	0.987952	0.82464	0.956944	0.682653	0.41349	0.397676	0.179615	-0.452459	-0.441658	0.104413	0.105959	0.0635841	-0.108775	-0.495298	1.32551
BUB1	1.28471	0.311263	0.611866	-1.08362	0.0974432	-0.871251	0.688844	0.0929993	0.637805	0.482131	-0.634494	0.291433	0.789079	0.412756	0.00882235	1.38118	-0.499919	-0.0612641	0.949553
ME2	0.599516	0.729428	0.611047	0.40396	0.516654	0.242058	0.527228	0.68193	0.15347	-0.147096	0.374075	0.324924	0.398415	0.498845	0.0269468	0.500912	0.206511	1.2391	0.535239
ABCB4	0.0312451	0.330233	0.61059	-0.105984	0.0257246	0.016927	-0.151426	0.124189	0.0265774	0.0136368	0.0141314	-0.039597	-0.084303	0.0205252	0.0404869	-0.0264703	0.107581	0.117472	0.0744357
NR0B1	0.0312451	-0.0973018	0.610046	-0.199546	-0.114629	-0.016052	-0.124812	0.623819	0.0265774	0.0136368	-0.014573	-0.00698649	-0.0172131	0.0414496	0.0559136	-0.0156496	-1.72525	0.0539382	0.274316
HSP90AA1	0.359856	0.59567	0.609562	0.113808	0.31797	-0.228799	0.372751	0.272543	0.175129	-0.129971	-0.137805	-0.214079	0.0349409	-0.565211	1.1233	-0.0396859	0.421354	-0.270864	-0.0305074
HLX	1.45618	0.29943	0.608997	0.808402	0.58722	0.231415	0.556557	0.922125	0.749565	0.911395	0.193296	-0.123957	-0.100435	-0.275741	0.103146	0.042711	0.63029	1.91527	0.511325
KCTD9	0.28831	0.438665	0.608383	0.517819	0.335819	0.0567289	0.39221	0.120288	0.258848	-0.293682	-0.44426	-0.21863	-0.359967	0.421679	0.349903	0.56636	0.401141	-0.384886	-0.327867
PRKD1	-0.552644	0.914059	0.607687	0.218329	0.1811	0.0794412	-0.505679	-0.251204	-0.149168	-0.321649	-0.183593	0.429167	0.628379	0.977556	0.767618	0.175556	-0.0167118	-0.643275	-0.154054
APBB1IP	0.220311	0.456854	0.607242	0.547343	0.526531	-0.655448	-0.134252	-0.0252927	0.0265774	0.178451	-0.57988	-0.314661	-0.175531	0.226884	-0.19594	-0.399394	-0.0683126	-0.279388	-0.182029
FCGR2A	0.34005	-0.464147	0.606617	-0.124877	-0.643646	-0.0181346	-0.166899	0.440073	0.347604	0.10026	-0.139016	-0.0996313	-0.131079	-0.137927	-0.0826621	-0.127508	-0.193038	0.150444	-0.0322747
SLC25A21	0.0312451	-0.209501	0.606167	0.193832	0.321736	0.0595532	0.774619	0.072374	0.0265774	0.0136368	0.0533535	0.0658011	0.0222069	0.00476644	0.00522942	-0.0932521	-0.945081	0.160062	0.00304474
RGL1	0.763904	0.893792	0.605481	0.106984	0.397899	0.190127	0.0482744	0.0886669	-0.332969	-0.498509	-0.174479	-0.504013	-0.564756	-0.409291	-0.792274	-0.185177	-0.418558	-0.663335	0.0343878
ZBTB44	0.0312451	0.256481	0.605034	0.568672	0.427547	0.147097	0.132257	0.27789	0.0265774	0.0136368	-0.197884	-0.134709	-0.164702	0.0177964	0.224937	0.00626973	-0.476676	-0.0610125	-0.459598
DZIP3	-0.0570558	0.235567	0.604513	-0.149592	-0.00719198	-0.1528	-0.210221	-0.0344636	-0.129008	-0.556251	-0.126135	-0.509264	-0.526584	-0.255871	0.313274	0.184238	0.195415	-0.111313	0.252813
PDLIM1	0.874315	0.501842	0.603927	0.366665	0.331692	0.216553	0.43186	0.214043	0.596908	0.228348	0.654846	0.815368	0.648842	-0.153437	-0.212665	-0.230626	-0.029742	-0.398941	-0.294626
LAMA4	1.13797	0.976342	0.603405	-0.162178	-0.0142027	-0.699742	-0.380198	-0.495637	-1.91532	-0.413869	-0.480666	0.530194	1.44969	-0.147527	0.515846	-0.407099	-0.393493	-1.5838	-1.63188
SPG11	0.466764	0.742809	0.603045	0.445782	0.473611	-0.296135	0.191331	0.144139	0.174971	-0.216125	-0.172641	-0.271781	-0.377742	0.197621	0.10957	0.389012	-0.253183	-0.477965	-0.159857
LTF	0.0312451	0.953364	0.602349	1.8892	1.93717	-0.115925	0.172261	0.159192	0.0265774	0.0136368	-0.932754	-0.880062	-0.609035	1.01742	1.3024	1.14781	-0.480987	0.077223	-0.0410812
ATF4	-0.0600961	0.509596	0.601907	0.706978	0.597745	0.774619	0.17022	0.169889	0.387332	0.470765	-0.201815	-0.180704	0.108876	0.153999	-0.00602877	-0.143934	-0.165767	0.0426101	-0.176566
EPN3	0.0312451	-0.0392837	0.60137	0.0205565	0.438065	0.0516796	0.356234	-0.340613	0.0265774	0.0136368	0.0255308	0.0292578	0.0421008	0.0641444	0.0850003	0.00665514	0.0441518	-0.0879717	0.232607
YEATS2	0.41349	0.58502	0.600638	0.560669	0.577901	0.0474444	0.400265	0.492621	0.394582	-0.19161	0.326457	0.65131	0.455096	0.388553	0.199109	0.401542	-0.369537	-0.170018	-0.0676975
RASSF2	0.0312451	0.316767	0.599912	0.148579	0.229218	0.000847263	-0.27071	0.362063	0.0265774	0.0136368	-0.277948	0.521106	-0.472563	-0.416127	-0.603165	-0.687513	-0.137254	-0.584922	-0.896681
PDE4DIP	-0.278454	0.429942	0.599516	0.998237	1.13081	0.33037	1.03266	0.337194	0.928066	0.311419	0.58083	0.293854	-0.313205	0.696465	0.218054	0.884327	0.225737	-0.258175	0.565525
EDNRA	0.614078	0.456204	0.598945	0.255531	-0.0172131	-0.673324	-0.362947	0.0280464	-0.546512	0.231022	0.27072	-0.20138	0.362678	0.222978	0.15182	0.13688	0.909115	0.185197	-0.945081
TMEM87A	0.370622	0.827122	0.598667	0.358564	0.607687	0.487335	0.356487	0.126397	0.301795	-0.263037	-0.288953	-0.332969	-0.188441	-0.116352	0.32299	0.0317844	0.0396137	0.0137762	0.0413013
CASP8	0.459628	1.23317	0.598321	0.40761	1.08803	-0.0104637	0.40396	0.808402	0.299698	0.27789	0.410683	0.246551	0.194095	-0.131939	-0.165959	0.0494078	-0.328958	0.235781	0.101854
DMTF1	-0.173269	0.581624	0.597745	0.166597	0.211203	0.0913335	0.237807	0.683487	-0.193421	-0.393493	0.362508	0.286726	0.228222	0.359066	0.510672	0.40396	0.188591	0.262327	-0.349464
PCLO	2.58773	0.0160866	0.59728	0.342128	0.0124674	0.0127411	-0.0364066	0.0893102	-0.119292	-0.170127	0.015669	0.020758	-0.0466342	-0.00223173	0.00337705	-0.0634633	0.00563849	0.105223	0.010576
CENPA	1.52323	0.487335	0.596908	-1.00025	0.419215	-0.952385	0.762708	0.0341662	0.97958	1.26155	-0.724952	-0.281761	0.508419	0.220438	-0.407918	0.896706	-0.807342	-0.300876	1.07923
CIRBP	-1.00275	0.0336111	0.596155	-0.075616	-0.134252	0.0190405	-0.589253	-0.284033	-0.616853	-0.253595	-0.480454	-0.560343	-0.325515	-0.750168	-0.241583	-0.7079	-1.89134	-0.222494	-0.583433
PALB2	0.637805	0.0737094	0.59567	0.396739	0.171876	0.00751113	0.605481	0.538285	0.437181	0.41349	0.423073	0.167091	0.360031	0.0762034	-0.000724129	0.200441	-0.235549	0.0703858	0.177389
KIF2C	1.8748	0.57121	0.595133	-0.0374202	0.576446	-1.04275	0.269872	0.170514	1.05561	1.44601	-0.674817	0.112579	0.624816	0.133466	-0.170414	0.971839	-0.891686	0.496516	0.922125
HPS5	0.43739	0.849876	0.594624	0.290575	0.367719	0.527228	-0.0609197	0.0453797	0.435398	-0.100959	-0.412937	-0.516657	-0.631273	-0.217308	-0.0974465	0.176284	-0.0156223	0.592595	0.156235
PSG1	0.0312451	0.662914	0.594033	-0.00223173	-0.0103967	-0.519387	0.842086	0.513143	0.0265774	0.0136368	-0.200771	-0.10576	-0.130817	-0.0423385	0.0328581	-0.0266871	-0.464903	0.634879	0.195637
MTMR10	0.0312451	0.0312942	0.593598	0.289044	0.439131	-0.455708	0.0599161	0.399481	0.0265774	0.0136368	-0.137458	-0.0557824	0.0491176	0.205851	0.488036	0.25043	-0.472757	0.000837414	0.291044
IL1RAP	-0.279552	2.49323	0.593199	0.624314	1.16591	0.320266	-0.00710153	0.874315	-0.176292	0.35568	-0.421648	-0.567608	-0.480666	-0.247067	0.101609	0.0249987	-0.0490062	0.532493	-0.0535876
CCNDBP1	1.17391	0.485407	0.592595	0.464043	0.522903	0.574342	0.0832492	0.275983	1.46862	1.06292	-0.171143	-0.0363506	-0.173808	-0.153509	-0.257525	-0.0648056	-0.0547182	-0.299879	0.0638527
SEPHS2	0.276195	0.440073	0.592009	0.379568	0.363709	0.280216	-0.0198282	0.0631115	0.17348	0.319031	0.221638	-0.125667	0.26372	-0.134594	0.0357036	-0.112013	-0.0501409	-0.00846234	-0.484634
FER1L4	0.0312451	0.773793	0.591291	-0.199645	-0.0231957	-0.0826621	-0.297662	-0.609627	0.0265774	0.0136368	-0.120943	0.412042	0.310122	-0.130728	0.0208803	-0.293213	-0.279271	-0.341698	-0.189006
IFT81	-0.564324	1.03887	0.590793	0.534858	0.0471376	-0.128628	-0.249007	0.0431893	-0.56808	-0.3227	0.294803	-0.198429	0.656913	0.522903	1.16885	0.402185	-0.0318317	-0.457626	-0.453136
AVPI1	0.266144	0.596155	0.590132	0.79293	0.823684	-0.273781	-0.392204	-0.215689	-0.983663	-0.391709	-1.43839	-1.24078	-1.31582	-0.676522	-0.769029	-0.471895	-0.351258	-1.81406	-0.919265
TBC1D8	0.145774	0.162789	0.589662	0.173693	0.606617	0.0598013	0.508146	0.436701	0.0265774	-0.0577159	-0.151426	-0.72762	-0.75392	-0.332814	-0.372028	-0.104952	0.209395	-0.480987	0.577901
SLC16A5	-0.490918	0.58083	0.589116	0.300953	0.191712	-0.336602	-0.536724	-0.557724	-0.608498	-0.237801	-0.894797	-0.852398	-0.960074	-0.701348	-0.75392	-0.938264	-0.198986	-0.482456	-0.431342
MYOZ1	-0.0433436	0.433707	0.588522	0.058591	0.101194	-0.230112	-0.0493661	-0.634494	-0.0448942	-0.0611329	-0.203617	-0.386615	-0.266612	-0.287165	0.223516	-0.282993	-0.295376	2.03637	-0.0205108
ZNF549	0.0312451	0.741208	0.588155	0.236552	0.526965	7.02524e-05	0.404662	0.0809135	0.0265774	0.0136368	0.0978141	-0.146182	-0.281945	0.0993044	0.182306	0.180359	-0.101734	-0.160305	-0.387008
PSG3	0.0312451	0.187178	0.587747	-0.172011	-0.44309	-0.271594	0.519641	0.919974	0.0265774	0.0136368	-0.071555	-0.0583954	-0.0855572	0.0109339	0.0771046	-0.00337452	0.0718618	0.346961	-0.138798
UTY	-0.106158	0.159607	0.58722	0.4883	0.0950613	0.0371939	0.237935	-0.296799	-0.0853776	-0.119125	-0.0453716	-0.0373218	-0.0464561	0.0414496	0.0559136	-0.00130173	-0.0377092	0.171445	0.0568454
INSRR	0.0312451	0.211099	0.586574	0.403778	-0.0681187	-0.00245927	0.374075	0.434708	0.0265774	0.0136368	-0.333545	-0.298841	-0.404646	-0.319721	-0.384094	-0.389207	0.204337	0.0503776	0.00712818
TOX	-0.084303	1.11517	0.58621	0.206997	0.41349	-1.59961	0.147297	-0.124199	-1.72525	-1.5838	-1.45008	-1.35865	-1.2982	-1.75368	-2.03891	-1.06256	-0.220071	-0.566725	-0.353372
GNA15	0.0312451	-0.725955	0.585668	-0.515904	-0.313419	-0.106353	-0.623084	0.189647	0.0265774	0.0136368	0.0867758	0.747284	-0.0803165	0.880753	0.114698	0.00428952	1.49186	-0.170501	-0.0649631
PCDHGB6	0.0312451	-0.0134483	0.58502	0.00670552	-0.0118735	0.00932617	0.261402	0.213462	0.0265774	0.0136368	-0.223734	-0.208424	-0.305523	0.0647483	0.00165271	-0.000478799	-0.961618	-0.0454858	-0.133709
ARHGAP12	0.216789	0.640021	0.584414	0.656913	0.56636	0.35568	0.0618887	0.0209302	-0.335762	-0.454602	0.199692	-0.0462319	0.127729	0.118143	0.71913	0.158943	-0.242216	-0.104866	-0.192828
BARX2	0.0312451	-0.420609	0.583611	-0.240395	-0.555515	-0.128127	-0.806824	-1.06012	0.0265774	0.0136368	-0.014573	-0.00698649	-0.0172131	-0.104952	-0.102323	-0.185276	-0.351047	0.00691557	0.321454
TMEM47	-0.129817	1.51409	0.583088	0.391469	0.385133	0.682653	0.485832	0.840909	0.405722	0.130479	-0.352703	-0.725955	-0.803425	-0.287512	0.119989	0.0482744	-0.0448178	-0.582705	0.377256
GFRA3	0.0312451	0.296144	0.582791	0.104487	0.489093	-8.76635e-05	0.315274	1.08953	0.0265774	0.0136368	0.0363804	-0.00698649	0.0322717	0.0414496	0.0559136	-0.0156496	-0.1814	-0.182814	-0.287279
EPYC	0.0312451	-0.101161	0.582348	0.0949925	0.00240444	0.0204222	0.676887	0.00442333	0.0265774	0.0136368	-0.351258	-0.31214	-0.414113	-0.154795	-0.161384	-0.203617	0.106864	-0.0265559	0.0521347
DCTN1	-0.0618876	0.103502	0.581947	0.275146	0.0885833	-0.617891	-0.345043	-0.127645	-0.332814	-0.188337	-0.292254	-0.106254	-0.265637	-0.329392	-0.269194	-0.175152	-0.392204	0.0903158	-0.272852
CPNE3	-0.359031	0.220622	0.581624	-0.182372	-0.309173	-0.209057	0.118619	0.61371	-0.625524	-0.631273	-0.472563	-0.397023	-0.487226	-0.29435	-0.344108	0.00337705	-0.168262	-0.604409	-0.605203
SLC31A2	0.175403	0.1811	0.581178	1.30749	0.749565	0.788322	0.287744	0.180716	-0.175227	-0.81389	-0.449967	0.0769574	-0.568522	0.102991	-0.19309	0.155362	0.664517	0.354953	1.0435
MAT2B	0.665177	0.275332	0.58083	0.490217	0.521106	0.348133	0.175129	0.266636	0.369574	0.151066	-0.0694907	-0.0811449	0.0197235	-0.126757	-0.099368	-0.0463569	0.189647	-0.447116	-0.101771
ZFY	0.239733	0.3837	0.579889	0.169889	0.581947	0.868431	1.12092	0.428653	0.489093	0.182306	0.0191017	0.0187022	-0.0596699	0.0265325	0.0394003	-0.0313935	0.78471	-0.12989	-0.0583954
SLIT2	-0.171143	-0.0805369	0.579367	1.17391	1.10587	0.385571	2.03637	2.25822	1.44969	1.59785	0.69577	0.23717	0.164354	1.18404	0.587747	2.7764	-0.0457566	-0.725955	2.20281
OR1D2	0.0312451	0.778435	0.578863	-0.0451597	0.0532009	-0.0514035	0.506563	0.628379	0.0265774	0.0136368	-0.014573	-0.00698649	-0.0172131	-0.250015	-0.29085	-0.35055	-0.421438	0.0301763	-0.120943
PECAM1	-0.987228	0.69577	0.578343	-0.0804858	0.432707	-0.0899218	0.0082681	-0.487472	-0.541787	-0.244369	0.146278	-0.0968384	0.068871	0.126897	0.107835	-0.137725	-0.0107546	-0.107302	-0.181616
OR2J2	0.0312451	-0.416127	0.577901	0.128211	-0.127833	0.00384721	-0.176659	-0.00430146	0.0265774	0.0136368	-0.014573	-0.00698649	-0.0172131	-0.130349	-0.130169	-0.214843	-0.889939	0.253549	0.127208
RTN4	-0.0653638	0.482782	0.577317	0.625865	0.814636	0.0602674	0.19288	0.220997	-0.0858928	-0.219321	0.0632631	-0.159512	-0.133709	0.317348	-0.448758	0.408288	0.0102383	-0.114861	-0.21087
NPTX2	1.33463	-0.00602877	0.576831	-0.0802717	-1.15492	-0.0348865	-0.279106	-0.72115	1.33463	1.65118	-0.111313	-0.104952	-0.103509	0.179464	0.144252	0.00518704	1.58351	-0.0626164	0.024742
C7	0.0312451	0.301457	0.576446	-0.00148813	-0.0384219	-0.0526049	-0.402446	0.173875	0.0265774	0.0136368	-0.014573	-0.00698649	0.0180715	-0.0493661	-0.0330612	-0.125921	0.112227	-0.235549	-0.372028
PLXNA2	0.167869	0.0752792	0.576014	-0.207096	-0.227119	-0.0509434	0.0761103	-0.162798	-0.160227	-0.305174	-1.00666	-1.06892	-1.15286	-0.637052	-0.65025	-0.601123	-0.279552	-0.00937553	-0.881351
CTNNBL1	0.961031	0.282312	0.575394	0.786396	0.758039	-0.225676	-0.016052	0.13077	0.558237	0.504032	0.301304	0.320266	0.328704	0.193296	0.271483	0.09398	-0.0288472	0.2157	0.394085
ATXN7L1	-0.608046	0.364406	0.57503	1.33041	1.28725	0.0328292	-0.138937	0.0362224	-0.291683	-0.987228	-0.115387	-0.179096	-0.207226	-0.191875	-0.0999775	-0.152697	-1.2297	-0.0360278	0.144348
NIPBL	-0.0598331	0.0794412	0.574342	0.312325	0.394375	-0.13586	0.240255	0.295354	-0.0458661	-0.13732	-0.0503148	-0.156634	-0.224246	0.186321	0.596908	0.395631	0.284238	0.101113	0.110238
HNF4G	0.0312451	0.231704	0.57396	0.551185	-0.00602877	0.0432303	-0.153842	-0.206837	0.0265774	0.0136368	-0.0633919	-0.0623158	-0.051447	0.063892	0.0404261	0.00448246	0.109306	0.0126073	0.495253
KCNJ8	-0.0451597	0.410683	0.573414	0.706295	0.332704	-0.657811	-0.25678	-0.152165	-0.807342	0.187637	0.414824	-0.0690328	0.0684016	-0.156994	0.10026	-0.325751	-1.16014	0.0730385	0.312708
LIFR	1.34934	-0.100266	0.57305	0.362063	0.23823	0.14635	0.658145	0.0342866	-0.658562	-1.55306	0.401542	-0.183296	-0.0672376	0.097892	0.208033	0.443467	0.35315	0.0705332	0.448892
NEK3	-0.235409	0.322869	0.572463	0.50326	0.353875	0.308986	0.341852	0.45363	-0.245816	-0.708804	0.0459675	-0.133275	0.0144074	-0.22127	-0.345572	-0.200991	0.0845339	-0.131361	-0.563369
MTRR	-0.275188	0.14635	0.571958	0.663339	0.0879748	0.135286	0.68193	0.00638472	0.385133	0.137972	0.0602674	0.0685794	0.0922959	0.126993	-0.292142	0.210591	0.314451	-0.328332	-0.209323
ERCC6L	0.376821	0.896706	0.57121	-0.0162908	-0.00484977	-1.3366	-0.122147	0.3148	0.61371	0.519133	-0.306289	0.0730385	0.175403	0.0631115	-0.110938	0.32525	-0.57988	-0.011363	0.381756
MYO6	0.556557	0.18823	0.570836	0.446202	0.258288	0.10957	0.385571	0.541441	-0.437279	-0.750938	-0.199193	-0.0450661	-0.280119	-0.398544	0.399995	-0.203208	-0.0367659	-0.0800593	0.0441518
LCOR	-0.0797223	0.574342	0.570249	0.278929	0.204337	0.395368	0.422206	0.486588	-0.0703293	-0.103091	0.150444	0.0933058	-0.09263	0.0924425	0.309463	0.179819	-0.398941	0.607687	0.20512
ARHGAP25	0.0312451	0.550561	0.56974	0.529237	0.682653	-0.083028	0.141624	0.661036	0.0265774	0.0136368	0.0368208	0.0665628	0.0309716	-0.0242726	-0.0510702	-0.0741017	0.0730385	0.0921063	0.19288
FOXN2	0.0312451	0.333864	0.569231	0.704487	0.638954	0.0922143	0.0846052	-0.0137496	0.127093	0.145544	0.0667149	-0.146492	-0.277466	0.244011	0.369796	0.0779975	-0.639883	0.257552	-0.0137704
MAP2K6	-0.359967	0.459026	0.568672	-0.715883	-0.337913	-0.569032	-0.391241	-0.71675	-2.38583	-1.201	-0.104639	-0.0770676	-0.140238	-0.21329	-0.253482	-0.358295	-0.425673	0.00157836	0.0746391
NECAB2	0.61371	0.61059	0.568258	-1.06012	0.406257	-0.0407474	-0.10871	0.0873632	0.620426	1.88422	-0.291188	0.14033	0.383439	-0.259588	0.427843	-0.414651	0.52157	-0.302208	-0.167945
POLI	-0.398376	0.339493	0.567643	0.320805	0.269006	0.768671	-0.0342335	0.209145	-0.308099	-0.383101	0.19298	-0.0455998	0.116791	-0.134058	0.314451	0.0924425	-0.046549	-0.054972	-0.0185793
OSMR	0.386625	0.286119	0.567228	0.701992	0.373146	0.0375207	-0.0712997	0.0515736	0.453328	0.953364	-0.297255	0.168002	0.221986	0.892397	0.217288	0.177917	0.422929	-0.240226	0.830375
DST	-0.106597	0.278452	0.566795	-0.0997923	0.300491	-0.65972	0.00165271	0.282446	-0.151566	-0.0720421	-0.174178	-0.497696	-0.390816	0.258446	0.806629	0.42109	-0.697884	-0.135095	-0.093074
LARP7	0.430249	0.367208	0.56636	0.432444	0.541822	0.0394807	0.285517	0.344278	-0.0487699	-0.105287	0.1199	-0.153842	0.0812289	-0.387656	1.14068	0.00726799	-0.00780909	-0.0230989	0.0708933
C1GALT1	0.887891	0.5396	0.565525	0.444677	0.259007	-0.505145	-0.708804	-0.757986	-0.182372	-0.125424	-0.957988	-0.960074	-0.936545	-0.683612	-0.262773	-0.472757	0.438324	-0.998433	-0.839018
STAG2	-0.134355	0.020081	0.564921	0.631158	0.377001	0.335582	0.0426101	-0.340915	-0.126135	-0.234147	0.0564971	-0.107024	-0.125965	0.107835	0.701007	0.306522	-0.208272	-0.225471	-0.0877889
ZNF613	-0.0832119	0.542183	0.564414	0.773793	0.517425	0.0572592	0.30856	0.89047	-0.0662308	-0.106597	-0.0468728	-0.120396	-0.184371	0.0601488	0.556812	0.125371	-0.268809	-0.334312	-0.222607
IQCB1	0.353327	0.391727	0.564116	0.57503	0.519641	0.291665	0.210688	0.530194	0.303021	-0.0685093	-0.1476	-0.11504	0.202582	-0.0781814	0.425938	0.304551	-0.0216083	0.419215	0.535768
KRTAP5-9	0.0312451	-0.746266	0.563578	0.0571973	0.0933899	-0.228321	-0.109461	0.282653	0.0265774	0.0136368	-0.014573	0.054585	-0.0172131	0.0255818	-0.00117692	-0.11767	-0.154564	-0.00904737	-0.0258993
SLC35A1	0.759834	0.305606	0.563016	0.45988	0.227942	0.360031	-0.39768	-0.126839	-0.376321	-0.31934	-0.47398	-0.668628	-0.223596	-0.661402	-0.208692	-0.52574	0.166763	-0.4636	-0.878636
KIF23	1.0043	0.375919	0.56258	-0.183404	0.186158	-0.555515	0.589116	0.216866	0.792089	0.474656	-0.173047	0.368514	0.556812	0.543901	0.0382167	1.11331	-0.217232	0.377001	1.11077
CASZ1	-0.0346487	0.757207	0.562061	1.44969	0.21769	-0.026084	0.295937	-0.182476	-0.12463	0.145774	0.29271	0.369796	0.0432662	0.146953	0.0800539	0.155857	-0.272305	0.0853091	0.402185
TMOD2	0.13437	0.44129	0.561817	0.166371	0.546303	-0.207965	-0.0599928	-0.361174	0.0265774	0.0136368	-0.182372	-0.086991	-0.155559	-0.230278	0.0256715	0.0406393	0.0129438	-0.377912	-0.541787
DYNC1H1	0.620426	0.601907	0.561433	0.144252	0.280495	0.0104742	0.151952	0.381475	-0.166899	-0.205889	0.133755	0.115029	-0.140875	0.36507	0.186973	0.346034	-0.362326	0.508146	0.22907
ZNF189	-0.0856779	0.391469	0.561104	0.28569	0.233767	0.147901	0.157954	0.175058	0.128758	-0.28209	-0.141348	-0.0966295	-0.0769241	0.174511	0.581947	0.147097	0.376587	-0.181709	-0.154328
RNF38	0.525594	0.206102	0.560669	0.823684	0.456854	0.126309	-0.00454128	0.2352	-0.478832	-0.882511	-0.334502	-0.251001	-0.544358	-0.238037	-0.0629333	0.0917786	-0.582705	0.509092	-0.0745031
XPO6	0.739278	0.343613	0.560039	0.598945	0.52157	-0.247326	0.20451	0.176284	0.486588	0.294561	0.293039	0.272543	0.0722167	0.389664	0.140167	0.150639	0.18005	0.102123	0.592595
AP1G1	0.464961	-0.125345	0.559518	0.212242	-0.149074	-0.361174	-0.747018	-0.663335	0.298617	0.130112	-0.255871	-0.102131	-0.245959	0.26953	0.217029	0.290378	0.477494	0.552771	0.0172248
CHD2	0.0312451	-0.164448	0.559153	0.0653658	0.0466526	-0.363309	-0.38876	-0.00987746	0.0265774	0.0136368	-0.130553	0.111556	0.0401925	0.0739746	0.483315	0.143371	0.0708539	0.10535	0.0070974
PDCD4	-0.36727	0.437732	0.558843	0.0636619	-0.176292	0.413304	-0.793231	-0.136465	-0.468888	-0.743601	-0.671813	-0.849356	-0.856811	-0.797662	0.0275132	-0.490918	-0.267624	0.378407	0.115426
DENND5A	0.929365	0.432707	0.558237	0.713859	0.773081	0.227942	0.171445	-0.410546	0.955284	0.462045	0.484048	0.303634	0.08192	0.794058	-0.0339108	0.405358	0.398975	0.167015	0.737333
CGGBP1	-0.036298	0.44163	0.557839	0.255719	0.3293	0.243211	0.470765	0.316008	0.371585	0.443172	0.09398	-0.0917632	-0.0623958	-0.0709747	0.381139	0.319327	0.168782	-0.0445375	0.0487108
BCL2L13	0.686733	0.43739	0.557474	0.735817	0.727053	0.192418	0.0841359	0.103056	0.532147	-0.253326	-0.0492318	-0.11035	-0.224061	-0.286716	-0.560657	-0.129817	0.313886	-0.42318	0.18287
WDR48	0.236682	0.341852	0.556812	0.292078	0.375698	0.450152	0.201102	0.142816	0.356667	0.144597	0.191075	0.0722965	-0.222235	0.104357	0.144348	0.207082	0.159903	-0.398104	0.721778
CHMP5	0.469975	0.387332	0.556557	0.683487	0.901583	0.593598	0.587747	0.357885	0.621547	-0.100209	0.232346	0.255357	0.171313	0.0113856	-0.276834	0.0321499	-0.0349494	0.171099	0.474656
POMP	0.680841	0.386102	0.556074	0.609562	0.459296	0.252341	0.441974	0.0700057	0.264315	0.160953	0.450849	0.34103	0.558843	0.151485	0.783247	0.0884383	0.215925	0.0697323	0.293854
NHEJ1	0.898901	0.384429	0.55543	0.297209	0.109688	-0.25913	0.132146	0.597745	-0.396617	-0.1405	0.13895	-0.215451	0.108571	0.00432326	-0.509264	0.0231822	-0.183296	-0.0115723	-0.0742055
ELF2	-0.186035	0.811079	0.554842	0.163895	0.092571	0.54939	-0.249251	0.596155	-0.0950474	-0.0791445	0.0377463	-0.357613	-0.264208	-0.370958	-0.272617	0.0413397	-0.419115	0.115426	0.0998107
SIPA1L1	0.417335	0.749995	0.554546	0.231829	0.221638	-0.402446	-0.287824	-0.312002	0.460861	0.331917	-0.070781	-0.317862	-0.465619	-0.193997	-0.33003	0.0893967	-0.0491863	0.0707963	-0.242112
BLVRA	0.459296	0.501326	0.554092	0.585668	0.542602	0.334423	0.0630209	0.105465	-0.147371	-0.316405	0.145972	0.263879	0.157187	-0.649636	-0.039597	-0.723138	-0.106703	-0.0936698	0.00947197
GTF2H1	-0.258262	0.500208	0.553613	0.375919	0.490217	0.590132	0.547625	0.502638	-0.0702589	-0.375857	0.309463	-0.204025	-0.0790188	0.020758	0.141872	0.248877	0.0586903	0.0225161	0.176954
CDC14B	0.141783	0.291239	0.553163	0.0308167	-0.0498939	0.549804	0.0762615	0.2812	-0.148504	-0.331968	-0.266345	-0.275862	-0.624505	-0.111247	-0.137725	0.0544318	-0.125921	-1.18144	-0.14701
FES	1.05792	0.755839	0.552771	0.458499	0.279374	-0.254588	-0.542782	-0.376786	-0.407624	-0.428998	-0.59844	-0.632924	-0.519919	-0.762202	-0.987228	-0.656758	-0.476053	-1.08537	-0.346571
ENPP2	-0.253975	0.931914	0.552297	0.168219	0.405168	0.550561	-0.342369	-0.0954939	0.286322	0.12477	-1.04583	-2.29637	-1.36458	-1.17917	-1.08537	-1.18377	0.182751	-0.771146	0.00818918
SASH1	-0.12134	0.508146	0.551807	0.307188	0.324924	-0.784016	0.391727	-0.200366	-0.338398	-0.130139	-0.143934	-0.788834	-0.296799	0.00217428	-0.28803	-0.066077	0.19925	-1.1297	-0.863299
ELF1	0.336403	0.58722	0.551185	0.626632	0.576014	0.346181	0.191572	0.0871572	0.619592	-0.144349	-0.0412429	-0.336833	-0.336441	0.458769	-0.0134876	0.505924	0.610818	0.188591	0.596155
OGFRL1	-0.582247	0.394832	0.550561	0.992561	0.950402	0.755839	0.766871	0.603045	-0.552644	-0.161627	0.164502	0.409661	0.413304	0.594624	1.04987	0.398582	0.731616	1.33463	0.74003
CUL1	0.141424	0.711703	0.550203	0.33057	0.513143	0.0748999	0.307582	0.534858	0.406793	0.270579	0.0408138	0.290724	0.260404	0.547625	0.389664	0.159981	0.0996239	-0.0599174	-0.0748259
SLC16A3	-0.120943	0.451143	0.549804	0.893792	0.646284	0.176451	0.120776	0.00990214	0.466087	0.705055	0.0643796	1.11077	1.22844	0.786396	1.10888	-0.0321196	0.46239	0.564414	0.569231
SLC25A30	0.0312451	0.30206	0.54939	0.801941	0.593598	0.0787901	0.144139	0.464668	0.0265774	0.0136368	-0.10816	-0.33003	-0.187911	0.268627	0.445505	0.259803	0.00853123	0.127798	0.214043
CDKN2AIP	0.265489	0.753758	0.548839	0.647681	0.551185	0.231265	0.000981616	0.39221	-0.150926	-0.586677	-0.175397	-0.0849086	-0.103291	0.0820288	0.350878	0.22907	0.0959437	0.106864	-0.0124229
TNFSF4	-0.363118	0.644025	0.548362	0.576831	0.675915	4.03876	0.880753	0.226995	0.466466	-1.39775	1.53945	0.477061	0.0355094	0.0122278	0.00375372	-0.0575471	-0.660397	-0.0425571	1.36797
NOTCH2	0.283647	0.792089	0.547625	0.925175	1.00039	0.211617	0.545421	0.498523	0.222978	-0.193203	0.588522	0.418558	0.247197	0.68193	0.349646	0.840909	0.278929	0.829449	0.964961
ADCY3	-0.342782	0.4883	0.547343	0.148988	0.0260213	-0.421943	-0.31599	-0.323026	0.539308	1.09275	-0.953942	-0.730811	-0.743082	-0.458277	-1.09236	-0.623084	-0.0194679	-0.620475	-0.69846
SUSD5	-0.704794	1.18925	0.546857	-0.390379	0.0774307	0.0587645	0.312325	2.07749	-0.222981	-0.364632	-0.491591	-0.543536	-0.344311	-0.19657	0.0981061	0.114593	-0.149551	0.177229	-0.0661618
EPAS1	0.346034	0.481138	0.546303	0.666555	0.789079	0.158305	-0.0516111	0.23029	0.201338	1.78388	0.351961	-0.70071	-0.0756578	0.415493	0.320954	-0.0902173	0.265489	-1.45008	-0.746266
CRP	0.133755	-0.00103572	0.54602	-0.081953	-0.0942014	-0.00514574	-0.476828	0.0911234	0.0265774	0.0994702	-0.014573	-0.00698649	-0.0172131	-0.0971148	-0.0945115	-0.178087	0.0179916	0.240131	0.216866
MELK	0.794058	0.329908	0.545421	0.125807	0.382146	-0.397251	0.0824489	-0.0067719	0.603927	0.215308	-0.409291	-0.0355515	0.304121	0.184302	-0.307289	0.904218	-0.353372	-0.0899907	1.71975
PTPN14	-0.0699579	0.660651	0.544911	-0.179163	-0.0325668	-0.683612	-0.151193	-0.19538	-0.175054	-0.110817	-0.585925	-0.606213	-0.660825	-0.30244	-0.0873205	-0.389608	0.0196363	0.124341	-0.694607
NSF	0.288674	0.144597	0.544316	-0.0484109	0.0419413	-0.325751	-0.0453184	-0.00474922	-0.168207	-0.0895499	-0.309067	-0.216577	-0.174845	0.163489	0.171313	0.168782	-0.113485	-0.333955	-0.149258
WDR44	0.522903	0.395928	0.543901	0.39927	0.261402	0.303953	0.522903	0.335582	0.370398	-0.368364	0.0829802	0.122956	-0.107582	0.383212	0.185077	0.52604	0.000717463	0.659163	0.524771
TMEM177	-0.168123	0.0713115	0.543458	-0.138261	-0.0262948	0.0666221	-0.643646	-0.473281	-0.0735946	0.456204	0.230145	0.260404	0.589116	-0.435374	-0.511129	-0.411944	-0.311766	-0.130914	-0.0393814
PPP1R15A	0.42401	0.430575	0.542983	0.641307	0.604513	0.211099	0.7555	0.337635	1.09409	0.973165	0.833593	0.906129	0.750738	0.884327	0.322869	0.491407	0.348545	0.405168	0.923805
PAWR	0.218792	0.789765	0.542602	0.223602	0.0495549	0.407416	0.00312932	-0.176566	-0.302894	-0.480987	-0.148783	0.120378	-0.0973018	-0.217035	0.179877	0.0448431	-0.0611863	2.05436	-0.65025
PDE4B	0.512376	0.543901	0.542183	1.10888	1.15431	0.0824489	0.0995632	0.0615732	0.898901	-0.299527	-0.179284	-0.137927	-0.339878	1.07157	0.643298	0.620059	0.0724813	-0.312559	0.534216
NBR1	-0.205889	-0.211225	0.541822	0.564921	-0.208538	0.00154887	-0.431844	0.0472186	0.226174	-0.0981905	-0.482731	-0.347059	-0.455366	-0.0364066	-0.264332	0.0473236	-0.189094	0.0724385	-0.0133855
RCAN3	-0.080694	0.367457	0.541441	0.515529	-0.193203	-0.459334	-0.219671	-0.196082	-0.398104	-0.508917	-0.540899	-0.146419	-0.406952	-0.510781	-0.316231	-0.226352	-0.18981	0.386362	0.00220465
EML4	0.402185	0.809153	0.540969	-0.0474611	0.0422695	-0.400883	-0.308268	-0.564324	-0.943212	-0.657811	-0.739069	-0.674072	-0.830644	-0.652596	-0.193681	-0.102515	0.582791	-0.219321	-0.609627
TYMP	3.82531	0.637257	0.540529	0.800928	0.783247	3.69047	0.10085	-0.0207583	2.85399	3.46104	3.49105	1.14068	1.3024	-0.0256655	0.339037	2.35199	0.436421	1.48179	4.23955
USP33	0.435641	0.331917	0.540213	0.261402	0.388361	0.197307	0.00453644	-0.0292963	-0.0557824	-0.382571	0.143757	-0.112736	0.122338	0.500208	0.744963	0.507233	0.0452997	-0.0361939	0.207642
DTL	1.60373	0.473611	0.539868	-0.464147	0.658815	-1.3416	0.288421	-0.0847526	1.39933	1.56273	-0.33812	0.108946	0.322364	0.313886	-0.0762129	0.629441	-0.761007	-0.138798	0.436421
USP1	0.354953	0.373146	0.5396	0.24355	0.32299	-0.077168	0.273285	0.280699	0.236842	-0.0757873	-0.439428	-0.442234	-0.0633919	-0.139954	0.47306	0.289942	-0.0867587	0.146278	0.161648
DHRS3	0.318175	0.784097	0.539308	0.402185	0.82464	0.136397	-0.0586597	0.311796	-0.449236	0.37984	0.0272207	0.0342866	0.550203	-0.162444	0.020758	-1.0334	-0.0559367	-3.49316	-1.22247
INTS12	0.315274	0.423547	0.538793	0.440695	0.411716	0.140736	0.244881	0.239376	0.247538	-0.206118	0.249015	-0.0489384	0.200087	0.167458	0.023465	0.09357	0.21041	0.106664	-0.0357312
CCDC82	0.0312451	0.0857795	0.538285	0.674299	0.625349	0.498152	0.589662	0.951709	0.0265774	0.0136368	0.632122	0.32525	0.283647	0.516654	0.621547	0.538793	0.455222	0.0300802	-0.0823916
CBX4	0.189523	0.00121122	0.5379	0.470357	0.240528	0.348402	0.0807766	0.00262737	0.559153	0.132146	0.278196	0.102926	0.0108381	0.093211	-0.102558	-0.232512	-0.666443	0.389441	-0.429969
ZNF337	-0.10629	-0.0482628	0.537485	0.0976834	0.418313	0.0809686	0.234132	0.229218	-0.429224	-0.233903	-0.217436	-0.0800109	-0.259588	-0.0920369	0.335252	0.0111563	-0.81389	-0.126757	-0.254147
DTNA	-3.28375	0.570836	0.537087	0.47144	0.430249	-0.579437	-0.0472593	0.612423	-1.27126	0.171177	0.203239	0.362063	0.399995	0.766182	0.312708	-0.002102	0.0903943	-0.993251	-0.00103572
ARMC8	-0.119668	0.392901	0.536726	0.576446	0.899976	0.414152	0.0470519	0.291665	-0.141401	-0.313419	0.0503114	-0.247787	0.0616759	0.178352	0.397005	0.229314	0.0897902	0.0910199	0.179341
TCF12	-0.511129	0.25429	0.536331	0.105686	-0.00833354	-0.0214103	0.232607	0.0398418	-0.836608	-0.608498	-0.311766	-0.348061	-0.320347	-0.190654	-0.0276393	0.176898	-0.183782	0.00843352	-0.425673
NFE2	0.0312451	0.747964	0.535768	-0.543995	-0.18543	-0.0779845	-0.886405	-1.17684	0.0265774	0.0136368	-0.904181	-0.766872	-0.974437	-0.755233	-0.930249	-1.14598	-1.35181	-1.2982	-1.93026
UCN	0.0312451	0.157555	0.535239	0.404662	0.57503	-0.116659	0.0922959	0.110131	0.0265774	0.108072	0.079532	0.313274	0.176451	-0.781272	-0.831529	-0.738253	-0.590263	-0.281631	-0.452711
TTC12	-0.100798	0.8175	0.534858	0.0750912	0.226043	-0.459598	-0.435552	0.0373944	-0.719979	0.392901	-0.504353	-0.460315	-0.255362	-0.197884	-0.00514574	-0.404078	-0.0187945	-0.375091	-0.351047
PRPF40A	0.23453	0.397676	0.534523	0.146449	0.139615	0.111292	0.0987684	0.271996	0.146747	-0.24292	0.175755	0.0955273	0.142519	0.137833	0.951709	0.528065	0.203037	0.506967	0.615616
NPC2	0.579367	0.658815	0.534216	0.426922	0.446795	0.370975	-0.185946	-0.11815	-0.311766	-0.307893	0.137904	-0.119125	-0.348225	-0.707022	-0.464903	-0.828491	-0.18613	-0.182673	-0.0492579
PSRC1	1.2971	0.269148	0.533759	-0.291683	-0.123538	-1.01227	-0.222686	-0.306424	0.240972	0.655579	-0.499581	0.321736	0.706978	-0.0367343	-0.120456	0.215308	-1.86946	-0.565838	0.282172
RPS6KC1	0.657589	0.444977	0.533322	0.433707	0.369122	0.1199	0.14635	0.221383	0.3837	-0.183593	0.305414	0.033298	0.054028	0.442283	0.814636	0.574342	0.209238	0.439823	-0.0375121
AIG1	-0.0717883	0.249273	0.533029	-0.222686	-0.389608	0.125243	-0.711754	-0.938264	-0.13298	0.270465	-0.221386	-0.184884	-0.225203	-0.373347	-0.437107	-0.428169	0.00107828	-1.30327	-1.2938
NR3C1	-0.252656	0.844812	0.532493	0.536331	0.686733	0.588522	0.71082	0.654846	0.38716	-0.269194	-0.53349	-0.601123	-0.704794	0.435042	0.35148	0.625865	0.61678	-0.257768	0.521106
MT2A	0.49475	0.298479	0.532147	1.06996	0.909115	-0.314204	0.938107	0.624314	0.455348	0.754914	0.616236	2.88143	3.87976	3.33761	4.13326	0.853714	1.34215	0.408829	0.368514
PPIL6	0.0312451	0.180477	0.531617	0.143371	0.117986	0.0415795	-0.468582	0.0451537	0.0265774	0.0136368	-0.134252	-0.161485	-0.13924	-0.102131	-0.136345	-0.25286	0.0133563	-0.626019	-0.615609
LPIN2	0.796077	0.267886	0.531171	0.169519	0.367457	0.0362224	-0.0401662	0.130903	0.172423	-0.231498	-0.303141	-0.262773	-0.313784	-0.0316785	-0.481188	0.0400605	-0.237124	-0.656758	-0.0154222
TM6SF1	-1.5838	0.449801	0.530873	0.135846	0.123181	0.217442	0.0335069	0.203591	0.334882	0.688844	1.09802	1.03887	1.21638	0.17348	0.428441	0.291239	0.0127842	0.549804	0.256754
AIDA	0.577901	0.353875	0.530566	0.162212	0.123059	0.177746	-0.100864	-0.0900477	0.280086	-0.339481	0.168651	0.324264	0.0870812	-0.173537	-0.149258	0.0709989	0.132041	0.0141934	-0.078506
PAX9	0.0312451	-0.051986	0.530194	-0.217589	0.0494078	-0.0279746	-0.728381	0.38475	0.0265774	0.0136368	-0.0535876	-0.0584756	-0.0918559	-0.122399	-0.0241825	-0.111935	-0.00940931	0.11972	0.00572326
SLC22A18	-0.213843	0.649555	0.529753	0.742809	0.602349	-0.0126164	-0.283177	-0.204619	-0.188623	0.24355	-0.0475702	-0.421438	-0.37972	-0.314204	-0.0849642	-0.480454	-0.156597	-1.26728	-0.393493
SLC7A11	0.641961	0.609562	0.529237	0.365806	0.878044	1.84802	0.926349	0.962865	1.304	1.44969	1.03266	-0.638349	-0.584922	-0.0321664	0.498845	0.57305	0.371255	0.227264	0.8175
GDF3	0.0312451	-0.273781	0.528945	-0.167222	-0.302621	-0.147689	-0.790007	-0.325077	0.0265774	0.0136368	-0.014573	-0.00698649	-0.0172131	0.0414496	0.0559136	-0.0156496	0.0170849	-0.161104	-0.163719
IL1RL2	0.0312451	-0.377742	0.528525	-0.0440033	-0.335893	-0.0929342	-0.384366	-0.0132845	0.0265774	0.0136368	-0.0899907	-0.106666	0.0122278	-0.0736678	-0.0440559	-0.124676	-1.00025	0.24857	0.171313
SYF2	-0.198558	0.459296	0.528065	0.354504	-0.0487153	0.317653	0.304893	0.127798	-0.230278	-0.307031	-0.0870704	-0.317545	-0.127155	-0.384094	0.372061	-0.19799	-0.25726	-0.405875	0.111729
PTK6	0.0312451	-0.0536559	0.52758	0.373863	0.709711	0.00736985	0.235781	0.295937	0.0265774	0.0136368	0.0216133	-0.0451173	0.0543406	-0.0338186	-0.0156496	0.0402443	0.194316	-0.0301929	-0.0310436
ZNF304	-0.054822	-0.0163238	0.527228	0.501842	-0.13835	-0.140055	0.694114	1.43597	-0.392426	-0.178337	-0.214301	-0.269331	-0.193502	0.0121671	-0.06737	0.0580334	0.233767	0.163574	-0.308942
FLRT1	0.0312451	0.406257	0.526965	0.619592	0.635593	-0.022867	-0.894797	-1.1167	0.0265774	0.0136368	-0.25656	-0.303468	-0.195295	0.163405	-0.161305	-0.177617	0.758039	-0.022484	-0.0726252
ZNF180	-0.214579	1.02377	0.526531	0.0602674	0.00179459	0.142213	0.683487	0.594033	-0.411509	-0.599412	0.0166179	-0.0331905	-0.199763	0.00969977	0.193296	0.0890448	-0.240168	0.0809686	0.0189654
INO80D	-0.038623	0.228494	0.52604	0.63947	0.67359	0.143135	0.0147645	0.500912	-0.0407474	-0.0555934	0.279953	0.179341	0.0319817	0.146172	0.288549	0.11741	1.46442	0.677721	0.422568
CLIP1	0.653778	0.464043	0.525594	0.295844	0.290269	0.0821672	0.0348377	0.101854	-0.207753	-0.230839	-0.155559	-0.357036	-0.311467	0.345241	0.847774	0.519962	0.0254155	-0.0360883	-0.205562
DNTT	0.0312451	0.0279838	0.525143	0.431631	0.198491	-0.00168985	0.499528	-0.414822	0.0265774	0.0136368	-0.014573	-0.00698649	-0.0172131	-0.0557131	-0.0496755	-0.133709	0.0811183	0.0666221	-0.0909557
PTK2B	0.174971	0.331192	0.524771	0.462702	0.227168	-0.0224448	-0.0741399	-0.104551	0.129924	-0.0545463	-1.25023	-0.96279	-0.925625	-1.20669	-1.3416	-1.71093	-0.176524	-0.179976	-0.464562
RSF1	-0.184082	0.855794	0.524283	0.402947	0.161325	-0.259675	-0.32867	0.318175	-0.220071	-0.529395	0.10044	0.121146	-0.124812	0.128364	0.818568	0.116427	-0.211769	-0.135675	-0.259675
MS4A1	0.0312451	0.13415	0.523745	0.031543	-0.0251829	-0.0173127	0.63947	-0.0295761	0.0265774	0.0136368	-0.014573	-0.00698649	-0.0172131	0.0414496	0.0559136	-0.0156496	-0.941618	0.132548	-0.0994378
DAPK2	0.175651	0.483315	0.523321	-0.0202997	0.0325545	0.0414103	-0.139446	-0.465224	0.382146	0.425938	0.236059	0.177579	-0.177224	0.0186684	-0.0460931	-0.026732	-1.1056	-0.192114	-0.0774781
CD200	2.07749	0.146747	0.522903	0.151952	0.00337705	1.21168	0.362678	0.024363	-0.136997	0.576014	0.473879	0.818568	1.1233	0.463038	0.407967	0.313052	0.593598	0.211509	0.484384
TUFT1	-0.35724	0.990668	0.52262	0.417985	0.391727	0.7234	0.0269468	0.0375698	-0.12134	0.287972	-0.889939	-0.402446	-0.639183	-0.426942	-0.412937	-0.331156	-0.46795	0.946098	-1.42285
ZNF419	-0.336833	0.414824	0.521946	0.411208	0.543901	0.298003	0.272195	0.111882	-0.179096	-0.26611	0.263571	-0.131629	0.176898	0.0576857	0.678471	0.187418	-0.443374	0.370398	0.066364
ECT2	0.518551	0.721207	0.52157	0.194631	0.653778	-0.0232401	0.224377	1.08615	0.430837	-0.186035	0.103056	0.424347	0.262684	0.510991	0.620059	1.01742	-0.0675955	-0.243288	0.82464
IQSEC1	-1.27441	0.113614	0.521106	0.193576	0.176954	-0.567608	0.408829	1.24987	-0.995483	-1.4581	-0.670086	-0.672793	-0.855278	-0.332226	-0.393493	-0.365772	0.136778	-0.0414451	-0.591897
NSMAF	-0.251723	0.491053	0.520772	0.456204	0.785743	0.172112	0.224687	0.366294	0.235956	0.411208	-0.234952	-0.487472	-0.391025	0.221986	-0.125603	0.150444	0.253234	-0.470222	-0.0118252
MBD4	0.333111	0.435641	0.520207	0.266813	0.135986	0.0519783	-0.175152	-0.0489384	-0.044299	0.491963	-0.268934	-0.392204	-0.157573	-0.204176	0.45988	-0.106848	0.224888	0.0577394	-0.300343
WRN	-0.0458661	0.385133	0.519962	0.150891	0.197864	0.294218	0.504975	0.56258	0.180477	-0.412937	0.200087	0.170514	0.270867	0.214172	0.288674	0.316637	0.0411484	0.225266	0.144597
ETV1	-0.133491	-0.134495	0.519641	0.328513	0.0453797	-1.67498	-0.715883	-0.230505	-0.897703	-0.641528	0.0543406	0.0239708	0.331013	0.0584465	0.229314	0.0707273	-0.374378	0.302263	0.236552
EPB41L2	0.598945	0.706295	0.519133	0.67359	0.58083	0.247745	0.279234	0.499528	0.737333	-0.0640247	-0.301557	-0.290289	-0.545026	-0.284033	-0.334312	0.447456	0.31572	-1.25843	-0.206837
STS	0.521106	0.592595	0.518551	-0.232253	0.617684	-0.185276	0.0407087	0.649555	-0.373122	-0.490297	-0.516657	-0.75392	-0.712682	0.252582	0.370975	0.121146	0.164502	-0.32528	-0.0782806
SLC2A1	-0.988655	0.128556	0.518164	0.451328	0.225135	0.118057	-0.122682	0.561433	-0.846336	-1.25564	-0.100564	1.52941	1.42631	0.998237	0.516654	0.0106436	1.66658	1.33041	0.593598
ADH5	0.169679	0.442509	0.517819	0.166864	0.204221	0.288421	-0.115313	-0.0745031	-0.370634	-0.199193	-0.214378	-0.35055	0.0419812	-0.289154	-0.213435	-0.316231	-0.222551	-0.280308	-0.543536
PSIP1	0.203591	0.398415	0.517425	-0.0245088	0.216307	-0.261633	-0.229098	0.0256715	-0.397023	-0.266473	-0.68075	-0.626909	-0.532433	-0.15189	0.627085	0.117577	-0.00281803	-0.766872	-0.540491
ELMO2	0.557474	0.315274	0.516985	0.867098	0.5396	0.148672	0.346181	0.27314	0.589116	-0.177809	0.0913335	-0.106062	-0.28209	0.255022	-0.0949744	0.190426	0.270465	0.0242616	0.563016
MSX1	1.0368	0.0366721	0.516654	0.796077	0.582791	0.383859	0.419377	0.13159	0.839613	0.203368	0.68589	0.22324	-0.10576	-0.0786892	0.12457	0.117794	-0.355333	1.36797	1.30749
ADCK2	-0.265502	0.274481	0.516198	0.634434	0.0737766	0.143371	0.425938	0.563016	-0.795444	-0.839838	-0.535517	-0.323333	-0.39768	-0.368094	-0.295914	-0.288253	-0.356577	-0.506365	0.00476644
SCARF1	0.237062	0.0756953	0.515846	0.636257	0.0640246	-0.0339108	0.165576	0.403209	0.0265774	0.0136368	0.0603267	0.0332291	-0.136267	0.135846	-0.0134129	0.0289754	0.398091	0.0771789	0.0428666
USPL1	0.464043	0.664517	0.515529	0.0578964	-0.0085274	0.202031	0.46239	0.590132	0.30206	-0.0935782	0.093211	0.169396	0.152213	0.443467	0.692456	0.384912	0.592009	0.576446	0.193832
ROCK2	-0.225203	0.32346	0.515124	0.180848	0.0846849	-0.107073	-0.099552	0.399995	-0.187169	-0.280436	-0.368728	-0.460594	-0.589253	-0.345043	0.370196	0.0305962	-0.0103967	0.321736	0.289821
TPX2	1.31127	0.435946	0.514748	-0.229792	0.0455674	-1.24689	0.427843	0.195905	0.701007	0.925175	-0.612796	-0.423363	0.234863	-0.01073	-0.180869	0.98156	-0.417679	-0.199546	1.11674
ACSS3	-0.670086	0.634434	0.514346	-0.259277	-0.0468728	0.0710847	-0.689304	-0.543536	-0.694607	-0.209323	-0.510781	-0.79121	-0.759829	-0.0297173	0.137225	0.0569477	-0.0789477	0.0337045	0.103831
AFF1	0.769865	0.347141	0.513842	0.877162	0.914059	0.00234414	0.536331	0.18287	0.419215	0.233135	0.179251	0.460861	-0.374378	0.3951	0.313052	0.189647	-0.03275	-0.0391444	0.363472
RAB11FIP2	0.360913	0.812657	0.513527	0.482782	0.45638	0.0933899	-0.0322161	2.33853	0.291665	-0.0910279	-0.346571	-0.503224	-0.563708	-0.271062	0.285517	-0.0449624	-0.483562	-0.642136	-0.785418
ZNF623	-0.379315	0.0495549	0.513143	0.0150507	0.219314	0.114864	-0.237925	0.110238	-0.597713	-0.748195	-0.117598	-0.200481	-0.162549	0.197957	0.0252134	0.356848	-0.623401	0.241208	-0.215689
PTGDS	-0.165767	0.356234	0.512778	0.122817	0.338488	0.156829	-0.43748	-0.439428	-0.571886	-0.0800109	-0.408021	-1.89134	-2.09862	-0.956173	-0.396095	-1.99137	-0.0982992	-0.367916	-0.776974
DYRK3	-0.720428	0.242712	0.512376	0.506227	0.346518	-0.0670275	0.1951	0.357268	0.161043	0.603405	0.303634	0.346728	0.356667	0.384036	0.173599	0.19288	0.830375	0.123308	-0.107302
RNF146	-0.0584756	0.447207	0.512039	0.508802	0.420113	0.435042	0.324264	0.549804	0.241866	0.376821	0.294961	-0.122399	0.0998723	0.182092	0.339682	0.179176	0.311642	0.142362	0.306213
CNOT1	-0.0767604	0.0411897	0.51168	0.379346	0.448273	0.0782047	0.195499	0.0811796	-0.0654779	0.172423	0.200441	0.0953901	0.0739746	0.447974	0.291433	0.548362	0.0468275	-0.0289493	-0.12463
TMEM123	-0.0593186	0.539868	0.511325	0.607242	0.818568	0.535239	0.766182	0.504365	0.294961	0.182186	0.634434	0.546857	0.474177	0.582348	0.69796	0.659163	0.118021	-0.573543	0.799791
CHEK2	0.731616	0.417985	0.510991	0.795459	0.874315	0.0829802	-0.0791878	0.0232496	0.607687	1.15431	-0.389874	-0.172933	-0.101342	0.142816	0.341243	0.00418231	0.0554565	-0.857887	-0.0260012
STK24	0.269006	0.187106	0.510672	0.518164	0.425161	-0.258581	0.282653	0.467746	-0.088678	0.246312	0.135286	0.0308771	0.157778	0.0225161	-0.384886	0.0517733	0.177579	0.00538675	-0.322
HCRT	0.0312451	-0.116352	0.510463	-0.582705	-0.0694907	-0.056306	-0.0731183	-0.165145	0.0265774	0.0136368	-0.014573	-0.00698649	-0.0172131	-0.216242	-0.239625	-0.313016	-0.264915	-0.0582013	0.0144352
ATP2C1	0.161851	0.309628	0.510057	0.338838	0.334423	0.766871	0.684039	0.762708	-0.0411734	-0.142567	0.844812	1.14781	1.95738	1.29041	1.28175	0.472382	0.209035	-0.0859671	0.576014
TGS1	0.33057	0.298617	0.509596	0.359856	0.310122	-0.102189	0.174511	0.389664	-0.0932521	0.208616	-0.141905	-0.19309	0.102991	0.111486	0.185197	0.145609	0.505924	0.162538	-0.0917632
WDR41	0.23249	0.318602	0.509092	0.434186	0.269375	0.482782	0.247378	0.0241513	-0.0447773	-0.0659237	0.166597	-0.263608	-0.125262	-0.337214	0.250988	-0.107374	-0.035427	0.795459	-0.193681
TOP2A	1.21168	0.33037	0.508802	0.0553012	0.19298	-1.25843	0.449275	0.373705	0.648243	0.663339	-1.00511	-0.397886	0.152963	0.128211	0.378151	1.08953	-0.249852	-0.80937	1.3955
CRLF3	0.308357	0.39927	0.508419	0.334671	0.0559136	0.0809135	-0.268809	0.202582	-0.0588802	-0.108404	-0.242377	0.261963	0.16617	-0.0541295	-0.0879016	0.0451537	0.319723	-0.178449	-0.325894
PHIP	0.249015	0.288851	0.508146	0.374508	0.354151	-0.581237	0.0918486	0.00581935	-0.0644787	-0.248589	-0.441952	-0.388935	-0.450249	-0.220747	0.435042	-0.212665	-0.084235	-0.417679	-0.0325668
PHF3	-0.0756578	0.427547	0.507761	0.422785	0.587747	0.172329	0.29271	0.510463	-0.083255	-0.308099	-0.0881734	-0.142244	-0.233133	0.208793	0.631158	0.365564	-0.332412	-0.519919	0.0267289
ZNF277	0.452524	0.286477	0.507508	0.642613	0.493018	1.12508	0.169519	0.199933	-0.132171	-0.195474	-0.0891637	-0.339642	-0.360388	-0.274439	0.204221	0.018919	-0.0106526	-0.733344	-0.394682
PYCARD	0.87575	0.868431	0.507233	0.566795	0.504365	-0.284693	-0.207226	-0.239463	0.212764	-0.259588	-0.420382	-0.430994	-0.369102	-1.94412	-1.69552	-1.2771	-0.368728	-1.97637	-0.265801
TNFRSF11B	-0.208144	0.560039	0.506967	0.735074	1.40343	0.938107	1.31891	1.10888	1.26922	1.57145	-0.769029	-0.945081	-0.521625	1.34934	1.70118	0.572463	0.180477	-1.42645	0.787154
CACNA2D1	0.0312451	0.109972	0.506563	-0.386078	-0.587341	-0.00710153	-0.611093	-0.292836	0.0265774	0.0136368	-0.243288	-0.471511	-0.111637	0.123308	0.658145	0.418762	-0.334312	-0.383101	0.0166736
CLCN4	-1.07127	0.80256	0.506227	-0.880062	-0.109814	-0.355964	0.0260754	0.0893967	-1.13995	-0.690989	-0.196996	-0.433288	-0.148603	0.79449	0.322494	0.436421	-0.133709	-0.0899218	-0.338748
ZBTB43	0.187106	0.736577	0.505924	0.452025	0.278929	-0.300037	-0.0611329	0.0695133	0.498845	0.701007	-0.227119	-0.131269	-0.195734	0.123247	0.30206	0.0685794	0.442509	0.0655212	-0.344485
POMC	0.0312451	0.0776755	0.505581	0.550561	0.251288	-0.247787	-0.386313	-0.309393	0.0265774	0.0136368	-0.106062	-0.195474	-0.15929	-0.151137	-0.160702	-0.299256	-0.128206	-0.169701	0.23453
MYO15A	0.0312451	0.583611	0.505292	0.805566	0.652135	-0.199873	-0.186035	0.0430517	0.0265774	0.0136368	-0.0887372	-0.0671181	-0.0862366	-0.0475702	-0.0347459	-0.130198	0.059818	-0.349976	-0.119292
MAP4K3	0.241866	0.579889	0.504975	0.164502	0.35037	0.671514	0.554546	0.552297	0.156434	-0.120535	0.144025	0.0667149	0.202274	0.520772	0.479438	0.41303	-0.640842	0.00600571	0.301795
CDC42EP4	0.767618	0.407224	0.504717	0.58083	0.548839	-0.187911	0.898901	0.882505	0.356234	0.291778	-0.40108	-0.453649	-0.416127	-0.710127	-0.800858	0.0724385	0.789765	-1.434	0.514748
KLRC4	-0.372028	0.433986	0.504365	0.161138	0.0801197	0.00337705	0.850983	0.496198	-0.235887	-0.368728	-0.014573	-0.00698649	-0.0172131	-0.252755	-0.294934	-0.35313	0.293854	0.331013	0.208793
AGPAT2	0.161138	0.369122	0.504032	0.533322	0.404662	0.0668869	-0.0760546	-0.109691	0.410112	1.06684	-0.220747	-0.0912554	-0.223734	-0.923727	-0.635893	-1.08362	-0.282249	0.284967	-0.230037
HTR1E	0.0312451	0.627085	0.503731	0.116582	0.319723	-0.123606	-0.0329702	0.592009	0.0265774	0.0136368	-0.014573	-0.00698649	-0.0172131	-0.0481542	-0.0430464	-0.124727	0.0478293	1.45185e-05	-0.105984
ZNF274	0.228222	0.410922	0.50326	0.76541	0.593199	0.307582	0.691576	0.679721	0.297332	-0.136345	0.406793	0.588522	0.161043	-0.124812	-0.192298	0.218792	0.176594	0.367719	-0.0618876
DNAJC1	0.644529	0.36507	0.502958	0.567228	0.665177	0.362322	-0.00474922	-0.0170023	0.617684	0.507233	0.0685794	-0.156706	0.169044	0.775668	1.10447	0.306213	-0.0470957	0.360031	0.0668123
ZNF407	0.0312451	-0.0369102	0.502638	-0.0511308	-0.139871	-0.204548	0.0840371	0.233135	0.0265774	0.0136368	-0.0451597	-0.103042	-0.249594	0.0198046	-0.0104637	0.0773217	-0.270864	0.0153849	0.346728
UBE3A	-0.153092	0.396421	0.50224	0.0147645	0.242534	0.121013	0.379568	-0.230411	0.173875	-0.0778489	0.26325	0.30688	0.246461	-0.0590808	0.738434	0.0749626	0.264315	0.830375	0.0230243
CEACAM1	0.527228	0.107092	0.501842	0.907504	0.255719	-0.0120419	0.299698	-0.0663877	0.0265774	0.0136368	-0.014573	-0.00698649	0.0462408	-0.0383046	0.00969977	-0.0954939	-0.397023	-0.253595	-0.328081
ARSA	0.160174	0.489309	0.501326	0.515124	0.584414	0.0679239	-0.00736037	-0.0139617	0.0265774	0.0136368	-0.270527	-0.276544	-0.399799	-0.203733	0.0389139	-0.425222	-0.247787	-0.22813	-0.18613
ROCK1	-0.325751	0.45638	0.500912	0.143135	0.0717557	-0.196082	-0.149403	0.11972	-0.265329	-0.415937	-0.163823	-0.217436	-0.176292	-0.0433436	1.2971	0.420113	0.110883	-0.321159	-0.224
MYOM2	0.139334	0.504717	0.500715	0.136491	0.244602	-0.00212469	-0.776974	-0.278861	0.0265774	0.0136368	0.0484886	-0.0824835	0.0186684	-0.139541	-0.00816006	-0.191295	-0.255362	-0.244623	-0.285412
SFTPD	0.0312451	-0.297973	0.500208	-0.0909557	0.0217653	-0.199763	-0.347059	0.288153	0.0265774	0.0136368	-0.260671	-0.208144	-0.297662	-0.276834	-0.164065	-0.198986	-0.0198817	0.0959701	0.195259
NCAM2	0.134593	-0.0646062	0.499528	-0.0968384	0.0334692	-0.0873988	-0.296987	-0.0298314	-0.0689802	-0.0786466	-0.166113	-0.110496	-0.113801	-0.191066	-0.150089	-0.23566	-0.796087	-0.387008	-0.313016
CEBPA	0.0312451	0.123927	0.499133	-0.0701467	-0.00947158	-0.917268	-0.44309	-0.367525	0.0265774	0.0136368	-0.457973	-0.56808	-0.597713	0.633176	-0.038623	-0.518331	-0.644368	-0.101824	-0.0428926
CCR7	0.0312451	0.528945	0.498845	2.9455	1.68641	-0.0787604	-0.0782806	0.441974	0.0265774	0.0136368	0.289676	0.105465	0.164858	0.895217	0.352933	0.170968	0.228348	0.00193374	-0.231037
CALD1	-0.15891	0.799791	0.498523	-0.1814	-0.0601685	-0.144015	-0.484334	-0.621622	-0.0541295	-0.121974	-0.375091	-0.548489	-0.331579	-0.395187	0.308986	-0.26611	-0.521836	0.09634	-0.349976
GPRASP1	-0.0662308	0.631695	0.498152	-0.0310747	0.066364	-0.373662	-0.830644	-0.464562	-0.0629333	-0.0897575	-0.193997	-0.205366	-0.221881	-0.119914	-0.038567	-0.123366	-0.188713	0.138849	0.270333
XPO1	0.225737	0.145972	0.497777	0.365972	0.159981	-0.105097	0.239376	0.0655212	0.193703	-0.198216	-0.250015	-0.262271	-0.132171	0.132146	0.324698	0.585668	-0.0219514	-0.157738	0.27789
SLC3A2	0.831383	0.522903	0.4974	0.653203	0.731616	1.27545	0.230556	0.147362	1.13797	1.27884	0.121505	-0.635087	-0.192191	-0.0500165	0.173779	-0.240987	-0.218721	0.828072	0.148672
NFE2L1	0.164354	0.20755	0.497016	0.956944	0.872853	0.275332	0.426922	0.289676	0.987952	1.60373	0.152766	0.20451	0.567228	1.19427	1.04204	0.358118	0.00999069	-0.0960899	0.734297
PLS3	-0.0781111	0.606167	0.496516	0.0836893	-0.0646062	0.183312	0.213739	0.192264	-0.120665	-0.300176	0.178606	0.34883	0.167762	-0.314661	-0.162644	0.366294	-0.0406563	-0.466944	-0.836608
EIF4A3	0.670793	0.308357	0.496198	0.439391	0.233008	-0.0165445	0.131059	0.321135	0.224377	0.28584	0.268038	0.109688	0.23029	-0.0377092	-0.336602	0.111882	0.435641	0.12477	0.0680609
STYK1	0.229527	-0.154054	0.495575	1.26922	0.529753	-0.00719198	1.35281	-0.513706	3.22882	1.23317	-0.0770676	0.123565	-0.141209	-0.0743649	-0.122056	-0.189254	0.254431	-0.183655	0.0681211
CDSN	0.0312451	0.0465861	0.495253	-0.256874	0.540529	0.0095631	0.59728	-0.316405	0.0265774	0.0136368	-0.0983455	0.121505	-0.0792595	0.0115839	-0.0337278	-0.0739318	-0.274947	0.0121117	-0.0081009
GFPT1	0.185077	0.306343	0.49475	0.237308	0.242858	0.305606	0.0693163	-0.0257563	0.554546	0.281721	0.413706	0.396739	0.337635	0.526531	0.6597	0.484823	0.109972	0.862691	-0.341123
FAM149B1	-0.0733853	1.22602	0.494324	0.311419	0.259407	0.0961991	-0.0103434	0.101519	-0.258581	-0.557724	-0.295526	-0.287165	-0.472171	-0.146938	-0.176124	0.0242048	0.0780386	-0.545026	-0.739069
VSIG4	0.0312451	0.0747288	0.493958	-0.0313935	0.206703	-0.0830859	0.346518	0.550203	0.0265774	0.0136368	-0.014573	-0.00698649	-0.0172131	-0.009151	-0.00281803	-0.0696661	0.563016	0.0778677	0.197042
NLGN4Y	-0.0650816	0.380014	0.493712	0.516985	0.23249	0.540969	0.721207	2.20281	0.629441	-0.267512	-0.0481542	-0.0330612	0.029084	0.0604423	0.0768813	-0.00117692	-0.0629738	-0.221881	0.137751
PRRG1	0.526965	0.109185	0.493426	0.496516	0.288674	0.857711	0.145544	0.14936	0.57121	0.247846	0.631158	-0.155991	-0.158106	0.479438	0.233995	0.396739	-0.0597592	-0.411693	0.168651
CDH19	0.0312451	0.241208	0.493018	0.0420538	0.663339	-0.129614	0.300284	-0.309535	0.0265774	0.0136368	-0.014573	-0.00698649	-0.0172131	0.00414862	0.0117954	-0.050621	0.0772723	-0.24082	-0.168262
VEGFA	-0.0651648	0.583088	0.492621	0.433093	0.542983	0.43739	0.0866923	-0.0403268	-0.536724	0.484048	0.457275	1.35889	1.60856	1.32551	1.18404	0.491613	0.534216	1.34609	0.662102
STAT4	-0.495298	-0.0462997	0.492217	1.37189	1.46862	1.86425	0.757207	1.02178	2.79937	3.57555	1.37595	1.29352	2.16396	2.4718	2.70759	1.77123	0.445505	-1.51651	0.181734
CD72	0.0312451	0.163405	0.491963	0.575394	0.171715	0.0347612	-0.190192	-0.258262	0.0265774	0.0136368	-0.0447773	0.137225	-0.141633	-0.0400991	-0.208144	-0.271163	0.0401925	-0.0890844	-0.103578
PFKFB2	0.0312451	0.907504	0.491613	-0.0721119	0.107147	0.237807	0.0138642	0.110066	0.0265774	0.0136368	0.103675	-0.211637	-0.238333	-0.0057731	0.126614	0.0228179	-0.341698	0.00994719	0.165871
FLCN	-0.188029	0.209758	0.491407	0.356667	0.242286	-0.246481	0.0417069	0.0535871	-0.19657	-0.306289	0.454634	0.150639	0.11938	0.216451	-0.102189	0.121382	0.168912	0.0812289	0.15025
CDKL2	0.0312451	0.00329153	0.491053	0.267709	8.38531e-05	-0.0233737	0.0218711	0.000487409	0.0265774	0.0136368	-0.0916167	-0.0512956	-0.0814089	0.0640246	0.0815707	0.000318615	-1.27441	0.0688391	-0.0283421
ECHDC3	0.364627	0.475713	0.490633	0.334423	0.129177	-0.205562	-0.423931	-0.248314	-0.427259	-0.323188	-0.881351	-0.536963	-0.65924	-0.769807	-0.97712	-0.857887	-0.681587	-0.199873	-0.167222
SLK	0.507761	0.334129	0.490217	0.450641	0.207223	-0.0426734	0.069614	0.458051	-0.512062	-0.540899	-0.136726	-0.292836	-0.08639	0.182186	0.636796	0.430249	0.274481	0.346728	-0.232512
HTR4	0.14925	0.122252	0.489909	-0.159672	-0.288463	-0.200366	-0.387519	0.708237	0.220438	0.632122	-0.014573	-0.00698649	-0.0172131	0.00949999	0.0180232	-0.043937	0.117301	0.0680609	0.217029
ZBTB25	-0.188849	0.389441	0.489625	0.670793	0.449275	-0.0891637	-0.382571	-0.0778489	0.242858	-0.192391	0.127093	-0.0846826	-0.171828	-0.0827535	-0.0885511	-0.0971681	-0.068825	-0.383271	-0.250125
ZNF518A	0.412545	0.26325	0.489309	0.169244	0.380794	0.398091	0.564116	-0.00551127	-0.235409	-0.731516	-0.138798	-0.173727	-0.201914	0.0131306	0.300005	0.0903158	-0.529763	-0.0244048	-0.316405
NRF1	-0.116787	0.0510905	0.489093	0.380794	0.370622	0.0904806	0.396421	0.650701	-0.262894	-0.828491	-0.151793	0.0249587	-0.193203	-0.0565442	-0.152404	0.00932617	0.293712	-0.309535	-0.248631
C6orf62	0.405168	0.317138	0.48865	0.353625	0.570249	0.225737	0.516654	0.253372	0.357681	0.140497	0.0671554	-0.0975766	0.0521347	0.173132	0.222978	0.193703	0.26953	0.195415	0.351751
CREB1	-0.192298	0.748777	0.4883	0.302727	0.357268	0.438905	-0.0282693	0.166864	-0.133858	-0.324442	0.237807	0.123636	0.0310574	0.211411	0.31797	0.224377	0.304276	0.0656509	0.145972
HSP90B1	0.2157	0.459628	0.488036	0.209758	0.343026	0.065939	0.300159	0.0665068	0.344014	0.40761	0.0582088	0.279779	0.368717	0.392568	1.70592	0.631695	-0.154054	0.30856	0.17819
RSL1D1	-0.0663388	0.4974	0.487698	0.478365	0.646904	0.180716	0.646284	0.724605	0.210052	0.351751	0.239831	0.0904806	0.409661	0.184975	0.54939	0.301457	0.212132	-0.0205924	0.332547
PLCB4	0.417191	0.250212	0.487335	0.0469075	0.303634	0.705055	-0.0916167	0.14471	-0.100625	-0.369792	-0.253595	0.290378	-0.333209	-0.204738	0.603045	0.142113	-0.420609	1.80158	0.0407647
ATF7IP	0.281902	0.617229	0.486866	0.579367	0.401141	-0.0383612	-0.083846	-0.0448178	-0.378308	-0.326373	-0.138484	-0.148335	-0.492224	-0.256154	-0.037912	-0.053759	-0.367916	0.0122278	-0.0189802
CHD1	0.410271	0.0305246	0.486588	0.400523	0.380478	0.166864	0.368514	0.686733	0.429713	0.228494	0.368292	0.217948	0.271826	0.514748	1.01543	0.695185	0.725255	0.382362	-0.146704
PIGA	0.181941	0.372061	0.486186	0.56258	0.54939	1.05365	0.245505	0.528525	0.693474	0.315274	0.177746	0.448568	0.282653	0.407416	0.345486	0.139969	-0.344485	0.506563	0.455664
ATP13A3	0.696465	0.30113	0.485832	0.24857	0.395631	0.749565	1.11077	0.844812	0.798679	0.654846	2.27222	1.69453	2.51845	2.58773	2.72702	3.77285	1.41503	0.0768468	0.380229
YY1AP1	-0.0569253	0.169244	0.485407	0.270579	0.68193	0.03878	-0.162733	0.248247	0.236682	0.169396	0.13134	0.196049	0.162091	0.218682	-0.407624	0.132984	0.431377	0.224057	0.514346
PMPCB	-0.287279	0.43186	0.485131	-0.120535	0.361223	0.29904	0.098941	0.0206694	-0.254435	-0.153366	-0.121845	-0.115706	0.129526	0.250074	0.295354	0.284442	-0.0162047	-0.2132	0.065939
ANGPTL4	0.20512	0.0225977	0.484823	1.2217	0.648243	-1.75368	1.08953	0.395368	0.0265774	0.0136368	0.407224	-0.296987	1.47766	0.163121	1.07157	-0.950409	1.22844	0.324264	-0.457626
MYD88	0.717261	0.352636	0.484646	0.896706	0.840909	0.185693	0.99388	0.570249	0.816641	0.366105	0.316637	0.135846	-0.276089	-0.0575471	-0.531603	0.278758	0.274996	-0.457284	0.740747
AHNAK2	0.391065	0.740747	0.484384	0.0721744	-0.200677	-0.669172	-0.384721	-0.0414451	-2.03891	-1.43839	-1.65097	-1.46126	-1.85381	-1.36458	-1.41952	-1.11935	-0.475417	-0.87639	-3.3743
TP53TG3	0.458769	0.148579	0.484048	0.518551	-0.0513451	0.36507	-0.297354	0.0347114	-1.13709	-1.07706	-0.014573	-0.00698649	-0.0172131	0.0414496	0.0559136	-0.0156496	-0.18668	-0.139954	-0.157929
ZKSCAN5	0.598667	0.476246	0.483594	0.474177	0.426391	-0.081887	0.314954	0.489625	-0.063248	-0.280565	0.226995	0.0412313	-0.0989996	0.0996239	0.178249	0.180125	0.175129	0.0783945	-0.113662
CCDC47	-0.117736	0.506227	0.483315	0.168782	0.418558	0.496198	0.357044	0.35037	0.263571	0.151562	0.264482	-0.0775406	0.194316	0.554092	1.15711	0.79449	0.156664	0.255148	0.150444
VPS35	-0.142878	0.599912	0.482782	0.193703	0.328302	-0.161384	0.126741	0.0594679	-0.179553	-0.172095	0.0877527	-0.126135	-0.0997923	-0.233663	0.234863	-0.0304611	-0.128127	-0.101299	-0.244623
TNPO1	-0.249251	0.191075	0.482359	0.27864	0.539308	0.226394	1.0477	0.950402	0.183485	-0.172268	0.387789	-0.088886	-0.149258	0.35315	0.433707	0.786396	0.260963	0.0891311	0.869379
ASPM	1.67308	0.365305	0.482131	-0.684202	0.400523	-1.39775	0.939115	0.102313	0.878044	0.909115	-0.540491	-0.243428	0.0471376	-0.190756	-0.133383	0.238925	-0.934974	-0.494952	0.974834
STX12	0.251114	0.491407	0.481894	0.372262	0.355508	0.424347	0.0380243	0.00566978	0.147748	-0.157929	0.32346	0.725255	0.808402	0.495253	0.359856	0.0477062	0.248877	0.325958	-0.130651
CAB39	-0.0924976	0.349646	0.481554	0.418558	0.335582	0.173779	0.242286	0.522903	-0.0800109	-0.200677	0.185197	0.316767	0.387647	0.747284	0.703382	0.39221	0.378651	-0.371901	0.289213
MID1IP1	0.238622	0.536331	0.481138	0.465735	0.380014	0.0662356	-0.21087	-0.0675294	0.203779	0.238622	0.090561	-0.253183	0.0520316	-0.266345	-0.545026	-0.453649	0.143023	0.153999	0.236842
CYP27A1	-0.31214	0.289302	0.480804	0.724605	0.992561	0.220311	0.272678	0.231593	1.04204	1.29041	0.0806133	-0.334502	-0.787735	0.146278	-0.160857	0.023054	0.125402	-0.904181	0.491407
PDE1C	0.0312451	1.08615	0.480261	-0.348439	0.0668123	-0.661827	-0.291683	-0.201238	0.0265774	0.0136368	-1.08953	-1.0739	-0.923727	-0.373122	-0.260864	-0.373926	-0.343322	-0.746266	-0.757986
STRN3	0.162909	0.358564	0.479862	0.0407087	0.0127411	0.245384	0.344278	0.326605	-0.246084	-0.426329	-0.105097	-0.110453	-0.0782806	-0.143293	0.346728	0.0941669	0.211099	0.644529	0.258664
MAFF	0.663339	0.331334	0.479438	0.899976	0.758856	0.224571	0.929365	0.678471	1.14341	1.65693	1.15173	1.91527	2.657	2.51845	2.88143	1.47766	1.67896	0.177488	1.53945
NCK1	-0.083846	0.295844	0.47906	0.603927	0.530194	0.860333	0.491053	0.515529	0.198906	-0.222001	0.218054	-0.108351	-0.168602	0.112729	0.166475	0.345486	0.0713908	-0.258581	0.209965
PTPN22	-0.954748	0.0443467	0.478773	0.00522942	0.0657451	-0.106848	0.205546	0.330783	-0.784016	-0.812594	-0.179163	-0.0946196	-0.18981	-0.119565	-0.083595	-0.130651	-0.447116	0.0210036	0.0451537
NINJ1	0.724605	0.560669	0.478365	1.76348	1.24987	0.629441	0.712933	0.711703	1.29937	1.11931	0.89047	0.840909	0.252813	0.956944	0.564921	0.843474	1.8892	-0.875578	1.93717
MADCAM1	0.0312451	0.185693	0.477993	-0.0141368	0.317491	-0.128206	-0.176292	0.179615	0.0265774	0.0136368	0.0106436	-0.0628519	0.0613497	-0.169601	-0.239974	-0.262894	-0.351445	0.0160866	-0.103291
USP8	-0.197752	0.264482	0.477762	0.29782	0.375187	0.090696	0.225135	0.611047	-0.240987	-0.376119	0.0531401	-0.130407	0.0257246	0.204129	1.16591	0.421354	0.0800111	-0.0946196	-0.244452
STC1	-0.487226	0.291778	0.477494	-0.117869	0.189204	-0.629256	0.00704416	0.224571	0.842086	1.61478	1.45618	3.73243	5.11745	4.27785	5.68898	0.783247	0.4883	0.721778	0.603405
MED13L	-0.0923978	0.461786	0.477061	0.0660815	0.119486	-0.217589	-0.0487699	-0.0290892	-0.238037	-0.538856	-0.408999	-0.576499	-0.510495	-0.046935	-0.00096906	0.234132	0.0712083	0.0421008	0.0197235
RAD50	-0.0353855	0.172423	0.476699	0.396139	0.312708	0.020081	0.18801	0.273285	-0.146419	0.164858	0.102031	-0.316559	-0.101064	0.172329	1.07623	0.41349	-0.284231	0.110394	0.0836159
OFD1	0.45988	0.284037	0.476246	0.274316	0.112805	-0.332226	-0.0984144	-0.0393814	-0.143362	-0.116659	-0.220521	-0.178449	-0.251204	-0.164448	0.128097	-0.122214	-0.101734	-0.358596	-0.134883
BIRC2	-0.192391	0.364856	0.475713	0.712933	0.85245	0.747964	1.8078	1.48754	0.8175	0.223957	0.719979	0.748777	0.434708	0.8076	1.24453	1.25351	0.781944	0.0314094	0.61371
PYGL	-0.485624	0.697128	0.475294	-0.44426	-0.109737	-0.321871	-0.721678	-0.539805	-0.919265	-0.469912	-1.04468	-1.18603	-1.18144	-1.26203	-1.10375	-1.03471	-0.0297173	-0.370958	-1.1356
KLRC1	-0.784016	-0.0355047	0.475004	-0.114067	0.169889	0.0436017	-0.191523	0.322869	-2.54607	-1.18377	-0.014573	0.0429371	-0.0172131	-0.0164021	-0.0115723	-0.0809321	-0.0311191	0.175403	0.0278408
HIPK3	0.335252	0.705055	0.474656	0.222842	0.445782	0.209145	0.482131	0.142362	-0.127038	-0.200553	-0.334312	-0.440962	-0.683052	-0.275188	0.196548	0.0192013	0.481554	0.0685794	-0.0517038
MORC3	0.541441	0.1832	0.474396	0.315615	0.0681628	0.39221	-0.0882561	-0.050381	0.422785	-0.331764	0.336668	0.646904	0.207453	0.279064	0.273556	0.528525	0.508802	0.0974432	0.46705
JMJD1C	0.3951	0.756692	0.474177	0.598667	0.662914	-0.0866376	0.520207	1.16225	-0.12854	-0.261031	0.139615	0.216451	-0.104494	0.348402	0.617229	0.381139	0.252582	0.0670611	-0.608498
RNF13	0.586574	0.372262	0.473879	0.741208	0.690158	0.911395	0.118143	0.166053	0.579889	0.5379	-0.0778489	-0.299527	-0.35623	0.230846	0.45363	0.27789	0.0873632	0.0336567	-0.162178
KIR3DX1	0.0312451	-0.122147	0.473611	0.0268514	0.122033	-0.182733	-0.488381	0.369938	0.0265774	0.117794	-0.014573	-0.00698649	-0.0172131	-0.111935	-0.110155	-0.194147	0.117794	-0.000179401	-0.0523429
STAT6	0.619592	0.624314	0.473363	0.71082	0.61371	0.0789928	-0.0358927	-0.0158397	0.679052	0.519962	0.156562	0.317653	-0.29435	-0.0938739	-0.559195	0.131497	0.193832	-0.0697363	0.936956
CCNL1	0.51168	0.448273	0.47306	0.448892	0.575394	-0.351745	0.261652	0.213022	0.578863	0.192136	-0.114948	-0.365572	-0.156214	0.556812	1.93717	1.24132	1.16225	-0.588587	0.309301
AASS	0.733204	0.534858	0.472687	0.47306	0.262158	0.339682	-0.0953858	0.130692	-0.318437	-0.575928	0.333111	0.131731	-0.153366	0.212923	0.164006	0.284238	0.182306	-0.412688	-0.109123
FLI1	0.513143	0.296857	0.472382	0.973165	0.816641	0.726323	1.29352	0.977556	0.633176	-0.229792	0.289821	0.579367	0.476246	0.0787901	0.176898	0.448568	0.0144074	0.0735439	0.312002
GALNT4	0.755839	0.45426	0.472067	0.733204	0.0320566	0.377256	0.733204	0.672892	0.80256	1.51852	0.043137	0.0442837	0.0473236	0.0906571	0.0936974	0.0197235	0.704771	0.287284	0.0128118
MXD1	0.309873	0.713859	0.471835	0.307335	0.214172	0.477762	-0.0519308	-0.0827535	-0.050896	-0.406254	0.535239	0.253234	0.112326	0.268038	0.191075	0.174094	-0.53773	0.76541	0.0925273
PLEKHA6	0.0312451	0.690918	0.47144	-1.91532	-2.32571	-0.00894591	-1.91532	-2.58917	0.0265774	0.0136368	-0.518331	-0.474703	-0.637052	-0.72231	-0.925625	-0.853864	-1.4759	-0.0917012	-0.304293
MID2	0.811079	0.283647	0.471051	0.916559	0.530873	-0.0352966	-0.0208567	-0.0430464	1.06996	0.721207	-0.361987	-0.357426	-0.405875	0.171445	0.157092	0.0952522	0.00761523	-0.30244	-0.224963
VPS4B	-0.0528403	0.368717	0.470765	0.334999	0.324698	0.419884	0.286477	0.338352	-0.339109	-0.506794	0.274654	0.0666221	0.0523352	-0.0583055	0.0859506	0.120378	-0.0336178	-0.0302626	-0.0208567
RAD51AP1	1.10185	0.735074	0.470357	0.0423926	0.477061	-0.477965	0.46538	2.68723	0.711703	0.458769	-0.291952	0.136491	0.330233	-0.168123	-0.405134	0.337362	-0.466944	-0.483954	1.16885
CCDC28A	-0.155559	0.361902	0.469975	0.450152	0.450849	0.577901	-0.0278147	-0.0712997	0.148007	-0.173269	-0.379034	-0.459598	-0.367525	-0.331322	-0.241964	-0.358596	-0.610669	-0.645774	-0.487226
MAGI2	-0.146242	0.568258	0.469617	0.583088	0.52604	-0.881351	-0.347911	-0.0634633	-0.75392	-1.05061	-0.330968	-0.300493	-0.331764	-0.287279	-0.31022	-0.357036	-0.0297712	-0.112091	-0.0808669
ARHGEF5	0.155979	0.594033	0.469202	0.491407	0.233348	-0.165258	-0.605777	-0.592873	0.493958	0.347394	-0.211892	-0.108273	-0.252075	-0.249594	-0.384721	-0.479628	-0.262149	-0.3222	-0.234952
INTS7	0.159192	0.962865	0.468922	0.337362	0.0547145	0.371739	0.530873	0.246461	-0.112389	0.211772	-0.119835	-0.271312	-0.088963	-6.69164e-05	-0.0643179	0.163251	-0.0242591	0.0814159	0.138306
NXT2	-0.0372756	0.188119	0.468555	0.670225	0.928066	0.935705	0.464668	0.351961	0.369796	-0.0628024	0.177917	0.307188	0.148776	0.762708	0.801941	0.676377	0.27072	-0.0954939	0.461786
ENPP4	-0.803425	0.145008	0.468111	-0.0203717	0.00556671	1.31891	-0.372028	0.385793	-0.699033	-1.0739	-0.171559	-0.121437	-0.312559	0.372953	0.891443	0.264173	-0.487472	-0.0665374	0.354953
KCNS1	-0.114496	0.654189	0.467746	0.124443	0.594033	-0.107374	-1.201	-0.629256	0.240131	0.49475	-0.0505144	0.0811183	0.012711	-0.148783	-0.0863166	-0.188908	-0.0256919	0.00171517	-0.0959164
ZNF287	0.306667	0.642613	0.467426	0.174971	0.193101	0.0230243	0.282031	-0.288463	-0.0781814	0.726323	-0.190192	-0.319938	-0.169445	-0.107739	0.149719	-0.0293517	-1.19796	-0.52574	-0.738253
GPR19	0.0312451	0.670793	0.46705	0.0386131	0.157954	-0.12741	1.00039	0.0453288	0.0265774	0.0136368	0.0141934	0.0501913	-0.0482628	0.0199804	-0.0152993	0.00407173	-0.478832	-0.133383	-0.0486679
SAG	0.0312451	-0.0401662	0.466764	-0.00756532	0.168106	-0.0465185	-0.0201934	-0.0305975	0.0265774	0.0136368	-0.014573	-0.00698649	-0.0172131	-0.00233114	0.00301296	-0.0611863	0.0640246	0.181844	-0.114404
KLF3	0.540529	0.618955	0.466466	0.587747	0.554842	1.0043	0.83643	0.396421	1.00039	0.176637	-0.156877	0.202031	-0.235982	0.735817	0.621059	0.641307	-0.411944	0.990668	0.117273
IL15RA	4.07907	0.176637	0.466087	1.15711	0.857711	1.44158	0.190019	0.222842	2.51845	1.16591	2.88143	1.50638	1.11077	1.16225	0.133755	1.48179	2.04634	-0.0958155	1.17595
RBM7	0.530566	0.316008	0.465735	0.539868	0.626632	0.654846	0.976342	0.730477	0.316637	0.245265	0.131497	0.125371	0.142113	-0.179163	0.163794	0.0683614	0.489309	-0.492224	-0.262617
OPRM1	0.0312451	-0.323333	0.46538	0.353327	-0.056037	-0.0834034	0.0218711	0.117273	0.0265774	0.0136368	-0.014573	-0.00698649	-0.0172131	0.00453644	0.0124426	-0.0500165	0.0740668	-0.0370732	0.0265325
STK17A	-0.18534	0.911395	0.464961	-0.192191	-0.293213	-0.120665	0.269148	-0.329203	-0.389874	0.13134	-0.283177	-0.494952	0.0400605	-0.0753774	-0.0997111	-0.264496	0.326101	0.0407087	0.242058
APOA2	0.0312451	0.202031	0.464668	0.387789	0.191439	-0.10748	-0.115925	-0.0313163	0.0265774	0.0136368	-0.014573	-0.00698649	-0.0172131	0.0414496	0.0559136	-0.0156496	0.139535	-0.122326	-0.0627452
JAK1	-0.234297	0.387789	0.464297	-0.0346487	0.220311	0.0486481	0.0719172	0.5379	0.158305	-0.213435	0.197179	0.110613	0.108072	0.57503	0.149506	0.361541	0.425689	-0.098707	0.164858
ZCCHC8	-0.174659	0.64078	0.464043	0.521946	0.567643	0.362063	0.135549	0.143687	0.50326	0.286119	-0.237124	-0.207965	-0.0882561	0.00773022	0.0756953	0.145008	0.141013	0.844812	0.350151
AGA	0.263997	0.507508	0.463646	0.322217	0.316767	0.749995	-0.153897	-0.162178	-0.184884	-0.209604	-0.560343	-0.540899	-0.323454	-0.237629	0.237308	-0.32867	-0.129156	-0.514233	-0.806824
SHCBP1	1.44158	0.743604	0.463232	-0.993251	0.138702	-0.57801	0.309463	0.149598	0.879342	0.409661	-0.520258	0.138425	0.409082	-0.00584081	-0.0280053	0.766182	-0.490918	0.221638	0.436938
EPHB2	0.542602	0.272841	0.463038	0.357044	-0.0216421	0.39195	0.276532	0.224937	-0.234952	0.193703	1.10185	1.71975	1.62591	0.635593	0.212373	0.0801972	0.0509597	1.74675	0.0851644
CCNG2	-0.160071	0.582791	0.462702	0.661036	0.313886	0.560039	-0.0567195	0.135152	-0.283177	-0.477086	-0.227577	0.349495	-0.354847	-0.357426	-0.425426	-0.649636	-0.946431	-0.435072	0.137904
GADD45B	0.458051	0.614479	0.46239	0.288421	-0.0267827	0.41349	-0.0707182	-0.130017	-0.0539564	-0.496946	-0.62257	-0.440351	-0.566212	-1.19487	-0.740175	-1.01409	1.60373	1.8748	-1.0739
ZNF672	1.15431	0.235781	0.462045	0.369574	0.0745089	-0.27468	0.0406874	0.173779	-0.176807	-0.183655	0.180477	0.196785	0.331192	0.680841	0.290911	0.385793	0.0283929	0.241866	0.804603
GRN	0.21769	0.523321	0.461786	0.809153	0.80256	0.0658709	0.168318	0.247745	0.361541	0.386952	0.484646	0.183312	-0.291459	-0.0928619	-0.135564	-0.34603	-0.160979	-0.214513	-0.0565981
VEZT	0.0312451	0.482359	0.461407	0.593598	0.44033	0.557474	0.37984	0.383212	0.0265774	0.0136368	0.33057	0.310872	0.157555	0.386625	0.316219	0.557474	-0.0435833	0.0911981	0.814636
PDIA3	0.328876	0.226394	0.461122	0.356234	0.183899	0.3837	0.182751	0.0133928	0.271267	0.28102	0.25661	0.474396	0.452792	0.50224	0.469202	0.508802	0.04268	-0.246839	-0.165342
HEG1	0.56974	0.665177	0.460861	0.0692241	0.37915	0.789765	-0.0685615	0.345241	-0.183834	-0.229647	-0.804307	-0.656758	-0.897703	-0.0824835	-0.230037	0.212132	0.227942	-0.631273	-0.571391
AKAP10	-0.210326	0.519962	0.460539	0.249201	0.19069	0.0802866	0.144348	0.236256	0.228222	-0.0652584	0.145865	-0.0894821	0.0681211	0.215308	0.113707	0.17348	-0.182372	0.183485	0.394375
SALL1	0.0312451	0.0941669	0.460169	0.211617	-0.422368	-0.00637619	0.0408138	-0.412688	0.157954	0.0136368	0.0559817	0.180477	0.0386751	0.0681211	-0.109193	-0.21506	0.123636	-0.09676	0.0548572
ZFYVE16	-0.0590808	0.655579	0.45988	0.82464	0.804603	0.28569	0.531171	0.78041	0.357044	-0.0875354	0.194631	-0.0892356	0.0811796	0.263571	0.670225	0.251845	0.338133	-0.0937768	-0.133383
TRIM5	-0.0487699	0.257914	0.459628	0.637257	0.788322	0.617229	0.763417	0.96845	0.506967	-0.765838	0.878044	0.272195	0.515124	0.35568	0.216138	1.10185	0.0538136	-0.384366	1.21467
ARFGEF2	-0.153509	0.166475	0.459296	0.212501	0.294803	0.346518	0.391065	0.743604	0.355304	-0.165767	0.39744	0.205851	0.0447356	0.535239	0.261209	0.809876	0.157531	0.0535364	0.216713
CD38	0.0312451	0.724605	0.459026	8.00871	4.03876	-0.00254181	0.307837	-0.0637597	0.260295	0.0136368	0.431377	0.218329	0.0399971	0.382362	0.0559136	0.0847555	0.0248315	-0.016444	0.180125
CWF19L1	-0.0689802	0.0417069	0.458769	-0.399799	-0.524634	-0.0451597	-0.0402632	-0.0524214	0.296445	0.862691	-0.0839146	0.201532	0.134978	-0.35789	-0.264058	-0.339481	-0.110544	0.00829023	0.0660815
ZNF267	1.17105	-0.369537	0.458499	1.16427	1.02755	1.2589	1.19815	1.65118	0.868431	0.365806	0.670225	0.596908	0.442509	0.874315	1.06292	1.01543	1.93717	0.11836	-0.151566
SNRK	0.668454	0.39744	0.458051	0.525143	0.467746	0.172261	0.181526	0.0517201	-0.0856183	-0.386843	-0.140875	-0.208968	0.019944	-0.00965925	0.176637	0.0458085	0.413397	-0.0914764	0.111638
TRMT11	-0.0956695	0.315615	0.457538	0.240255	0.264593	0.480261	1.12737	0.586574	0.211099	-0.0868283	0.0828844	-0.0845249	0.168106	0.198308	0.195259	0.108516	0.142924	-0.374378	-0.150829
CTSC	0.605481	0.467746	0.457275	0.340273	0.500715	0.121947	0.891443	0.776782	0.769865	0.958992	1.24987	0.384912	0.922125	0.000350754	-0.149168	0.266636	-0.0921269	-0.647365	0.0531401
CNNM4	0.218682	0.251845	0.456854	0.634879	0.449801	0.0456527	0.22324	0.263997	0.158516	0.122033	-0.131629	0.105959	-0.133075	0.290378	0.0101881	0.0144074	0.275332	-0.133858	-0.273665
ABCA1	-1.60825	1.52941	0.45638	0.971839	1.17595	1.97828	0.283412	1.03887	1.25351	1.98703	1.9043	1.32551	1.21936	1.03045	1.31891	0.568258	0.0497315	-0.0822093	0.137011
CCDC68	1.15711	0.207754	0.456204	0.355948	0.496198	-0.100564	0.0165347	-0.88862	0.630588	0.812657	-0.320347	-0.283177	-0.370958	0.437732	0.175129	0.0345162	0.210052	-0.162092	-0.076282
TIA1	0.310122	0.327263	0.455664	0.317781	0.466764	0.400523	0.220759	0.0896263	-0.437768	-0.649636	0.0662356	0.0774307	-0.0565981	0.0701556	0.406793	0.432707	0.208033	0.0930979	0.0942934
FGGY	0.151726	0.455664	0.455348	0.0860496	0.17348	0.293712	-0.548489	-0.321649	-0.552241	-0.613506	-0.0789477	-0.177896	0.139187	-0.179353	-0.09263	-0.295526	-0.0352547	-0.83452	-0.669172
PPWD1	-0.201655	0.316971	0.455096	0.157187	0.264315	0.138597	0.162538	0.255719	-0.0982992	-0.0567195	-0.183503	-0.219104	-0.113662	0.240844	0.306036	0.168493	0.19628	-0.382835	-0.352943
RRAGC	0.513527	0.288674	0.454634	0.544911	0.338638	0.0966176	0.111292	0.10535	0.155722	-0.219442	0.16245	-0.313784	-0.262149	-0.398104	-0.172095	0.00193374	-0.0861235	-0.391025	0.318602
TRIP12	-0.0863166	0.785743	0.45426	0.289302	0.329908	-0.022484	0.251845	0.118057	0.343613	-0.0749622	0.142519	0.165331	-0.0954427	0.299203	0.317781	0.469975	0.116053	-0.0890263	0.159397
MEF2C	1.24786	0.0562554	0.45363	0.175058	0.168782	-1.1167	-0.549154	-0.213612	0.18801	-0.638349	-0.387519	-0.592332	-0.358095	-0.248589	0.10044	0.0906053	-0.367916	-0.304425	-0.0811449
SMAD6	-0.136726	0.31215	0.453328	-0.0501409	-0.065416	-1.31582	-0.960074	-1.17917	-0.556251	-0.471511	-1.74883	-1.8221	-1.96221	-0.877837	-1.0739	-1.18603	-0.751843	-1.0739	-1.11241
RAB9A	0.269148	0.528065	0.453025	0.68589	0.904218	0.617684	0.295156	0.207642	0.272841	0.358564	0.0346351	-0.337011	-0.373926	0.346034	0.114129	0.0625901	0.253549	-0.405134	0.480261
POLD3	0.584414	0.263031	0.452792	0.278452	0.302263	-0.368728	0.401799	0.269375	0.524771	0.85245	-0.300343	-0.359798	-0.147274	-0.242112	-0.210221	0.0562554	-0.319565	-0.245588	0.546857
RNF170	-0.0985692	0.349318	0.452524	0.399481	0.142924	0.497016	0.1185	0.104738	-0.0732965	-0.337011	-0.242112	-0.355964	-0.286539	0.0205988	0.116702	0.179976	0.0174258	-0.172641	-0.0302626
REV3L	-0.198986	0.403778	0.452307	0.271483	0.564921	0.348545	-0.0623158	0.126741	-0.495637	-0.853864	-0.145915	-0.647365	-0.368553	0.534858	0.945027	0.328513	0.709033	-0.756404	-0.379536
GGNBP2	-0.122469	0.482131	0.452025	0.203037	0.169679	0.148007	0.0911981	0.0460893	-0.0674263	-0.236401	0.211617	0.0506379	0.208616	0.112326	1.05792	0.214043	-0.329203	0.151397	0.00980147
WNT1	0.0312451	-1.26203	0.451779	0.157092	-0.0951721	-0.0976399	-0.450786	0.234259	0.0265774	0.0136368	0.071126	-0.00698649	0.0472644	0.112056	0.0368852	-0.0674857	1.65693	0.101194	-0.00333953
SLC30A1	-0.18941	0.47144	0.451533	0.935705	0.692456	0.402947	-0.00700886	0.00965703	-0.645774	-0.510495	-0.531957	-0.870259	-0.553143	0.270015	0.324028	0.126834	1.05365	0.38295	-0.119995
USP48	0.437732	0.241669	0.451328	0.127729	0.11836	-0.290185	0.0997113	0.084807	-0.17397	-0.343023	-0.0456965	-0.167144	-0.206519	-0.113342	0.313151	0.315411	-0.117703	0.199757	-0.337685
METTL9	-0.123702	1.00273	0.451143	0.0925273	-0.176911	-0.229098	0.107388	0.792089	-0.492959	-0.2132	-0.346429	-0.265801	-0.222001	-0.48944	-0.562304	-0.452067	0.0349012	-0.551648	-0.545458
PUS7	0.939115	0.205684	0.450849	0.360337	0.32346	0.216713	0.301795	0.263391	0.52157	0.313151	0.173132	0.275332	0.241866	0.480261	0.393741	0.62219	0.255989	0.442738	0.311263
C7orf25	0.407416	0.693474	0.450641	0.529753	0.343613	0.30856	0.159752	0.716695	-0.0596699	-0.12622	-0.0941454	-0.256874	-0.204291	0.110883	0.0318567	-0.137458	-0.0358927	-0.122056	-0.348061
STX18	0.547343	0.0950613	0.450442	0.412545	0.322869	0.220438	-0.0248357	-0.0292694	-0.162092	-0.148877	-0.11317	-0.085772	0.039784	-0.0250016	-0.252937	-0.275039	0.0479956	-0.140946	-0.0248571
ANKRA2	-0.113342	0.249775	0.450152	0.60137	0.573414	0.884327	0.284442	0.539868	-0.167485	-0.197342	0.0473236	-0.23566	-0.100564	-0.05609	-0.19799	-0.0288472	-0.312709	-0.152897	0.0567289
UPF2	0.358869	0.67359	0.449801	0.14547	-0.134058	-0.380198	-0.152563	0.271052	-0.116592	-0.287824	0.159981	0.151294	0.11195	0.0811796	1.37595	0.129833	-0.154328	0.00183431	-0.0376629
PPY	0.0312451	0.192418	0.449454	0.187178	-0.308523	0.000776613	-0.258262	0.0212749	0.0265774	0.0136368	-0.014573	-0.00698649	-0.0172131	0.0414496	0.0559136	-0.0156496	-0.0932948	0.0306608	0.0330844
CACNA1C	-0.733344	-0.0570558	0.449275	-0.031856	-0.371163	-0.150439	-0.0251531	0.390482	-0.268257	-0.210614	-0.514938	-0.469624	-0.558149	-0.0725207	-0.255207	-0.232253	0.246387	0.152963	-0.654519
C3	0.26068	0.298915	0.448892	0.922125	1.24786	6.00328	0.34883	0.554842	3.38109	5.84419	2.72702	3.77285	6.2124	4.58959	6.2124	2.57253	1.79356	-0.166899	1.34215
ZNF410	-0.0367659	0.320954	0.448568	0.420899	0.3837	0.373863	0.017031	0.0709989	0.255989	0.166763	0.0814159	0.141013	0.112056	0.309301	-0.139119	0.259592	0.336914	-0.00710153	-0.188337
MOSPD2	-0.757405	0.307582	0.448273	0.721207	0.228893	0.139444	0.106664	0.249848	-0.200771	-0.355035	-0.309892	-0.356696	-0.323333	-0.220643	0.280842	0.0675677	-0.0431439	0.348545	0.218054
INHBE	-0.306864	0.537087	0.447974	0.589116	1.06292	4.4751	-0.377114	-0.169338	2.30494	3.22882	0.86563	1.13797	0.516985	1.21168	0.688844	0.787154	-0.51258	4.4751	0.477061
CEP57	0.147097	0.593598	0.447731	0.126681	0.069257	0.386625	-0.304425	0.240528	-0.475034	-0.27468	-0.330204	-0.431342	-0.142878	-0.281073	0.034093	0.141983	0.0347114	-0.222607	-0.0871922
CYP1A2	0.0312451	0.353327	0.447456	0.0936273	0.167458	0.042711	0.071126	0.160174	0.149719	0.143839	0.0433873	0.0582612	-0.0172131	-0.0082876	-0.0476095	-0.130139	0.259007	-0.0317072	-0.0681187
CENPJ	0.702667	0.0978141	0.447207	0.0538319	0.190261	-0.875578	0.483594	0.225135	-0.105908	0.478773	0.063379	0.206102	0.181639	0.241669	0.463038	0.208616	-0.0148101	0.635593	0.596908
CCDC91	0.208033	0.321135	0.446795	0.34005	0.403518	0.787154	-0.101299	0.0720443	0.179251	-0.213612	-0.0800593	-0.119216	0.137011	0.0954379	0.64539	-0.0271034	0.0327935	-0.140714	0.000585703
SWAP70	-0.591247	0.273911	0.446448	0.261209	0.249201	0.157695	0.422568	0.503731	0.233348	-0.112013	-0.389608	-0.0357944	-0.588587	-0.0822606	0.184647	0.149812	-0.250517	-0.00655275	0.387332
INPP5J	0.0312451	0.18548	0.446202	0.0375698	0.194631	-0.200132	-0.762202	0.00822594	0.0265774	0.0136368	0.197701	0.280842	0.116582	-0.00249773	0.0133563	-0.185632	-0.0407263	0.0316026	0.187794
PARD3	0.504717	0.102835	0.445782	0.33037	0.136185	-0.121974	0.373705	0.00356394	-0.108351	-0.254435	-0.0943958	-0.125834	-0.139792	-0.0557824	0.145972	0.0210955	-0.037912	0.318287	0.0622878
ALDH3B1	-0.0419714	0.306213	0.445505	-0.0512956	-0.0457566	-0.83452	-0.25714	-0.358779	-0.662551	0.16617	-1.27126	-1.37288	-1.06672	-0.811529	-0.816604	-0.883705	0.124817	-1.38634	-1.8221
FXYD7	0.0312451	-0.550913	0.445163	0.0424908	0.0703235	-0.0460931	-0.456986	0.0133563	0.0265774	0.0136368	-0.109053	-0.0925648	-0.130081	0.0614047	-0.0174636	-0.090138	0.0316783	0.00758653	0.0321499
STX11	0.0312451	0.147901	0.444977	1.19427	0.570836	-0.0781814	0.16245	-0.273398	0.125243	0.0136368	0.519133	0.516985	0.0665628	0.552771	-0.0113258	0.258288	2.58773	-0.0254389	0.940653
OSBPL8	-0.420609	0.0511917	0.444677	-0.232632	-0.567608	0.351318	-0.285412	0.0701148	-0.186288	-0.469238	0.658145	0.0510522	0.467426	1.27884	2.1541	1.42263	-0.410724	0.939115	-0.0666844
CNTN2	0.0312451	0.0595532	0.444384	0.201813	-0.00403791	-0.0824835	-0.161384	-1.00666	0.0265774	0.0136368	-0.014573	-0.00698649	-0.0172131	-0.0291408	-0.00584081	-0.101251	-0.129245	0.231829	0.284238
DCP2	-0.44426	0.0166179	0.444025	-0.0153507	-0.1056	0.709033	0.560039	0.917796	0.153358	-0.196147	0.203885	0.228494	0.199312	0.293039	0.364406	0.0647483	0.263571	0.0024422	-0.189953
TRIM24	0.559518	0.60137	0.443715	0.239733	0.104562	0.185816	0.477762	0.355508	-0.417869	-0.171828	0.200928	0.369938	-0.176124	0.143757	0.227942	0.190127	-0.251907	-0.101555	-0.088678
UNC93B1	-0.0394363	0.215992	0.443467	1.03045	0.898901	-0.191191	0.267184	0.161753	0.818568	0.329772	-0.43656	-0.324708	-0.697884	-0.870259	-0.771849	-1.04006	-0.32405	-0.583433	0.24355
ZMYM4	-0.147689	0.379568	0.443172	0.288674	0.248345	0.0766378	0.0806133	0.0126638	-0.280308	-0.353571	0.0474444	0.1165	-0.12892	0.362678	0.254052	0.214873	-0.0328394	-0.402688	-0.378096
SERPINI1	-1.09236	-0.380543	0.442969	0.350151	-0.25045	0.206851	0.185576	-0.751843	-1.71093	-1.86946	-1.02595	-1.05748	-0.83452	-0.642136	0.290575	-0.57801	0.160174	-0.594596	-0.584922
EFR3A	0.593199	0.475294	0.442738	0.226174	0.327459	0.249775	0.173003	1.30749	0.493018	0.184238	0.327633	-0.0795567	0.120378	0.106519	0.373863	0.313274	0.190961	0.503731	-0.0218165
TANC2	-0.149911	0.49475	0.442509	0.0981061	0.0559817	-0.517979	-0.407438	-0.19594	-0.964703	-0.551236	-0.466565	0.442738	0.118203	0.328171	0.195415	-0.0942014	0.0406874	0.627866	-0.388464
SLC2A4RG	-0.221386	0.322652	0.442283	0.352146	0.0865309	-0.202967	-0.353989	-0.422368	-0.275039	0.190127	-0.847601	-0.773881	-0.733344	-0.824188	-1.04744	-0.690989	-0.0459485	-0.324328	-0.0127263
GCC2	0.305818	0.22907	0.441974	0.461786	0.672892	0.211772	0.378892	0.111084	0.204337	-0.314845	0.163007	-0.142473	-0.126638	0.444025	0.850983	0.369796	0.397899	-0.0117858	-0.000179401
ZNF480	-0.765019	0.464668	0.44163	-0.0499588	0.129367	-0.0466342	1.24132	0.946098	-0.462352	-0.165258	0.190019	0.0535871	0.0590514	0.183101	0.76541	0.368514	-0.414113	-0.261998	-0.201736
S100A6	-0.0899907	0.311534	0.44129	-0.104199	-0.225808	-0.288253	-0.382318	-0.330204	-0.0841063	-0.0491863	-1.11241	-0.836608	-0.606664	-1.35181	-1.1269	-1.4759	-0.0197655	-0.0218613	-0.0741399
TEAD1	-0.438848	0.517819	0.440695	0.116791	0.183637	0.0281193	-0.160596	-0.189094	-0.167313	-1.17917	-0.425222	-0.547727	-0.627871	-0.177617	0.207754	0.239237	-0.179553	-0.0732965	-0.0460299
ARHGAP5	0.36507	0.295156	0.44033	0.243341	0.163007	0.134698	-0.340345	-0.0140553	-0.241133	-0.595083	-0.671095	-0.721678	-0.828491	-0.588836	0.0048793	-0.34965	0.0289188	-0.0585362	-0.191523
KPNB1	0.202274	0.564414	0.440073	0.267886	0.354319	-0.27071	0.0988772	0.146953	0.182628	0.149071	0.398582	0.386625	0.469617	0.678471	0.581178	0.87575	-0.0412429	-0.295376	-0.157811
ART3	2.32272	0.093908	0.439823	0.165576	-0.0567195	0.0286022	0.0300802	-0.204548	0.137323	0.0136368	0.120442	0.148436	0.0220324	0.0981061	0.0346351	0.0415795	-0.435374	-0.0579629	0.367892
ADA	-0.180176	0.628379	0.439391	0.0343322	0.139811	0.133974	-0.242112	-0.164361	-1.87946	-1.38634	-0.524634	-0.188908	0.160174	-0.440962	-0.773881	-0.784016	0.218792	0.313613	-1.97637
SLC39A6	0.308986	0.181734	0.439131	0.336231	0.217948	0.194316	0.58083	0.128211	0.172606	-0.107073	0.178249	0.260295	0.177579	0.564921	0.768671	0.667772	0.568672	-0.212831	0.176898
CLIP4	0.775668	0.354775	0.438905	0.34166	0.486186	0.434414	-0.156772	-0.077297	0.136397	-0.126839	-0.363118	-0.470222	-0.278315	-0.224707	-0.149753	-0.0299186	0.476246	-0.536049	-0.101698
ASCC1	-0.554314	0.137833	0.438665	0.38295	0.491407	0.676377	0.372262	0.377001	-0.243914	-0.314518	0.560039	0.275983	0.197179	0.0793732	0.106664	0.0754267	-0.0242591	-0.415609	0.0712083
UTP14C	-0.0893928	0.505924	0.438324	0.120442	0.266636	0.262327	0.698741	1.01334	0.430249	0.293212	0.0680609	-0.130553	-0.113419	0.27767	0.368041	0.233494	-0.134428	0.475713	-0.40647
YPEL5	-0.347911	0.342337	0.438065	0.554842	0.579889	0.735817	0.281528	0.05741	-0.1019	-0.250125	0.452524	0.414824	0.0676848	0.146093	0.252341	0.0997113	-0.154449	-0.183834	0.330041
RB1CC1	-0.090412	0.259803	0.437732	0.186692	0.350151	0.330783	0.248345	0.319723	-0.285412	-0.369102	0.134978	-0.155773	-0.127508	0.334671	0.78041	0.274316	-0.0306893	0.0840371	-0.110617
ZNF638	-0.0776096	0.406601	0.43739	0.0901794	0.26953	-0.031856	0.260201	0.256136	0.13134	-0.138566	0.245265	-0.167822	0.058591	0.469202	1.2217	0.79293	0.239954	-0.0509434	-0.13681
RASA2	0.54939	0.118801	0.437181	0.462045	0.447974	0.197864	1.75479	0.2157	0.797464	0.692456	-0.118484	0.844812	0.0361789	0.484823	0.489625	0.678471	1.23596	0.196652	0.30856
MAFB	-0.664532	0.497016	0.436938	0.837817	0.670793	0.475004	0.220311	-0.022484	-4.00702	-2.14761	0.113457	1.28175	0.120442	1.04204	0.0922959	0.0442837	0.344701	0.0933899	-0.418227
TGFBR2	0.249775	0.553163	0.436701	0.266636	0.559518	-0.520258	0.127467	0.171876	0.54939	0.550203	-0.408488	0.318175	-0.510153	-0.371689	-0.871251	0.0983752	-0.071964	-0.639183	0.0534942
BNIP3	-0.158106	0.635593	0.436421	0.693474	0.416944	0.296384	-0.225089	-0.244452	0.163574	-0.121096	-0.0791878	1.66658	2.0672	1.16427	1.44158	-0.296426	-0.123272	-0.348439	0.540213
GOT1	0.291891	0.532147	0.435946	0.349495	0.253234	0.303021	-0.172095	0.00396808	0.511325	0.717261	0.0738949	-0.18962	0.311021	0.261508	0.159981	0.0485757	-0.00843069	0.571958	0.0229044
KCNK13	0.0312451	-0.247787	0.435641	0.0734722	0.0565675	-0.037912	0.000847263	0.189388	0.0265774	0.0136368	-0.0636931	-0.0332802	-0.0781814	0.0136005	0.00168392	-0.0629333	0.0169714	-0.0845249	0.0688391
LYRM2	-0.131982	-0.0333405	0.435398	-0.340613	-0.232057	-0.320808	-0.273506	-0.0201396	-0.0923978	0.15025	0.182628	-0.1528	0.243801	0.19298	0.531171	0.169755	-0.0356134	0.254854	0.537485
SMC3	0.226238	0.208228	0.435042	0.0919733	0.179341	0.0386751	0.410683	0.414612	-0.251309	-0.142323	-0.0573141	-0.0976399	0.0435474	0.355508	0.955284	0.431377	-0.34206	0.00270825	0.397168
GJA1	-0.152404	0.889244	0.434708	-0.0273125	0.00882235	0.0490081	-0.142323	-0.41001	-0.234525	-0.100137	0.585668	0.730477	0.809876	0.44033	0.478773	0.224057	-0.294423	-0.849356	-0.684883
GTPBP1	1.40898	0.222842	0.434414	0.635593	0.676887	-0.059158	0.0660012	-0.0273125	1.10888	0.276644	0.365564	0.297332	0.0384407	0.246551	-0.191379	0.182628	0.182139	-0.125516	-0.21605
ZNF165	0.0312451	-0.0243153	0.434186	0.0611944	0.468555	0.058591	0.598667	0.634434	0.0265774	0.144025	-0.159062	-0.164806	-0.248589	-0.0748842	0.240402	0.00756931	-1.01409	-0.0886161	0.117329
SNX16	0.38295	-0.131138	0.433986	0.235956	0.260063	0.300159	0.000540299	0.744963	-0.371901	-0.431342	0.309873	0.167015	0.0889825	0.422568	0.40985	0.0748519	-0.264332	0.334295	0.0373144
GBA3	0.0312451	0.159483	0.433707	0.215444	0.237807	0.0419812	0.200441	-0.0257945	0.0265774	0.0136368	-0.014573	-0.00698649	-0.0172131	0.0414496	0.0559136	-0.0156496	0.280216	-0.0155257	0.0291295
GPR135	0.174748	0.276987	0.433463	0.364155	0.238459	-0.0664783	-0.344485	-0.127508	0.0265774	0.0136368	0.175901	-0.188441	-0.0669008	0.127729	0.168493	0.0645421	-0.396359	0.136071	-0.170701
AFTPH	-0.0680745	0.480261	0.433093	0.527228	0.446448	0.131444	0.273018	0.260201	0.340273	0.593598	0.0110234	0.226727	0.087285	-0.139629	0.48865	0.0327935	0.62219	0.00944034	0.346181
CLK4	-0.518888	0.823684	0.432707	0.00761523	0.47306	0.558843	1.02377	0.956944	0.3148	-0.34219	0.615616	0.126159	-0.0584756	-0.00123575	0.664517	0.319031	0.169755	-0.153366	0.230846
HTR1B	0.0312451	0.0188834	0.432444	-0.00624618	0.119275	-0.170832	-0.0354585	-0.272344	0.0265774	0.0136368	0.0786654	0.161418	-0.0172131	-0.135766	-0.136465	-0.22127	-0.120535	-0.0140948	0.427301
PNMA2	-0.206118	1.02755	0.432054	0.421679	0.603045	0.428879	0.294803	0.604513	-0.368094	-0.594596	-0.808273	-0.59844	-0.732268	-0.57801	-0.566212	-0.352943	-0.0865509	-1.48245	-1.04583
OGT	-0.230505	0.515846	0.43186	0.0235861	0.199023	-0.116494	0.16498	0.241127	-0.124343	-0.352703	0.531171	0.177229	0.0970185	-0.0811835	0.40088	0.505292	0.206395	-0.279271	-0.143801
DNAJB14	-0.0378481	0.257271	0.431631	0.241669	0.351318	0.391065	0.176041	0.212923	-0.0540038	-0.321546	0.0497315	0.0205988	0.0210955	0.0814159	0.474177	0.166864	-0.0140553	-0.183729	-0.831529
RNF111	0.438665	0.269678	0.431377	0.480804	0.362678	-0.104952	0.145972	0.364155	-0.114246	-0.298841	0.106025	0.178062	-0.118898	0.219649	0.14033	0.184647	0.188367	0.122901	0.167015
ZFR	-0.0789477	0.450442	0.430837	0.0634515	0.203368	0.0907559	0.0048793	-0.0029033	-0.0979158	-0.18122	0.0864046	-0.296799	-0.182926	0.309628	0.0920419	0.476699	-0.0113258	-0.0298771	-0.123702
CTNNA1	0.198491	0.295937	0.430575	0.219222	0.103237	-0.213435	0.215129	0.349495	-0.177383	-0.231037	-0.154054	-0.229647	-0.182814	0.104817	-0.199963	0.0494713	0.0318926	0.114698	0.0373944
SH3BGR	-0.193681	0.352933	0.430249	0.253828	-0.00212469	0.71452	-1.10804	-0.303817	-0.407438	-0.26906	-0.141832	-0.270527	-0.388464	-0.473594	-0.683612	-0.695407	-0.0408298	-0.175227	-0.306289
DDX10	0.766182	0.239098	0.429942	1.78388	1.52941	-0.333433	0.512039	0.466087	0.22127	0.133871	0.176041	-0.0409471	0.145385	0.275821	0.762708	0.380794	-0.297973	0.341432	0.481138
PER3	-0.274283	0.223957	0.429713	-0.247612	0.0562061	0.276987	-0.956173	-0.923727	-0.759829	-0.656282	-0.860828	-0.875578	-1.23217	-0.627871	-0.807342	-0.421648	-0.297354	-0.19516	-0.437107
FNBP4	0.523321	0.225266	0.429167	0.357885	0.270579	-0.000724129	0.471051	0.489309	0.377856	-0.0731183	0.491053	0.168219	0.235567	0.349318	0.436421	0.656013	0.315411	0.06351	0.500208
OTC	0.0312451	0.105223	0.428879	0.0769574	0.06351	-0.0814089	0.142113	-0.0979158	0.0265774	0.0136368	-0.014573	-0.00698649	-0.0172131	-0.0778489	-0.0721119	-0.157738	-2.54607	-0.210614	-0.268702
UBR4	0.582348	0.190426	0.428653	0.0839302	0.162789	0.0646188	0.393106	0.339037	0.58722	-0.125169	0.263391	0.13134	-0.172011	0.489309	0.229218	0.298232	-0.17491	0.398415	0.546303
GAPVD1	-0.144441	0.169755	0.428441	-0.206011	0.0251592	-0.0323946	-0.447673	0.00831636	-0.0708628	-0.156706	0.118143	0.143135	0.151726	0.264764	0.270579	0.30113	0.225737	0.648243	0.275609
PLAG1	-0.397251	0.243341	0.428193	-0.0436121	0.0290474	0.442738	-0.286122	-0.0891637	-0.550339	-1.26203	0.304446	-0.0683126	-0.11504	-0.2365	0.118551	-0.114629	-0.169046	-0.281394	-0.513291
SNX5	-0.425222	0.426644	0.427843	0.0887561	0.289302	0.0669501	0.199023	0.247378	-0.504013	-0.57855	-0.309393	-0.379961	-0.274947	-0.321369	-0.177896	0.0281193	0.466764	0.0265774	-0.111313
ITPKA	-0.149403	0.11938	0.427547	0.904218	0.792089	-0.0617808	0.157187	-0.0194052	-0.128206	-0.247787	-0.14869	-0.100209	0.0976048	0.133262	0.017031	0.0240223	0.0187935	-0.101953	0.539868
PHC3	-0.035427	0.412347	0.427301	0.0621272	0.18641	-0.208309	-0.152697	-0.110544	-0.0367982	-0.0528403	-0.217918	-0.209323	-0.329203	0.00665514	0.0111563	0.0926472	0.408288	-0.0785732	0.218947
NUPR1	0.493712	0.3293	0.426922	0.491053	0.316637	1.68641	-0.190315	-0.222607	-0.250583	-0.245959	0.229869	-0.298377	0.045694	-0.53773	-0.27071	-0.671813	-0.552241	-0.0681187	0.133058
THNSL2	-0.4636	0.136699	0.426644	0.320266	0.134039	0.136491	-0.265329	-0.320132	-0.341542	-0.525177	-0.407624	-0.465856	-0.574049	-0.37849	-0.431844	-0.642136	-0.157811	-1.03149	-0.740175
RNF138	0.623184	0.333319	0.426391	0.665177	0.637805	0.55543	0.47144	0.377256	0.403209	-0.0651648	0.13437	0.0738949	0.191572	-0.081953	0.00142388	0.165047	-0.0382266	0.176898	0.203591
GPR50	0.0312451	-0.11023	0.426151	-0.00736037	0.247965	-0.0962039	0.75305	-0.0593186	0.0265774	0.0136368	-0.014573	-0.00698649	-0.0172131	-0.0452792	-0.0403691	-0.121845	-0.244623	0.0961991	0.0904806
ARAP3	-0.174178	0.361223	0.425938	0.331692	0.422785	-0.255207	0.02634	0.124288	-0.234854	0.45988	0.0866923	0.565525	0.599912	0.195905	-0.0612641	-0.117799	0.0192013	1.51073	-0.050852
WNT3	0.0312451	0.256372	0.425689	0.532147	0.528945	0.106984	0.311263	0.0685794	0.0265774	0.0136368	-0.215451	-0.304119	-0.334502	-0.0728194	0.0115839	0.0866923	-0.389608	-0.0808669	-0.143934
CNOT8	0.306522	0.182751	0.425411	0.338352	0.266323	0.716695	0.438905	0.57396	-0.146357	-0.0956695	0.198759	0.470765	0.537485	0.38295	0.205996	0.0501448	-0.153574	0.412042	0.317781
LARP4	0.519962	0.701992	0.425161	0.534523	0.586574	-0.0369631	0.76541	0.101338	0.315274	0.24072	0.170792	0.148117	0.0210036	0.401542	0.489909	0.340534	0.349318	-0.312304	-0.483562
AURKC	0.0312451	-0.0717068	0.424845	0.7234	0.650203	0.015548	-0.0276933	0.274996	0.0265774	0.0136368	0.126993	0.0487108	-0.0653112	-0.25913	-0.450477	-0.328081	0.515529	0.20755	0.0405733
NAV3	0.477762	0.779268	0.424347	0.449454	0.205255	-0.26906	0.298116	0.0441518	1.09275	1.01742	0.138702	0.171993	-0.355964	0.284037	0.825848	0.399754	0.753758	0.530566	1.41503
ADAM9	-0.150829	0.350878	0.42401	-0.106158	-0.226755	0.24072	0.270579	0.895217	-0.141716	-0.256874	0.143371	0.511325	0.362063	0.41349	0.458499	0.967016	-0.0304453	-0.331764	0.447731
SLC8A1	0.0312451	0.71913	0.423663	0.134978	0.139038	-1.02287	0.130576	-0.230712	0.5379	0.110883	-0.654519	-0.724243	-0.274283	-0.759829	-0.439761	0.00411245	-0.56808	-0.201488	0.109774
TMEM59	0.349026	0.429713	0.423547	0.500715	0.472067	0.687654	-0.00596371	-0.0600598	-0.0366075	-0.0774142	-0.356457	-0.416127	-0.374864	-0.282388	-0.0235664	-0.35958	-0.0850243	0.0947678	-0.0383612
GSC2	0.0312451	-1.18603	0.423073	-0.0880104	-0.0663877	0.00107828	0.408288	-0.170414	0.0265774	0.0136368	-0.014573	-0.00698649	-0.0172131	-0.33517	-0.425673	-0.436215	-1.01599	0.221485	0.222159
NRIP3	0.204025	0.0596519	0.422785	0.41303	0.343823	-0.0170023	0.713859	0.460539	0.871432	0.8175	-0.201085	0.496516	0.182557	-0.0020698	-0.1118	0.0974432	0.291891	0.88677	0.41303
SIGLEC8	0.0312451	0.170667	0.422568	0.102313	0.0503776	0.0495549	-0.0393814	-0.0708628	0.173003	0.130692	-0.014573	-0.00698649	-0.0172131	0.0414496	0.0559136	-0.0156496	0.3195	-0.117141	0.200612
CHAC1	0.734297	0.240844	0.422206	0.314173	0.251656	2.64431	-0.62257	-0.230037	1.65693	2.32272	-0.163889	-0.611093	0.010576	-0.338748	-0.292957	-0.643646	-0.671095	1.54543	-0.0970441
HLTF	-0.123003	0.0540761	0.421984	-0.14701	-0.0451173	-0.538856	0.0729566	0.0987684	-0.276544	-0.318797	-0.181852	-0.264496	-0.176911	0.0707963	0.221785	0.224937	-0.369792	-0.130553	0.00984997
DYNLT1	0.870382	0.375187	0.421679	0.625349	0.718441	0.412756	0.257001	0.418762	0.64078	0.381139	0.650203	0.528945	0.774619	-0.0342875	0.00251373	-0.224605	0.0750269	-0.184684	0.102313
NRIP1	0.165331	0.366105	0.421354	0.844812	0.882505	0.412042	1.53945	1.39145	0.827122	0.166475	0.46239	0.914059	0.468922	0.265489	0.654846	0.722666	0.331334	0.0535871	0.720713
TTC13	-0.0725676	0.150722	0.42109	0.202796	0.159607	0.381139	0.162909	0.553613	-0.440962	-0.273083	-0.276834	-0.339481	-0.31917	0.409368	0.58722	0.132874	0.222474	-0.306046	-0.0463569
FBXO7	0.71452	0.41349	0.420899	0.570836	0.434708	-0.185793	-0.022484	0.0216895	-0.0581412	-0.0649631	-0.081953	-0.12741	0.0140872	-0.241279	-0.189953	-0.275463	-0.0182054	0.0194214	-0.000284296
SNW1	-0.0384219	0.525594	0.420688	0.26325	0.287504	0.0845339	0.214464	0.187794	-0.0667658	-0.0734483	-0.189953	-0.176911	0.102926	0.161546	0.425411	0.187794	0.0857795	-0.250836	-0.274947
RAP1B	-0.299256	0.816641	0.420448	0.386362	0.414612	0.292078	0.0661699	-0.0242456	0.294412	-0.134428	0.185693	-0.227119	0.0673141	0.315411	0.417682	0.249956	0.023054	0.0492149	-0.0911099
APOBEC3F	0.636796	0.460539	0.420113	0.489625	0.482359	0.139615	0.0507023	-0.100349	0.405969	-0.615609	0.199429	-0.044299	0.144348	-0.277639	-0.138566	-0.31864	-0.299879	-0.124812	-0.0229809
LRRC49	0.134787	0.510463	0.419884	0.726323	1.08953	1.34609	1.71975	1.65693	0.192809	-0.0736678	0.925175	0.629991	0.57503	0.608997	0.956944	0.958992	0.357044	-0.1656	1.91527
UBA6	0.708237	0.508802	0.419571	0.535768	-0.130487	0.396421	0.806629	0.491963	0.518551	0.349318	0.138597	0.638358	0.244011	0.255531	0.728746	0.469202	0.40985	0.0749626	0.175755
HERC5	1.86425	0.213283	0.419377	2.92154	2.88143	0.066364	1.38118	0.188481	4.58959	1.66658	0.129177	0.0695846	0.0657451	0.0175291	0.0401279	0.0210036	0.774619	0.0110234	2.64431
LIMD1	0.357885	0.139535	0.419215	0.444977	0.405969	-0.259277	0.158199	0.0524861	-0.0916167	-0.404078	-0.158716	0.204756	0.125243	0.102623	0.156434	0.195905	0.654846	-0.00281803	0.193926
GP6	0.0312451	1.60373	0.418972	0.0702342	-0.0934139	-0.0208567	0.333864	-0.0854378	0.0265774	0.0136368	-0.014573	-0.00698649	-0.0172131	-0.00788808	0.0317844	0.0139294	-0.0295761	0.130576	0.000981616
SLC44A1	-0.121794	0.366294	0.418762	0.232607	0.2287	0.108291	-0.310906	-0.00619478	-0.790007	-0.930249	-0.284918	-0.597309	-0.595083	-0.531603	-0.326565	-0.307893	-0.118701	-0.839018	-0.596292
PRKCE	-0.100712	0.157275	0.418558	0.412756	0.502638	-0.0331905	0.00949999	0.322494	-0.0823916	-0.12307	-0.386313	-0.553143	-0.473281	-0.308523	-0.333433	-0.383835	-0.0804858	-0.285623	-0.327617
TAX1BP1	0.400523	0.420448	0.418313	0.327459	0.44129	0.28512	0.256372	0.161546	0.300694	0.140067	0.388762	-0.051447	0.0946906	0.35037	0.998237	0.596908	-0.146596	0.0509933	0.312508
UBB	0.18536	0.448892	0.417985	0.359376	0.475294	0.0811796	0.189204	0.204627	0.228067	0.22335	0.453328	0.17011	0.14358	0.136397	-0.202865	0.141013	-0.0747838	0.131251	0.5379
AKAP12	-0.120396	0.691576	0.417682	-0.146024	-0.255486	-0.719979	0.392901	0.309301	-0.609035	-0.84264	3.10947	2.74988	3.02235	2.39587	2.05436	1.44969	0.0326733	-0.107838	-0.325077
PRC1	1.07623	0.538285	0.417335	-0.0797223	0.113288	-1.1485	0.150891	0.0553982	0.549804	0.477061	-1.06892	-0.432484	0.119024	0.126681	-0.585421	1.11931	-0.393221	-0.461289	1.2217
WBP4	0.247378	0.222978	0.417191	0.602349	0.514748	0.213283	0.360562	0.361902	0.237935	-0.384094	-0.282388	-0.136524	-0.126757	0.0146353	0.915123	-0.225676	0.642613	0.367208	0.0898828
NEK1	0.242058	0.61678	0.416944	0.0297309	0.1832	0.0681628	-0.0679326	-0.384593	-0.319938	-0.460315	-0.245492	-0.480987	-0.420609	-0.183593	0.26068	0.118878	0.0634807	-0.0840425	-0.802261
TTK	1.52941	0.669333	0.416658	-0.297973	0.581178	-0.87639	0.603045	1.10185	0.959999	0.761625	-0.593706	-0.140946	0.229314	0.0753637	-0.342782	0.644529	-1.06012	-0.0258561	0.88677
CYP11A1	0.0312451	0.0328581	0.416327	0.274481	0.214043	-0.065416	-0.460594	-0.234952	0.0265774	0.0136368	-0.656282	-0.546213	-0.614205	-0.237479	-0.162092	-0.391709	-0.17491	-0.234854	0.00665514
MR1	1.0435	0.474396	0.415954	0.678471	0.471051	0.146278	-0.23346	-0.261248	0.499528	0.23961	-0.715883	-0.88862	-1.00666	-0.434368	-0.676522	-0.378096	-0.0665374	-0.589253	0.134235
ADAMTS20	0.0312451	0.00329153	0.415633	0.32525	8.38531e-05	0.0124426	0.0218711	0.000487409	0.0265774	0.111729	-0.0477216	-0.0390898	-0.0592579	-0.0157196	-0.0105908	-0.0795567	0.0673141	0.122956	-0.262149
RGN	-0.140055	0.238332	0.415493	0.0649	0.158612	-0.546213	-1.37288	-1.2096	-0.109193	-0.136524	-0.563369	-0.336441	-0.562827	-0.0465796	0.129436	-0.261031	-0.0630853	-0.157929	-0.0796531
RAI14	0.157092	0.395368	0.415198	0.339682	0.272678	0.103356	0.221485	0.191331	0.431631	0.379346	0.796077	0.820804	0.833593	0.634879	1.0452	0.492217	0.0383683	0.878044	0.504975
LHFPL2	0.508146	0.334882	0.414824	0.660651	0.939115	0.14171	1.17105	0.933237	0.735817	1.50638	0.82464	0.379568	0.386625	0.799791	0.326457	0.489625	0.844812	-0.186545	0.422785
BLK	0.0312451	-0.168602	0.414612	0.475004	0.508419	-0.0129726	-0.161221	-0.181097	0.0265774	0.0136368	0.0573441	0.0411897	-0.0172131	-0.0309357	-0.0165445	-0.0735023	-0.616853	0.172423	0.184767
NR1I3	0.0312451	-0.936545	0.414352	-0.145224	0.0738202	0.0521347	-0.355964	-0.497922	0.0265774	0.0136368	0.0815707	0.0976048	0.0742281	0.0767047	0.0994001	0.0187935	0.0482179	0.0757835	0.0775428
MYH8	0.0312451	0.00329153	0.414152	0.296505	8.38531e-05	0.0470859	0.686733	0.822253	0.0265774	0.0136368	-0.014573	-0.00698649	-0.0172131	-0.0112997	-0.00530435	-0.0636931	0.0624281	0.0161804	0.450442
TP53BP2	0.390213	0.276195	0.413875	0.435042	0.359376	0.443715	0.80256	0.870382	0.47306	0.122338	0.622665	0.755839	0.338638	1.08221	0.5396	0.923805	0.882505	0.2812	1.04204
FBXL2	-0.61843	0.445163	0.413706	0.00396808	0.0213216	-0.558624	-0.897703	-0.348677	-0.733344	-0.457973	-0.82055	-0.710799	-0.941618	-0.743082	-0.512931	-0.790007	-0.215578	-0.436817	-0.973062
TPPP	0.0312451	0.0529236	0.41349	1.28175	0.512778	0.0560804	0.127208	-0.417679	0.0265774	0.0136368	-0.0578576	0.0182954	0.0300373	-0.0165963	-0.0123894	-0.0639719	0.0263676	0.0380243	-0.240395
SCFD1	-0.083028	0.414352	0.413304	0.126159	0.232882	0.22907	0.106025	0.0907559	-0.0770676	-0.0735946	-0.163644	-0.175743	0.136268	0.250212	1.10587	0.281902	0.00110471	-0.0479736	-0.345572
HYDIN	0.0312451	0.168318	0.41303	0.0451129	0.402622	-0.0927862	0.261508	0.561817	0.0265774	0.0136368	0.0159434	0.0221111	0.0159796	0.00291793	0.0095631	-0.0524214	0.434414	0.0544318	-0.0289838
LMNB1	0.928066	0.00716612	0.412756	0.0222488	-0.461504	-1.1056	-0.761007	0.293371	-0.187386	-0.099368	-0.70071	0.10535	0.596908	0.157507	-0.297093	1.15997	0.589116	-0.099552	0.0631115
SRGN	0.35148	0.47306	0.412545	0.703382	0.964961	0.101519	0.473363	0.309873	0.540529	0.173693	-0.251309	0.145126	0.050072	0.837817	0.29904	0.532147	0.842086	-0.64834	0.669333
PMS2	-0.251584	0.360562	0.412347	0.261652	0.338352	-0.118077	0.00890666	-0.0690328	-0.0648056	0.28512	-0.083336	-0.278454	0.0198984	-0.0975766	-0.271062	0.0367616	-0.0211464	-0.0148681	-0.202623
RUNX1T1	-0.308419	0.511325	0.412042	-0.0666844	-0.0671181	1.35889	-0.150439	-0.102938	-0.50361	-0.244924	0.334129	-0.258706	-0.172737	-0.108959	-0.09576	0.202673	-1.36458	-1.23217	0.528065
CCR3	0.0312451	-0.147923	0.411716	-0.113249	0.0395373	-0.0766311	-0.330762	-0.639883	0.0265774	0.0136368	-0.014573	-0.00698649	-0.0172131	0.0414496	0.0559136	-0.0156496	0.112326	-0.252196	-0.0440559
TECTA	0.0312451	0.19259	0.411442	0.328302	0.198107	-0.162644	0.0774996	0.0583729	0.0265774	0.0136368	0.125521	0.0392542	0.0263676	0.0167652	-0.000674119	0.0246155	0.0198984	-0.16317	0.0250596
EXOC5	0.341852	0.442738	0.411208	-0.0395355	0.0679239	0.163489	0.260862	0.346034	-0.0544611	-0.19428	0.110131	-0.0592579	0.0641444	0.135986	0.467746	0.311419	0.211772	0.345875	0.240844
OSBPL11	-0.081953	0.164858	0.410922	0.367457	0.191075	0.120378	0.770899	0.506563	-0.173175	-0.210326	0.135622	-0.137458	0.0107957	0.361727	0.246845	0.486588	-0.164273	0.121505	0.0311955
PRPF39	-0.231602	1.07512	0.410683	-0.248453	0.276415	0.215857	0.415493	0.547343	-0.261248	-0.764429	0.193926	-0.0350833	0.348133	0.415954	1.3377	0.907504	0.365972	0.22008	0.227168
ANGEL2	-0.0953858	0.228893	0.410271	0.365564	0.198199	0.138306	0.121505	0.0519783	-0.134355	-0.264869	-0.0783807	-0.202865	-0.122915	-0.110751	-0.138017	0.0701148	0.246024	-0.249594	-0.083595
CHI3L1	0.141624	0.78471	0.410112	-0.623718	-0.314204	0.410112	-1.86946	-2.29637	-0.0384219	0.505924	-0.757405	-0.0831467	3.46104	2.62437	3.53412	-1.45008	0.246387	-0.287512	-0.489771
ZNF83	-0.769029	0.118143	0.40985	0.317348	0.282031	0.877162	-0.142966	0.272678	-0.289394	-0.618985	0.219415	-0.243785	-0.19875	0.191931	0.657589	0.255897	-0.196669	-0.444991	-0.109461
RASSF4	0.0312451	0.854946	0.409661	-0.158659	0.0642918	2.49323	-0.142244	0.271267	0.349495	-0.0527909	2.21827	0.749995	0.390482	0.398975	0.168219	0.910344	0.203779	-0.145312	0.976342
ACSL4	0.512039	0.262158	0.409368	0.523745	0.264482	0.429167	0.747284	0.41303	0.255357	-0.280772	0.721778	0.78471	0.843474	1.2391	1.25351	0.854946	0.736577	1.18404	0.582348
FAM76A	0.429713	0.300818	0.409082	0.0912635	0.436938	0.724605	0.0532639	0.469617	-0.0695632	-0.0776096	-0.119216	-0.28152	-0.310437	-0.274166	0.185816	-0.323188	0.0304762	0.107761	0.028671
MED14	-0.0781814	0.00329153	0.408829	0.0177482	8.38531e-05	0.207754	0.0218711	0.000487409	0.192686	-0.18534	0.401141	0.499528	0.479862	0.610046	0.294052	0.470765	-0.065732	0.0886669	-0.350837
MKI67	1.16885	0.199023	0.408528	-0.170127	0.0714534	-1.74068	0.0595532	0.263571	0.550203	0.320129	-0.765838	-0.193578	0.19317	0.220181	-0.0440935	1.16885	-0.359351	0.0136977	0.907504
MCCC1	-0.0780375	0.234863	0.408288	0.0080338	0.236842	-0.0834923	-0.0777594	-0.00296961	-0.131269	-0.12498	0.0231142	-0.124545	-0.124727	-0.074003	-0.0204225	0.0690869	-0.105151	-0.594025	-0.084235
CEP290	-0.106353	0.00665514	0.407967	0.193926	0.281528	-0.624505	0.0381783	0.463232	-0.110938	0.203779	0.0885193	-0.158854	0.0189951	0.0196791	0.325958	0.013752	-0.147869	0.244881	-0.099282
SLC30A9	-0.128127	0.449454	0.40761	-0.00548527	-0.2003	0.409661	1.1455	1.08432	-0.221386	-0.319721	-0.0984976	-0.12463	0.112579	0.206224	0.759834	0.533029	0.263391	0.062546	-0.332969
EDEM2	0.667196	0.116427	0.407416	0.450849	0.126614	0.307188	-0.0811835	-0.133858	0.157555	0.161325	0.063892	0.199933	0.113394	0.274481	-0.206244	0.0347114	-0.0401662	0.000269558	0.0473236
SLC8A2	0.0312451	0.266997	0.407224	0.842086	0.366294	-0.145024	-0.202623	0.113457	0.0265774	0.0136368	0.0104742	0.0524861	-0.0644251	-0.083595	-0.0793438	-0.13228	0.231265	0.0728156	-0.0177611
PDCD6IP	0.279374	0.328302	0.407023	0.171445	0.0614047	-0.0159382	-0.0692351	-0.167945	-0.153977	-0.0593835	-0.333209	-0.11173	-0.2333	0.0705332	0.0334692	0.132678	0.0752792	-0.334143	-0.616853
RASSF8	-0.072969	0.0807766	0.406793	0.638358	0.520772	0.137672	0.0685794	0.0246155	0.396139	0.416944	0.749565	0.336105	0.523321	1.48179	2.28194	1.65118	0.624314	-0.185548	-0.274439
RALA	0.2322	0.0996239	0.406601	0.324924	0.209637	0.212631	0.325745	0.203779	0.455096	-0.13358	0.402947	0.247965	0.0559136	-0.180587	0.353327	0.0901019	0.241208	0.940653	0.101194
NPY2R	-0.0348865	-0.171828	0.406257	0.316971	0.315826	0.0167169	0.599912	0.057085	-0.037559	-0.0516111	0.125986	0.0966979	0.128758	0.0855785	0.0817685	-0.0342875	0.0956643	-0.129971	0.0942152
SEMA6D	0.0312451	-0.304803	0.405969	0.0824489	-0.0214103	-1.00275	-0.333716	-0.286879	0.0265774	0.0136368	-0.215339	-0.239	-0.29418	-0.306547	-0.144828	-0.41001	0.0823565	-0.00514574	-0.340164
ICAM2	-0.112091	0.209637	0.405722	1.53945	1.60373	2.41252	1.70592	1.54543	0.598321	0.164694	0.6597	0.12515	-0.355035	0.00459485	-0.278315	1.39145	-0.209157	-1.49857	2.09899
ZNF185	0.235402	0.23717	0.405358	0.423073	0.0426101	-1.2771	0.306036	0.0691716	-0.10871	-0.20672	-0.740914	0.0624806	-0.47448	-1.10995	-1.06012	-0.892594	-0.0509709	-0.00947158	-0.347336
SLC26A4	1.51852	0.0870209	0.405168	0.55543	0.164502	-0.0512318	0.102537	-0.414113	-2.16999	-1.94412	-0.0880951	0.0213216	-0.0763584	0.0861237	0.0394807	-0.086991	1.13797	0.244335	0.0181748
WAC	-0.219671	0.652135	0.404662	0.478773	0.550203	0.158861	0.221638	0.266475	0.142362	0.209965	0.455096	0.241484	0.15347	0.592595	0.648842	0.766871	0.344014	0.404662	0.265303
NDUFA4L2	0.0312451	0.454634	0.404369	0.58502	0.171606	-0.011363	-0.807342	-0.588587	0.0265774	0.0136368	-1.3685	-0.580318	0.191331	-1.32063	-0.298377	-1.75368	0.0290474	0.434414	-0.87639
PRIM2	-0.185548	0.240972	0.40396	0.471835	0.271052	-0.100048	-0.120396	0.0327388	-0.361593	-0.610062	-0.445732	-0.088678	-0.171734	-0.101698	-0.111086	0.0881049	0.0559817	-0.15891	0.148579
GRIA1	0.0312451	0.763904	0.403778	-0.232381	-0.0837877	-2.11556	-0.499581	-0.84264	0.0265774	0.108679	-0.0906636	0.0246893	-0.0941454	-0.0656655	-0.019284	-0.202766	0.141983	-0.0649093	0.144938
P2RY10	0.0312451	-0.0868283	0.403518	-0.508188	-0.172177	-0.066077	-1.04006	-1.09592	0.0265774	0.0136368	-0.014573	-0.00698649	-0.0172131	-0.0409845	-0.0367501	-0.116937	0.0372133	0.08443	0.0696767
TBCD	0.21355	0.0227678	0.403209	-0.249749	-0.455366	-0.461747	-0.59891	-0.421648	-0.518888	-0.572474	-0.132476	-0.102857	-0.0698811	-0.000592356	-0.256495	0.0165148	0.111084	-0.33003	0.0722965
SNX24	0.511325	0.333726	0.402947	0.429942	0.299902	0.848677	0.0779498	0.0633237	0.292338	0.550561	-0.0922897	0.471835	0.533029	0.225135	0.601907	0.0767047	-0.516657	1.41919	-0.221459
NMUR1	0.0312451	0.0122278	0.402622	-0.126278	-0.0256919	-0.031243	-0.318797	-0.0982992	0.122956	0.0136368	-0.0491863	-0.0400293	-0.0612641	-0.0735946	-0.0774142	-0.162644	0.358564	0.0207245	0.163794
USP24	0.368514	0.335819	0.402185	0.30913	0.360913	-0.106919	0.505924	0.79293	-0.102189	-0.268095	0.0280265	-0.074669	-0.141092	0.367719	0.317491	0.623184	0.361727	-0.397251	0.632122
LEFTY1	0.0312451	0.273556	0.401799	0.854946	0.364155	-0.0637597	-0.0570558	-0.945081	0.0265774	0.0136368	-0.0743649	-0.0602224	-0.121715	-0.124374	-0.0702142	-0.153284	-0.957988	0.0901794	0.206609
TNNT3	0.0312451	0.0422041	0.401542	-0.407438	-0.329203	-0.0614017	-1.66525	-1.50689	0.0265774	0.0136368	-0.12343	-0.104435	-0.145915	-0.226926	-0.202329	-0.321546	-0.074669	0.137128	0.14925
ZNF654	0.228067	0.140395	0.401141	0.508146	0.303376	0.403778	0.475713	0.403778	0.226043	-0.281631	0.0895361	0.213283	0.117273	0.215129	0.71452	0.300284	0.0502801	0.242174	-0.0535241
ATF6	-0.339642	0.339237	0.40088	0.421984	0.409082	0.0852278	-0.000179401	0.0487108	0.294218	0.201813	0.0450495	-0.138484	-0.190654	0.139038	0.146093	0.133701	0.0512922	-0.0324257	0.239831
TIGD6	-0.426942	0.0993044	0.400646	-0.0423385	0.1359	0.0392947	-0.677682	0.16245	-0.290989	-0.34372	-0.139446	0.135286	0.076463	0.133156	-0.103091	-0.119368	0.0572592	0.169244	-0.183655
SEC63	-0.124015	0.210688	0.400523	-0.164806	-0.0843768	0.422785	0.215444	0.220759	0.309463	-0.0795125	0.275332	-0.24292	-0.161752	0.332084	1.0477	0.543458	-0.101734	0.491053	0.147748
AKAP7	1.28175	0.439131	0.400265	0.537087	0.414152	0.513842	-0.255635	-0.185793	0.806629	-0.0896843	0.247197	0.407023	0.391065	0.320494	0.44129	0.1832	-0.282512	-0.480178	0.259007
SMAD2	-0.117289	0.312325	0.399995	-0.0882561	-0.282249	0.380478	0.884327	0.794058	-0.188511	-0.234737	0.241127	0.0596519	0.0671554	-0.104551	0.0854322	0.0395373	0.0235985	-0.084303	-0.0152098
PIK3C3	-0.0633919	0.324264	0.399754	0.372061	0.337194	0.277538	0.0867758	0.161325	0.145865	0.229218	0.217442	0.44129	0.471835	0.505292	0.659163	0.383859	0.00965703	0.0825205	0.0136977
PDE4D	-0.193502	0.97958	0.399481	1.0452	1.27884	0.322494	0.0634515	0.0393556	0.450849	0.701992	0.100498	-0.128628	0.0414103	0.17272	0.39744	0.0843699	-0.197342	0.123059	0.13159
CYP2W1	0.0312451	0.369384	0.39927	0.521106	0.473363	-0.0379667	0.253234	0.023352	0.0265774	0.1199	0.00984997	-0.0348575	-0.0504432	-0.0425571	-0.0380239	-0.0939393	-0.424808	0.0665628	0.10085
NPTX1	0.400646	-0.323969	0.398975	-0.230839	-0.230112	-0.886405	-0.358596	-0.183593	-1.43043	-2.46846	0.0211447	-0.0662951	0.0709989	0.0930979	0.108167	-0.0686268	0.690918	2.01321	0.145696
RBMS2	0.426151	0.0779975	0.398582	0.57305	0.0913335	-0.363955	0.0490081	-0.0406563	0.370975	-0.134252	-0.609035	-0.281394	-0.593386	-0.551648	-0.456297	-0.519704	-0.000731671	-0.0685093	-0.470544
VEGFC	1.24453	0.484646	0.398415	1.05561	0.809153	-0.193997	0.561104	0.454634	1.47233	1.00884	0.625865	1.11931	0.676887	1.38118	0.60137	1.46442	0.329908	-1.1485	1.24987
SUPT3H	0.460861	0.00796849	0.398091	0.276853	0.278196	0.27023	-0.0105503	0.349646	0.477061	0.0136368	0.177579	0.215444	0.0936974	0.175901	0.171445	0.0349898	-0.0876396	0.019779	0.140167
MAP3K2	-0.508917	0.56258	0.397899	0.339493	0.41303	0.135549	0.113394	0.29271	0.856729	0.556074	0.0860496	-0.221722	-0.194383	0.210225	0.677721	0.461786	0.410922	0.701007	-0.116592
ASAP3	0.624314	0.13001	0.397676	-0.0301238	-0.237315	-0.368951	-0.454016	-0.790007	-1.08362	-0.856811	-1.50689	-1.37945	-1.78313	-1.67498	-1.97637	-1.43839	-0.130081	-0.936545	-1.04744
PTPRK	0.942381	0.104248	0.39744	0.346181	0.106451	0.108516	0.374508	0.35568	0.593598	-0.155097	-0.364632	0.124636	-0.604409	-0.0651648	-0.0500782	0.104357	0.0250596	-0.811529	-0.419495
ZKSCAN1	-0.364632	1.15997	0.397168	-0.249125	-0.0081009	0.0242048	0.00217428	0.0180232	-0.490297	-0.371163	-0.287661	-0.377742	-0.424673	-0.310906	0.295615	0.0123429	-0.450477	0.00869763	0.066851
NUMB	0.720713	0.402185	0.397005	0.615222	0.518551	0.0615172	0.301457	0.742809	0.627085	0.729428	0.120378	0.315411	0.0763902	0.310529	-0.0908834	0.311263	0.428193	-0.258978	0.00761523
TREM2	0.0312451	-0.105908	0.396739	0.0385121	0.137128	-0.11418	-0.0266871	-0.00245927	0.0265774	0.0136368	-0.014573	-0.00698649	-0.0172131	0.0414496	0.0559136	-0.0156496	0.542602	0.0871572	0.0753637
PGK1	0.186882	0.486588	0.396421	0.164858	0.218329	0.217029	-0.167313	-0.0398578	-0.0441762	0.29271	0.0160251	1.43098	1.65693	0.788322	0.7555	-0.21605	0.174215	0.0762034	0.226564
GSTO1	0.513842	0.262327	0.396139	0.884327	0.84605	0.18548	0.670225	0.702667	0.333319	0.342627	0.688844	0.923805	1.07923	0.23249	0.35315	0.139187	0.0783099	0.245101	0.579367
LPGAT1	0.46538	0.289676	0.395928	0.257158	0.179176	0.564921	-0.00426283	-0.0407474	0.241208	-0.177496	-0.163527	-0.210155	-0.212665	0.0232177	0.296857	0.139535	0.493426	0.131958	-0.286716
EEF1A1	-0.076538	0.595133	0.395631	0.116343	0.364856	0.0266874	0.491613	0.446202	0.183637	0.185197	-0.136465	-0.259424	0.0964867	-0.309892	-0.0603404	-0.341542	0.249201	9.74538e-05	0.0918486
CXCR5	0.0312451	0.544911	0.395368	0.431377	0.862691	-0.123366	-0.234525	0.753758	0.0265774	0.0136368	0.0695846	-0.0756578	-0.0473739	0.194631	0.0166437	0.0287189	-0.109053	-0.103811	-0.336312
SMARCAL1	-0.138125	0.341993	0.3951	0.206102	0.243115	0.132874	-0.0451173	0.190783	-0.198216	-0.223306	-0.12944	0.121857	-0.147371	0.0123429	-0.422651	-0.149753	-0.177896	0.313886	-0.0625604
SP4	0.0312451	1.06996	0.394832	0.507233	0.00839224	-0.167313	0.319723	-0.00897286	0.0265774	0.0136368	-0.0667658	-0.0520338	-0.11374	0.10026	0.146172	0.0154891	-1.2982	0.0118528	0.15413
PCM1	0.366294	0.393106	0.394582	-0.0666029	0.148007	-0.233564	-0.171559	0.176163	-0.27468	-0.25726	0.0528827	-0.25678	-0.152471	0.142362	0.719979	0.378651	-0.214513	-0.426942	-0.00849328
TRIM66	0.0312451	0.339037	0.394375	0.159483	0.137833	-0.0534193	-0.475034	-0.140714	0.0265774	0.0136368	0.149506	-0.045426	-0.160702	0.0597307	0.0228534	0.0695846	-0.367916	-0.111485	-0.170941
C5orf15	0.728746	0.40761	0.394085	0.522903	0.616236	0.735074	0.514346	0.265391	0.618955	0.427547	0.583088	0.47144	0.0302169	0.187178	0.023352	0.344014	0.298116	-0.00168985	1.04987
ZNF442	0.196785	0.280699	0.393741	0.716695	0.333726	-0.0507518	0.234751	-0.425222	0.433986	0.221485	-0.199873	-0.233903	-0.192391	-0.18941	-0.0943363	0.00323921	-0.759829	0.0560804	-0.0471658
AK2	0.560039	0.508419	0.393576	0.274996	0.506563	0.202673	0.166475	0.142924	0.383212	0.708237	0.100086	0.385793	0.393345	0.0838701	0.190127	0.0200114	0.157531	0.214873	0.102623
VPS41	-0.189953	0.787154	0.393345	-0.081887	0.157695	0.0722965	0.122338	0.373863	-0.334502	-0.594025	0.134882	-0.170249	-0.230505	-0.166983	0.14936	0.121593	0.277538	-0.658562	-0.670086
GLE1	-0.180704	0.178062	0.393106	-0.29085	-0.11504	-0.300493	-0.307489	0.0602674	-0.191971	0.194195	-0.112671	-0.0410812	0.178249	0.415198	-0.035427	0.33037	0.0626909	-0.256154	0.453025
PEX1	-0.201815	0.0503114	0.392901	-0.35055	0.248877	0.218508	0.407224	0.948736	-0.782982	-0.971126	-0.279869	-0.342369	-0.154795	0.105465	-0.0542461	0.200928	-0.172445	-0.0624759	-0.208692
SQSTM1	-0.173175	0.149719	0.392568	0.71913	1.03473	0.766182	1.16885	0.860333	0.897491	0.825848	2.02794	1.1455	0.785743	0.901583	0.475294	1.22602	0.100086	-0.239114	1.24132
APPBP2	-0.27468	0.52262	0.39221	-0.0169116	0.0596519	0.177389	0.00665514	0.0124426	-0.286122	-0.401619	-0.216242	-0.256672	-0.284176	-0.0600961	0.175651	0.0824489	-0.110999	-0.186402	-0.248589
TPD52L1	-1.54148	0.805566	0.39195	-1.69552	-0.601717	0.154675	-1.13995	-1.01227	-1.50689	-1.57525	-1.2297	-1.63188	-1.46841	-2.16999	-1.2141	-2.03891	0.0868077	-3.17186	-2.73299
SUCLG2	0.284037	0.45363	0.391727	0.362678	0.451779	-0.00693641	-0.0116539	0.271826	-0.278861	-0.470544	-0.297662	-0.129349	0.0945252	-0.403537	-0.0947964	-0.125603	0.00590405	-0.549753	-0.30529
LBH	1.79356	0.684039	0.391469	-0.856811	-1.87946	-0.773881	-1.8221	-2.14761	-0.44643	-0.70071	-1.12357	-0.519704	-1.50689	-1.76614	-2.51177	-2.32571	1.24132	0.930645	-2.51177
SLC16A6	1.00039	-0.115706	0.391249	2.81946	1.9234	-0.428431	0.00586179	-0.0615689	0.323652	0.165871	0.600638	0.377856	0.0990405	1.33041	0.374324	0.286477	1.4114	0.112056	0.00846854
KTN1	-0.109619	0.215573	0.391065	0.0593005	0.165331	-0.218721	0.367719	0.34005	-0.200226	-0.21605	-0.103227	-0.129124	0.0524198	-0.00519973	1.48754	0.248123	0.0222862	0.209145	-0.12385
FMOD	0.0312451	0.279374	0.390754	-0.00444929	0.0510905	0.190961	-0.893848	-0.733344	0.0265774	0.0136368	-0.872681	-0.931447	-0.709468	0.356487	0.56636	-0.440351	-0.112671	0.451533	-0.308523
RAB3GAP2	-0.0896843	1.05131	0.390482	0.222293	0.260862	0.217132	0.0350526	0.352636	-0.121264	-0.262617	0.179341	-0.0843768	-0.111376	0.0171816	0.854946	0.266144	-0.0481542	0.0751624	-0.283556
CSGALNACT2	-0.33812	0.281528	0.390213	0.556557	0.37984	0.505581	0.475004	0.599516	0.379568	-0.0580198	0.662914	-0.0834034	0.250212	0.88677	0.730477	0.961031	0.437732	0.358118	0.607242
HBBP1	0.0312451	0.0146813	0.389958	-0.199763	-0.318302	9.74538e-05	-0.214513	-0.103578	0.0265774	0.0136368	-0.014573	-0.00698649	-0.0172131	0.0414496	0.0559136	-0.0156496	0.179251	-0.199312	-0.0362546
DAZAP1	0.443172	0.359376	0.389664	-0.186199	-0.0639719	-0.0820188	-0.359798	-0.123366	0.337814	0.568672	0.425411	0.57396	0.864336	0.37472	0.211203	0.451779	0.191712	0.462045	0.324698
GPRC5D	0.0312451	-0.0773386	0.389441	-0.179752	-0.0248045	-0.0929993	-0.363757	-0.00300676	0.0265774	0.0136368	0.0128118	-0.05609	-0.0702142	0.0672473	0.0748999	0.0166179	-0.369992	-0.0371237	-0.107582
AMMECR1	-0.451386	0.123565	0.389012	-0.127974	-0.0905485	0.798679	-0.184684	-0.175054	-0.266261	-0.379315	0.59728	-0.0650816	0.148117	-0.0231253	0.417335	0.469617	0.00411245	0.362508	0.658815
THOC1	0.195637	1.9043	0.388762	0.0814159	0.0242048	0.128556	0.213283	0.157555	-0.218531	-0.243914	-0.0923978	0.0849238	-0.114067	-0.0596699	0.486186	0.261508	0.488036	-0.401818	-0.491943
ID2	-0.306424	0.6597	0.388553	-0.109193	0.167869	-0.240395	-0.781272	-1.05296	0.463135	0.430837	-1.58953	-1.16362	-1.3685	0.358314	-0.224482	-1.24078	0.724605	0.315826	0.620426
RBM34	0.331917	0.362322	0.388361	0.461407	0.406601	0.413875	0.315411	0.162305	-0.0804858	-0.0761535	0.0893967	0.0443881	0.32525	-0.0192596	0.523745	0.113614	0.279064	0.295615	-0.0899218
PERP	-0.259424	0.30688	0.388073	0.306983	0.06484	0.464668	0.0168378	-0.013859	-0.882511	-0.616259	-0.468888	0.126993	-0.198558	-0.35958	-0.166516	-0.410724	-0.112463	-0.255635	-0.199456
RARB	0.0312451	0.157778	0.387789	0.321454	0.592009	0.594624	2.4213	0.98156	0.137581	0.0136368	1.13081	0.68193	0.459026	-0.330968	-0.811529	0.706295	1.27207	-0.250125	0.502958
TNFSF15	0.0312451	-0.366925	0.387647	0.0781383	0.776782	2.51845	0.114001	0.0635841	0.124075	0.0136368	1.33041	-0.212665	-0.294063	-0.0370146	0.0308167	0.479862	0.350633	-0.0162908	0.216451
PTPN13	0.390754	0.63947	0.387332	-0.368094	-0.12854	-0.354276	-1.32063	-0.529763	-0.454936	-0.710127	-0.54579	-0.877837	-0.702441	-0.147274	0.190961	0.0854322	0.0359577	-0.200771	-0.837867
RCBTB2	-0.404646	0.532493	0.38716	-0.0137704	0.0705332	-0.168898	-0.309067	-0.106158	-0.592873	-0.679869	-0.272617	-0.514558	-0.52574	-0.411693	-0.291548	-0.508188	-0.22865	-0.836608	-1.09798
RHOT1	-0.32867	0.37615	0.386952	-0.0699579	0.150161	0.481138	0.52758	0.5396	-0.206837	-0.531603	0.309301	0.0286022	0.160769	0.301457	0.256754	0.377571	-1.00889	-0.157399	0.497777
EYA4	-0.180284	0.47906	0.386625	0.628968	0.242174	0.959999	0.467746	0.934318	0.145774	-0.111873	-0.149168	-0.31917	-0.412333	0.108241	0.123059	0.0377463	0.200087	-0.123366	0.0598347
LMO7	1.98703	0.554546	0.386362	-0.793231	-0.782225	-0.872681	-1.25843	-0.536963	-0.247326	-0.326025	-0.964703	-1.15286	-0.943212	-0.734286	-0.268257	-0.328958	0.102991	-0.362434	-0.603165
MTMR6	-0.0983455	0.0977597	0.386102	0.202582	0.25043	0.42109	0.481894	0.576014	0.172329	-0.138798	0.474396	0.395928	0.365564	0.303847	0.513143	0.466087	0.170667	0.415954	-0.0339638
ENO1	0.491613	0.318287	0.385793	0.159192	0.158697	0.130479	-0.0365219	0.0106968	-0.147096	0.226043	-0.114067	0.809153	0.987952	0.330233	0.588522	-0.0323946	-0.012217	-0.0619966	0.0209302
LRRFIP2	-0.182577	0.261734	0.385571	0.30856	0.256481	0.0339623	-0.0794113	-0.072969	-0.18962	-0.617288	-0.512931	-0.527874	-0.516882	-0.378834	-0.266738	-0.334312	-0.0544611	-0.0173127	-0.0860756
IL26	0.0312451	1.2217	0.385335	-0.251309	0.0136368	0.111729	-0.523279	-0.279999	0.0265774	0.0136368	0.797464	-0.400286	1.00039	-0.226099	-0.183503	-0.456986	-0.0298314	-0.564756	-0.1405
ZNF281	-0.196233	0.678471	0.385133	0.438905	0.198627	0.143459	-0.232057	-0.117598	0.366105	0.243115	-0.180176	0.175129	0.390213	0.677721	1.32551	0.133466	0.766182	1.79356	-0.724952
DNALI1	-0.420147	0.493712	0.384912	-0.0281913	0.246733	-0.657397	-0.649636	0.0266874	-0.579437	-0.577076	-0.214719	-0.337214	-0.308268	-0.356869	-0.447673	-0.464147	-0.0127847	-1.04864	-0.340345
DOCK2	1.16225	2.37123	0.38475	0.270333	0.33236	-0.0681187	0.110992	0.375919	1.24132	1.56675	0.175129	0.233008	-0.142966	0.130355	-0.0222773	0.234384	0.417191	-0.0021588	0.892397
KCTD3	0.320494	0.551185	0.384429	0.0109339	0.104669	-0.0959164	-0.490297	-0.197111	-0.476053	-0.486905	-0.411944	-0.280308	-0.308099	0.119797	0.14269	0.341432	0.0505457	-0.397455	-0.31214
HSPA13	0.217288	0.578863	0.384229	0.414352	0.596155	0.998237	0.72802	0.592595	0.848677	0.896706	0.63947	0.507508	0.801941	0.907504	1.61478	1.13797	0.290083	0.618955	0.344014
FKBP5	0.171606	0.529237	0.384036	0.69796	0.063379	-0.524634	0.145609	0.058591	-1.06892	-1.12357	-0.229926	0.0500007	0.0798074	-0.0450661	-0.12262	0.00563849	-1.41318	-0.0980607	0.349646
SCRN3	-0.109538	1.27207	0.383859	-0.12134	0.0179916	0.602349	-0.169445	0.172329	-0.886405	-1.17684	-0.130407	-0.230411	-0.236401	0.0846052	0.22127	0.328171	-0.43748	-0.200481	-0.172268
TERF1	-0.0541295	-0.0655376	0.3837	-0.366182	0.0263676	0.0236805	-0.116592	0.61059	-0.248196	-0.162866	0.0751624	-0.0692351	0.0942934	-0.0310747	0.100751	0.0223457	-0.0223398	-0.792274	-1.1703
ZCWPW1	0.0312451	0.423073	0.383439	0.378151	0.374075	-0.017704	-0.352227	-0.221627	0.0265774	0.0136368	0.301795	-0.193203	-0.165695	-0.417148	-0.238037	-0.349837	-0.088678	-0.684202	0.0591041
PSMA5	0.81181	0.304893	0.383212	0.510991	0.558843	0.524283	0.524771	0.527228	0.390213	0.438665	0.422206	0.287024	0.647681	0.190127	0.401799	0.192058	0.25708	-0.0583954	0.347141
FBXL4	-0.18335	0.302263	0.38295	0.477494	0.372953	0.901583	0.101785	0.216138	-0.0609197	0.120288	0.118951	-0.11737	0.110131	-0.0626164	0.130112	0.0272207	-0.339996	0.063379	0.179718
ITPK1	0.52604	-0.076538	0.382643	-0.290477	0.0864046	-0.639183	-0.612304	-0.413869	-0.160979	0.277412	-0.796868	-0.850637	-0.815391	-0.979118	-1.05061	-0.641528	-0.0366297	0.561104	-0.53773
MMP13	-3.3743	-0.028708	0.382362	6.00328	5.32076	5.19023	0.893792	1.68641	2.88143	4.18828	-0.0618876	0.148819	0.10345	2.17759	2.64431	0.442969	0.142475	0.524283	0.39221
SFXN1	-0.116163	0.347394	0.382146	0.152888	-0.0222205	0.160769	0.399481	0.415954	0.180716	0.275609	0.267339	0.508146	0.796077	0.431631	0.414352	0.433986	0.176773	0.0575853	0.00704416
FSTL1	0.162091	0.37472	0.381756	0.364856	0.482782	0.117986	-0.00435946	0.0773628	0.401542	0.663994	-0.397023	-0.501677	-0.316559	0.177112	0.29271	-0.0757873	-0.0211464	0.34005	0.0617777
RAMP3	0.0312451	0.446448	0.381475	-0.000674119	-0.382318	-0.085772	0.675915	0.461407	0.0265774	0.0136368	-0.014573	-0.00698649	-0.0172131	0.0414496	0.0559136	-0.0156496	-0.61941	-0.0670275	-0.235262
PHKA1	0.176898	-0.13586	0.381139	0.200169	-0.397886	-0.0148681	-0.123272	-0.464903	-0.501677	-0.162644	0.137128	0.353327	0.326101	0.311642	0.220759	0.15182	-0.0555934	0.0606809	-0.272078
FRS3	-0.116726	0.198107	0.380945	-0.0207894	-0.0576456	-0.212107	-0.159857	0.912621	-0.0911786	-0.132847	-0.264869	0.165448	-0.313016	-0.37972	-0.861701	-0.444482	-0.426008	-0.0286224	0.000717463
OR1E1	0.157507	0.210591	0.380794	0.377571	0.213283	-0.0179231	-0.00940931	0.0219792	-0.0355515	0.272195	-0.014573	-0.00698649	-0.0172131	0.0414496	0.0559136	-0.0156496	-0.145224	-0.161221	-0.307489
GRK1	0.0312451	0.0328292	0.380478	0.362508	-0.00241349	-0.18941	-0.148504	0.17272	0.0265774	0.0136368	-0.014573	-0.00698649	-0.0172131	-0.010991	-0.00493561	-0.0718895	-0.38527	-0.078506	0.0024422
SLC25A22	0.955284	0.131835	0.380229	0.395631	0.148988	-0.389608	0.134787	-0.0385135	0.355948	0.421679	0.594624	0.634879	0.629441	0.650203	0.371155	0.748777	0.512039	0.387789	1.24453
EFCAB6	0.0312451	0.152295	0.380014	-0.00245927	-0.247903	0.00572326	-0.0725207	0.0891311	0.0265774	0.0136368	-0.0741017	-0.158659	-0.101212	-0.0230768	0.000487409	-0.0572366	-1.00275	0.107928	0.139242
GRID2	0.0312451	0.730477	0.37984	-0.213989	-0.13681	0.0176229	-0.294786	-0.154564	0.0265774	0.0136368	-0.014573	-0.00698649	-0.0172131	-0.0239628	-0.0195423	-0.0933375	0.0563543	0.107092	0.133755
SUPV3L1	0.19298	0.0853605	0.379568	0.578343	0.679721	0.263571	0.468555	0.733204	0.18869	0.327263	0.321736	0.12457	0.3148	0.215444	0.393576	0.134787	0.299203	0.483315	0.998237
TAOK1	0.0312451	0.382146	0.379346	0.110131	0.100751	0.069257	0.192264	0.153652	0.0265774	0.0136368	0.154216	-0.0360883	-0.160596	0.314572	0.629441	0.563016	0.11938	0.401542	-0.233564
EIF2S1	0.274654	0.493018	0.37915	0.145774	0.183776	0.13803	0.239098	0.418558	0.307335	0.374324	0.282312	0.0912635	0.386952	0.175129	0.220181	0.487698	0.410271	0.450641	0.137479
DLD	-0.318018	0.512778	0.378892	-0.280436	0.0244378	0.418558	0.21355	0.617684	0.182557	-0.135095	0.346961	0.308192	0.273727	0.177917	0.849876	0.591291	0.215129	-0.131629	0.384912
CRIP1	0.264593	-0.0214844	0.378651	-0.191523	-0.399394	-0.938264	-0.395649	0.551807	-0.660825	-0.21003	-3.28375	-4.00702	-3.17186	-4.00702	-3.05463	-2.91385	-0.165959	-0.941618	-1.23663
CDC16	-0.200025	0.435042	0.378407	0.142113	0.229527	0.0429371	0.0540761	0.0818244	-0.21636	-0.0856183	0.0984585	0.0564344	0.0576374	-0.189094	0.199692	0.019491	0.0230243	-0.0299489	-0.0856183
PSAT1	0.819523	0.726323	0.378151	0.321944	0.431631	2.67334	-0.211101	-0.09263	0.89047	1.51409	0.0236805	-0.779252	-0.291683	-0.362434	-0.26906	-0.169445	-0.0375121	0.071126	-0.075616
S1PR4	0.0312451	0.0209689	0.377856	-0.126045	0.341852	-0.239625	-0.631771	0.134039	0.0265774	0.0136368	-0.0774781	-0.0638354	-0.0924976	-0.109285	-0.107024	-0.190756	-0.0574887	-0.0301238	-0.293864
GCC1	0.189647	0.319197	0.377571	0.562061	0.537485	0.737333	0.171876	0.472382	0.367208	0.304276	-0.226229	-0.316231	-0.317862	0.224937	0.0821672	0.0970559	0.165187	-0.0219697	0.00165271
PTGDR	0.0312451	-0.611821	0.377256	-0.46331	-0.317545	-0.0478577	0.0898828	0.603927	0.0265774	0.169107	0.229527	0.0424551	0.127093	-0.0198282	-0.0242058	-0.0612641	-0.155559	0.0491442	-0.0430987
EPS8	0.211203	0.686733	0.377001	-0.0425571	0.0553012	-0.307031	-0.331968	-0.303468	-0.304803	-0.451709	-0.141716	-0.859389	0.0978141	-0.115989	-0.219442	0.233348	-0.148603	-0.0146994	-0.498866
GHR	-2.11556	0.108679	0.376821	0.00453644	-0.459598	0.243801	0.15413	-0.0211007	-0.611093	-1.43043	-0.344624	-0.610062	-0.519704	0.104248	0.140067	-0.0713558	-0.653829	-0.475034	-0.263037
S1PR1	-0.673324	0.809876	0.376587	-0.44138	-0.388008	-0.0850661	-0.971126	-1.39027	-0.666443	-0.372189	-0.592873	-0.488622	-0.692429	-1.04864	-1.43839	-1.13995	0.388073	0.00732512	-0.0622719
SIGLEC6	0.0312451	0.0986519	0.376406	0.00566978	-0.180348	0.0180715	0.0578964	0.412042	0.0265774	0.0136368	-0.014573	-0.00698649	-0.0172131	-0.00788808	-0.00158882	-0.0677685	-0.133909	-0.0530062	0.0423668
PIK3C2G	0.0312451	0.0150936	0.37615	0.291665	0.180477	-0.142966	0.786396	-0.192114	0.0265774	0.0136368	0.0175729	-0.00698649	-0.0172131	0.0180715	0.0281827	-0.0346487	-0.753121	-0.174976	-0.468888
AHI1	0.393106	1.10185	0.375919	0.339237	0.514346	-0.0608091	0.418972	0.409082	0.303847	0.556812	0.118743	-0.0986632	0.16498	0.69577	1.6616	0.699742	-0.268564	0.00294774	0.399481
E2F5	1.02377	0.150161	0.375698	0.83643	0.7555	0.78471	0.8175	1.38581	-0.0723065	0.80256	-0.0476367	-0.188511	-0.115387	-0.0123273	-0.501408	-0.000989105	-0.592873	-0.431844	0.0713115
WDR19	-0.366367	0.294052	0.375456	-0.0399241	0.372262	-0.12498	-0.403296	0.727053	-0.383437	-0.276544	0.135549	-0.379536	-0.405134	-0.230626	-0.138484	0.0398936	-0.371795	-0.537314	0.0854322
SLC4A7	-0.819234	0.788322	0.375187	-0.720428	0.0893967	-0.0452792	0.847774	0.687654	0.130995	-0.394875	0.627866	0.796077	0.756692	0.741933	1.44969	1.08803	0.688844	0.736577	0.106025
ADAP2	0.0312451	-0.0756578	0.375018	0.420113	0.0928876	-0.0717883	-0.69645	-0.0361939	0.125371	0.0136368	-0.117141	-0.0984144	-0.0996313	-0.00772232	-0.0760546	-0.116494	0.257271	-0.225808	-0.331968
CSNK1G1	-0.84264	1.30749	0.37472	0.298116	0.100939	0.391727	0.317138	0.0200114	-0.308268	-0.608046	0.143135	0.171445	-0.050852	0.22335	0.141254	0.159483	0.189388	0.444977	0.640021
VPS8	-0.392426	0.521106	0.374508	0.206609	0.00807428	-0.152897	0.105826	0.147748	-0.324328	-0.25714	-0.0954427	-0.203617	-0.280565	-0.09511	0.158612	0.104817	-0.0663388	-0.312867	-0.331156
MDN1	0.76541	0.118057	0.374324	0.0348377	-0.123272	-0.232742	0.420899	0.0176229	0.31797	0.140395	0.0840371	-0.186402	-0.156318	0.300491	0.258664	0.259935	0.0261797	0.1199	0.152963
SCPEP1	0.434414	0.254196	0.374075	0.447207	0.367892	0.154402	-0.252075	-0.0570558	-0.0710719	-0.263924	-0.434006	-0.665134	-0.550339	-0.181097	-0.490918	-0.339326	0.00291793	-0.343506	-0.0847526
STMN1	0.477494	0.364155	0.373863	0.0713115	0.284967	-0.609627	-0.0977707	0.428441	-0.58452	-0.734286	-0.775557	0.0942152	-0.119292	-0.544676	-0.427622	0.305606	-0.272078	-0.0195945	1.31891
LANCL1	-0.385825	0.211411	0.373705	0.111638	0.143371	0.059415	-0.000113744	0.211509	-0.486905	-0.512062	-0.377114	-0.50361	-0.546213	-0.289596	-0.189254	0.0726925	0.00870849	-0.853864	-0.775557
SIRT1	-0.197214	-0.060293	0.373443	0.35148	0.0925273	0.194442	0.79293	0.557839	-0.195625	-0.325077	0.110682	-0.158993	0.11568	0.358564	0.243801	0.40985	0.510991	0.155038	-0.00863934
CRX	0.0312451	0.503731	0.373146	-0.10871	-0.0355047	-0.0989996	-0.0202369	-0.472171	0.0265774	0.0136368	-0.014573	0.0285158	0.0179596	-0.0167838	-0.0118735	-0.0813504	0.356848	-0.321871	-0.444991
SLC6A9	0.0312451	0.27023	0.372953	0.470765	0.501842	-0.109409	0.0395373	0.0400605	0.133592	0.0136368	-0.258175	-0.701348	-0.293058	0.171715	0.0189951	0.0741632	-0.0472028	0.901583	0.369384
FXR1	-0.311689	0.497777	0.372751	-0.0353855	0.13001	0.241127	0.137581	0.208368	-0.267756	-0.224963	-0.0548896	-0.188029	0.0439926	-0.00199528	0.481554	0.269148	0.191572	-0.0139072	0.0737094
GRTP1	0.191075	0.415198	0.372534	0.892397	1.26606	0.0554565	-0.0268682	0.0413397	0.0265774	0.0136368	-0.115925	-0.113662	0.0850706	-0.210155	-0.225946	-0.297885	0.104562	0.103356	0.0866385
PRR13	0.255531	0.311419	0.372262	0.582791	0.461122	0.137479	-0.17947	-0.130081	0.298915	0.4974	-0.291548	-0.212418	-0.27779	-0.254295	-0.228408	-0.355035	-0.0467641	-0.293213	0.164588
CTSB	0.183899	0.679721	0.372061	0.0280464	0.199757	0.0467266	-0.084303	-0.116787	-0.123606	-0.0662308	0.534523	0.939115	0.367457	-0.198216	-0.29855	-0.36727	-0.0352547	-0.263284	0.126309
RIPK1	0.998237	0.27547	0.371739	0.520772	0.531171	0.17655	0.121778	0.177746	0.567228	-0.192949	0.0651318	0.0726213	0.0382849	0.330783	0.0826257	0.327263	0.729428	0.130903	0.747284
GOLGA5	-0.0453184	0.378151	0.371585	0.0753637	0.147362	0.206511	0.349318	0.261209	0.326252	0.33057	0.362063	0.144139	0.246551	0.277248	0.559518	0.45426	0.0875997	0.592009	0.186058
CLIC4	0.312508	0.488036	0.371354	0.315826	0.259935	0.27547	-0.111873	-0.0341808	-0.154414	-0.281761	-0.582705	-0.271941	-0.3545	-0.334143	-0.119668	0.0605861	0.479438	-0.0208567	-0.44899
ZNF132	-0.516882	1.05561	0.371155	-0.0683126	0.234259	0.0210633	-0.158659	0.496516	-0.185081	-0.196996	-0.0895499	-0.230218	-0.258175	-0.123167	0.117794	0.090561	-0.58392	-0.156068	-0.00873231
NEK7	-0.320347	0.498845	0.370975	0.389958	0.169244	0.460539	-0.185548	-0.0141368	-0.0605894	-0.216242	-0.849356	-0.874214	-0.614924	-0.161221	0.18536	0.493426	0.0559817	-0.269944	-0.454371
EIF5A2	0.307335	0.646284	0.370622	0.591291	0.498152	0.209238	0.280216	0.368292	-0.120047	0.385571	-0.0528403	0.041254	0.28512	0.224838	0.340534	0.164758	0.200441	-0.0473739	-0.0258561
AUTS2	1.05365	0.238925	0.370398	-0.337544	-0.426942	-0.509264	0.0644578	0.576446	-0.218119	-0.452067	-0.689304	-0.68075	-0.954748	-0.886405	-1.18144	-0.622129	0.638358	0.354775	-0.923727
SPAG9	0.552771	0.346728	0.370196	0.076315	0.136778	-0.0243153	-0.410411	-0.268257	0.223957	-0.176124	-0.152347	-0.346429	-0.431844	0.0254625	0.304121	0.510057	0.452025	0.0742619	0.0489122
MSH3	-0.177706	0.355948	0.369938	-0.0115723	0.0916265	0.15491	0.192058	0.254431	0.312002	-0.163644	0.576014	0.398975	0.331513	0.539308	0.565525	0.449454	-0.199456	0.0951426	0.0362224
CDC27	0.324028	0.343026	0.369796	0.165739	0.272841	0.114784	0.106519	0.0331283	-0.0755541	-0.306547	-0.0911786	0.12477	0.132379	0.184042	0.260201	0.374508	0.0249987	0.0997113	-0.0117175
CCDC88A	0.283412	0.236256	0.369574	0.170667	0.0302169	-0.594596	-0.102938	0.00363597	0.216307	0.224057	-0.29085	-0.0885511	-0.176219	0.104738	0.756692	0.212242	-0.0169771	0.0206694	-0.0526049
ATXN3	-0.162178	0.266144	0.369384	-0.0380239	0.0352101	0.311796	-0.259675	0.115761	-0.112463	-0.155187	-0.200991	-0.183729	-0.148335	-0.130817	0.322364	0.0086504	-0.0291821	0.502958	0.140643
STK3	-0.0760546	0.185576	0.369122	0.0411484	0.18801	0.0954379	-0.243785	0.19259	-0.177151	-0.454016	0.10878	-0.099368	-0.0947964	0.164758	0.189523	0.145696	0.0994702	-0.0943958	0.05741
MS4A5	0.0312451	0.00596983	0.368717	0.0213216	-0.081087	-0.131536	-0.0697842	0.067769	0.0265774	0.0136368	-0.014573	-0.00698649	-0.0172131	0.0414496	0.0559136	-0.0156496	-0.0284031	-0.0333405	-0.1436
C2orf42	-0.273398	0.440695	0.368514	0.438324	0.413706	0.00566978	-0.251001	-0.0165113	-0.0980607	-0.398376	0.141983	-0.18398	-0.147527	0.154216	0.197307	0.0497925	-0.0623958	0.00382179	-0.207867
TBC1D15	-0.328527	0.199109	0.368292	0.354775	0.428441	0.30206	0.0767704	0.0725195	0.329908	0.208033	-0.153756	-0.253482	-0.0521521	0.221889	0.570836	0.240255	-0.195625	-0.361376	-0.0138211
RORC	0.0312451	0.179464	0.368041	-0.109409	-0.241699	-0.245736	-0.301184	0.0482744	0.0265774	0.0136368	-0.014573	0.0444624	-0.0172131	0.0414496	0.0559136	-0.0156496	-0.470544	-0.00900718	0.0689314
OPN1SW	0.0312451	-0.222235	0.367892	0.0543406	-0.108628	0.0527588	0.168219	0.388361	0.0265774	0.0136368	0.0217653	0.0873632	-0.178256	0.143135	0.155586	-0.071555	0.469617	-0.220521	-0.133075
MBD5	0.839613	0.218508	0.367719	0.0498377	0.0130582	0.120556	0.454634	-0.193997	0.331334	-0.604409	0.0284646	-0.141401	-0.174976	0.0658709	0.115574	0.0446983	0.60137	-0.635087	-0.456556
NT5M	0.0312451	0.0269468	0.367457	0.69577	0.411442	-0.0288472	-0.0937768	-0.0192206	0.0265774	0.0136368	-0.214891	-0.300977	-0.369537	-0.310056	-0.329824	-0.131755	-0.355482	0.115848	0.310872
ARHGEF6	-0.0709747	0.260201	0.367208	-0.021009	-0.2874	-0.167387	0.443172	0.0447856	-0.264496	-0.154922	-0.107922	-0.367706	-0.140055	0.178912	0.0865818	0.0739746	0.0342866	-0.396359	-0.392958
MCTP2	-0.32613	0.625349	0.366882	0.0832492	0.0727771	-0.196491	0.576831	-0.162273	-0.956173	-0.212004	0.029411	-0.0559367	0.0213698	0.119486	0.158199	0.015548	-0.532433	-0.136997	-0.188229
RRAD	-0.229098	0.365972	0.366665	1.3377	1.91527	4.32987	3.33761	3.49105	2.55743	2.92154	3.38109	3.92986	3.53412	3.46104	3.65369	4.65161	4.23955	-0.148603	2.17759
CEP70	-0.350688	-0.0172131	0.366514	-0.190654	-0.0931468	0.170792	0.0149183	0.747964	-0.726711	-0.576499	-0.220071	-0.0510702	-0.0649631	0.0734722	0.25459	0.0642918	-0.154728	-0.481864	0.0828844
WDR74	0.442283	0.0430517	0.366294	0.420688	0.338838	0.0704245	0.273727	0.137323	0.515124	0.75305	0.179819	0.137011	0.665177	-0.273398	-0.145649	0.00426419	0.0293571	0.411716	0.497016
CACNA1A	1.29937	0.192264	0.366105	0.628379	0.634879	0.299902	0.079616	-0.0395355	1.0064	-0.243149	0.212373	-0.0391776	0.196652	-0.276368	-0.00465174	-0.268934	-0.388935	0.0614047	0.0653658
GJC2	0.0312451	0.20345	0.365972	0.159903	0.0854322	-0.193578	-0.374124	-0.27071	0.0265774	0.0136368	-0.442645	-0.426329	-0.430483	-0.0777594	-0.0135253	-0.376321	0.120378	-0.0803165	0.00162458
ULK2	-0.362702	0.141013	0.365806	0.355508	0.120776	0.164006	0.0102186	-0.0082876	-0.328958	-0.646694	-0.414451	-0.398104	-0.41001	-0.141209	-0.248048	-0.0285732	-0.78672	-0.234525	-0.173808
SNX1	-0.13358	0.10535	0.365564	-0.0269448	0.156829	-0.287165	-0.00996095	-0.0683126	-0.0455998	0.160769	-0.208538	-0.21636	-0.332647	-0.0512956	-0.305064	0.0331283	-0.0190947	-0.0577159	-0.0124678
NMD3	-0.07146	0.538793	0.365305	0.130112	0.151294	0.34103	0.159483	0.684039	-0.0837877	-0.077168	0.412042	0.0652927	0.424845	-0.0308651	0.641961	0.30913	0.00779391	0.000540299	-0.429654
SPRR3	0.0312451	0.180848	0.36507	-0.191191	-0.0583055	-0.039476	-0.426942	0.292338	0.0265774	0.0136368	-0.014573	-0.00698649	-0.0172131	-0.0590158	-0.0527909	-0.136997	-0.116093	0.0385121	0.0123891
MED1	-0.0866376	0.000878286	0.364856	-0.0262505	0.0801972	0.0273236	-0.186545	0.510991	-0.0676975	-0.090138	-0.144441	-0.290711	-0.208836	0.202424	0.327459	0.533759	0.38295	0.445782	0.0870812
ABO	0.0312451	0.21769	0.364627	0.144139	0.0235178	0.115323	-0.185276	1.09409	0.0265774	0.0136368	-0.014573	-0.00698649	-0.0172131	-0.168636	-0.175781	-0.256919	0.382146	-0.308268	-0.405134
YTHDC2	-0.098707	0.121146	0.364406	0.129833	0.198759	0.344278	0.0799126	-0.0162454	-0.184684	-0.337544	0.101712	-0.100712	0.0489538	0.253666	0.337194	0.313886	0.0155982	-0.148238	0.209238
PDHA2	0.0312451	0.00329153	0.364155	0.0340142	0.298617	-0.0286224	0.0218711	0.000487409	0.0265774	0.0136368	-0.014573	-0.00698649	-0.0172131	-0.146804	-0.149592	-0.2333	0.15025	0.0687488	-0.0648056
LRCH1	0.0312451	-0.0407474	0.363922	0.607687	0.438905	0.607687	0.325053	0.43739	0.0265774	0.0136368	0.855794	0.79449	0.37984	0.741208	0.337362	0.828072	0.0822049	-0.0369631	-0.0637597
MYEF2	0.0312451	0.191931	0.363709	0.436421	0.226564	0.486186	0.243801	0.739278	0.0265774	0.0136368	0.74433	0.898901	0.71082	0.736577	0.480261	0.788322	0.0349654	0.350878	-0.107374
MAPK13	-0.281394	0.400646	0.363472	0.374075	0.329558	-0.315801	-0.314518	0.106519	0.244169	0.351961	0.611047	0.667196	0.528945	0.102835	-0.0594398	-0.040228	-0.354276	0.28102	0.246461
CA7	0.0312451	-0.704794	0.363168	0.0722167	-0.36727	-0.0880104	-0.273398	-0.0774142	0.0265774	0.0136368	-0.014573	-0.00698649	0.0342197	-0.0158397	-0.0108068	-0.0797223	-1.2141	-0.002102	0.0506379
FBXO38	-0.099282	0.294803	0.362934	0.117124	0.148579	0.211411	0.702667	0.766182	-0.358596	-0.407918	0.0868396	0.0692241	0.0600421	0.320805	0.161753	0.306036	0.139288	-0.12944	0.1185
CUL2	0.638954	-0.116726	0.362678	0.123927	0.111486	0.0926472	-0.0671786	0.254196	0.155979	0.148436	0.163895	-0.122682	0.104562	-0.114948	0.235781	0.16498	0.265854	0.066851	0.147489
RECQL	0.319723	0.292907	0.362508	0.0784911	0.137751	0.105959	0.436701	0.338133	-0.245361	-0.44899	-0.106597	-0.142966	0.175901	0.241319	0.383212	0.83643	-0.015325	0.0581595	0.115977
ANKRD11	-0.0553937	0.466764	0.362322	0.0615172	0.190127	0.268627	-0.060293	0.795459	0.541441	0.322217	0.207328	-0.206837	0.116702	0.335819	0.22324	0.337194	0.0359577	0.473363	0.172606
SNTB2	0.300694	0.360337	0.362063	-0.0339108	-0.0377895	-0.48944	-0.412158	-0.347336	-0.535092	-0.405431	-0.176124	0.241866	0.128447	-0.0763584	-0.10271	-0.184571	-0.426942	-0.44309	0.0227678
DCP1A	0.5396	0.235024	0.361902	0.676887	0.789765	-0.264962	0.293039	0.289302	0.859033	0.18536	-0.169006	0.182092	-0.179553	-0.136997	0.218682	-0.2122	0.701992	0.296505	0.247015
CHD8	0.240528	0.181941	0.361727	-0.0161587	0.499528	-0.358095	0.0355094	0.316637	-0.150829	-0.377114	0.0756953	0.120556	0.0547145	0.432444	0.265854	0.350878	-0.00405022	-0.00559916	0.155038
FILIP1L	-0.585925	-0.0600961	0.361541	0.0311149	0.199933	2.00019	0.788322	0.164006	1.83306	0.494324	3.60462	2.27222	2.28194	1.80158	1.44601	3.22882	1.84146	0.519962	3.65369
ZFPM2	0.0312451	0.00779391	0.361223	0.156053	-0.104052	1.37595	1.33463	1.39933	0.0265774	0.0136368	0.0958477	0.380945	-0.131629	0.41303	0.0852278	1.2589	0.443467	-0.235982	0.273727
BMP2	-2.05399	0.541822	0.3611	0.377001	0.373443	3.87976	1.78388	1.72804	1.86752	-0.446151	0.291778	0.805566	-0.0927862	1.66658	0.5379	1.53271	1.9043	0.559153	1.72804
CARHSP1	0.438065	0.0949287	0.360913	-0.0966295	-0.312304	-0.634494	-0.574049	-0.528446	-0.853864	-0.200366	-0.815391	0.411716	-0.323188	-0.533182	-0.510495	-0.956173	0.290269	-1.16014	-0.498162
SLC25A40	-0.119125	-0.202249	0.360562	0.584414	0.0832492	0.273556	0.479438	0.774619	0.256481	-0.126638	-0.112258	0.110066	0.0797098	0.148436	-0.326243	0.142362	-0.335513	-0.14951	0.437181
TLR2	2.68723	0.264593	0.360337	4.27785	3.07608	0.121642	2.57253	2.85399	3.49105	3.49105	0.594033	0.380794	0.0195676	0.0657451	0.00094381	0.0465248	2.4213	0.0797098	0.153858
CYB5R4	0.541822	0.389664	0.360031	0.412347	0.516985	0.839613	0.255531	0.0448431	0.168002	-0.0954427	0.685101	0.445505	0.665784	0.706978	0.271826	0.617229	0.189523	0.13895	0.18536
NCOA3	0.413875	0.164006	0.359856	0.0505036	-0.00257506	0.0171236	0.0277129	0.183776	-0.291799	-0.455366	-0.19594	-0.257525	-0.307893	-0.0795567	-0.027402	0.308192	-0.125965	-0.587697	-0.617891
IFNAR1	0.317138	0.433093	0.359616	-0.00406253	0.469617	0.411208	0.493426	0.521946	0.98156	-0.209057	-0.0909557	-0.160412	-0.43656	0.298116	0.278196	0.554092	0.504032	-0.346715	1.16427
TEX12	0.0312451	0.796077	0.359376	-0.0959164	-0.141209	0.0144707	-0.195474	1.32551	0.0265774	0.0136368	0.0508374	-0.00698649	0.0471717	0.0890448	0.0559136	0.0134949	0.154452	0.20076	0.0481183
KLHL2	-0.417869	-0.00191349	0.359066	0.552771	0.527228	0.811079	0.78041	0.969986	-0.212107	-0.474703	0.57305	0.359066	0.498523	0.666555	0.749995	0.504975	-0.266809	0.291891	0.0609664
ATF2	-0.34219	0.0940508	0.358869	0.11741	0.181526	0.833593	-0.223126	0.675915	-0.333433	-0.450786	0.15413	0.177112	0.097522	0.197701	0.177746	0.327633	0.225491	0.0596519	0.104248
RABGAP1L	-0.567203	0.29251	0.358564	0.514346	0.283276	0.134235	-0.247067	-0.110673	-0.287661	-0.651612	-0.114404	-0.280772	-0.163644	-0.165959	0.192058	0.018488	0.301603	-0.575928	0.813749
ZNF12	-0.441952	0.323246	0.358314	0.143023	0.133156	0.203368	0.0467266	0.184501	-0.158481	-0.342568	0.0226746	-0.2874	-0.0859671	-0.171559	0.246733	0.127631	0.358869	-0.0793438	-0.279552
ADCYAP1R1	0.0312451	-0.0112997	0.358118	-0.095995	-0.288808	-0.021569	-0.0507031	0.347604	0.0265774	0.0136368	-0.014573	-0.00698649	-0.0172131	0.017367	0.0272712	-0.0352129	-0.0813504	-0.117437	-0.245492
EEA1	0.245505	0.505581	0.357885	0.164758	0.296665	0.116238	0.32525	0.0516796	-0.0994378	-0.260525	-0.368094	-0.375681	-0.506365	-0.0589602	0.308357	0.164502	-0.114404	-0.335295	0.142431
RASAL2	-0.211637	0.52604	0.357681	0.477061	0.412545	-0.25286	-0.179096	0.0538319	-0.158993	-0.443669	-0.273398	-0.295526	-0.319938	0.327459	0.204756	0.278063	0.665177	1.0435	0.0136368
RHBDL1	0.0312451	0.618597	0.357268	0.512778	0.854946	-0.0441762	0.138849	0.0283017	0.0265774	0.0136368	-0.491943	-0.276089	-0.109913	-0.50256	-0.34219	-0.707022	-0.301557	-0.260201	-0.174291
MIA	0.144252	0.607242	0.357044	0.111084	-0.130292	-0.0573823	-0.487472	-0.690989	0.245691	0.0136368	-0.014573	-0.00698649	-0.0172131	0.10627	0.0559136	-0.0156496	0.89047	-0.206951	-0.0404559
PANK2	0.339493	0.292078	0.356848	0.426644	0.369796	0.173599	0.102351	0.10085	0.351123	0.224838	-0.161627	-0.129008	0.0372327	-0.0201396	-0.251907	0.00476644	0.207223	-0.00426283	0.0125054
PIK3R3	1.00884	0.76541	0.356667	1.09802	1.18404	0.429713	0.0486481	0.662102	-0.527021	-0.78672	1.22602	0.0942934	-0.103886	0.120049	0.101113	0.76541	0.367208	0.0763902	0.0336111
PPP1R12B	1.51073	0.233348	0.356487	-0.462776	-0.158659	1.06996	-0.720428	-0.688399	-0.426942	-0.438848	1.00884	1.32195	1.4114	0.274996	0.00253827	0.204337	-0.285035	0.237807	0.164354
PGGT1B	-0.572474	-0.158993	0.356234	0.12563	-0.0885511	0.799791	0.31344	0.2287	0.139038	-0.569531	0.0189951	-0.0896843	-0.0990553	-0.170332	0.199312	0.0513614	0.450641	-0.196147	-0.0936698
IKZF2	0.0312451	0.0214112	0.355948	0.282312	0.344939	0.173969	-0.42121	0.176773	0.0265774	0.0136368	0.0442311	0.21355	-0.256874	0.130903	0.115167	0.0855233	0.526965	0.174327	0.139187
DHX29	0.270333	0.204903	0.35568	0.0889099	0.19288	0.0747887	0.14936	0.437181	-0.130407	-0.133754	0.265391	-0.0862366	0.0633237	0.375698	1.304	0.672892	0.101918	0.0187635	-0.00546322
CDKN3	0.925175	0.324924	0.355508	-0.772898	0.202905	-0.79457	0.164006	-0.105908	-0.0416738	0.377001	-1.05296	-0.314845	0.291433	0.0249587	-0.222133	1.06123	-0.405134	-0.383567	0.910344
ESF1	-0.093986	0.253828	0.355304	0.189755	0.177746	0.10723	0.584414	0.55543	0.274027	-0.0945115	0.368514	0.257552	0.400646	-0.0061205	1.91527	-0.147689	-0.0447287	-0.223047	-0.0119313
CCDC59	0.369938	0.217029	0.354953	0.466764	0.417335	0.312325	0.385793	0.320266	0.320266	0.240255	-0.137927	-0.301717	0.0982921	-0.0251829	0.641307	0.00843352	0.299902	0.0375698	-0.548852
UTP14A	-0.164361	-0.000772805	0.354775	-0.108	0.0188834	0.322652	-0.0287434	0.359856	0.291891	0.42109	0.205005	-0.158481	0.160062	0.0984585	-0.25714	0.161043	0.0694364	0.066364	-0.0412429
ZNF395	-0.257369	0.464961	0.354504	-0.323454	-0.0618355	-0.925625	-0.656282	-0.58392	-1.08953	-0.468582	-0.981471	0.174215	-0.226099	-0.520758	-0.285623	-1.1297	-0.57801	-1.31582	-0.440351
CNTN6	0.0312451	0.155514	0.354319	0.00129106	0.0769574	0.0400605	0.326605	0.104817	0.0265774	0.0136368	-0.0504432	-0.0407051	-0.0625604	-0.0116539	-0.00519973	-0.0865509	-0.825308	0.297209	0.132874
NUP160	0.184042	0.255148	0.354151	0.202905	0.188367	0.352636	0.480804	0.498152	-0.0599174	-0.536963	0.103294	-0.0763584	-0.0846826	0.292907	-0.034514	0.570249	0.19288	-0.200132	0.187418
NUSAP1	0.943721	0.362508	0.353875	-0.57988	0.291433	-0.908407	0.148579	-0.253082	0.480261	0.432707	-0.893848	-0.144258	0.517425	0.455096	-0.107922	1.43597	-0.452459	-0.503224	1.9043
CCL22	0.0312451	0.148007	0.353625	0.0438526	0.284037	-0.219671	0.0667531	0.0418374	0.0265774	0.0136368	0.0465248	-0.00698649	-0.0172131	0.000776613	0.0238024	-0.0558492	0.0714534	-0.00403791	-0.169445
WASL	0.167762	0.290911	0.353327	0.436938	0.35148	-0.0218613	0.0175729	-0.0159649	-0.480454	-0.481466	-0.153284	-0.308099	-0.437279	0.151562	0.216553	0.324435	-0.204291	-0.350211	-0.165413
PHACTR1	0.432707	0.40985	0.35315	0.679052	-0.0101844	-0.0134876	0.229218	-0.337913	0.483315	0.362322	0.0475805	0.0949925	0.0200114	-0.0525237	0.00499733	-0.145224	0.125038	0.194316	0.311534
CNIH4	0.520207	0.428653	0.352933	0.255357	0.212764	0.426391	0.311021	0.135286	-0.103755	0.174094	-0.328958	0.116878	0.252457	-0.223734	0.0298846	-0.565838	-0.0400991	-0.226755	-0.37849
ZNF7	-0.0994378	0.390754	0.352636	0.395928	0.543458	0.331192	0.0693804	0.34166	-0.146938	0.114593	0.120887	-0.162733	0.0605266	-0.0411086	-0.0702589	0.00953549	-0.384593	0.0414496	-0.197111
RSU1	-0.0644787	0.108455	0.352473	0.27072	-0.176481	-0.0405021	-0.158373	-0.0165963	-0.202623	-0.178741	0.495575	0.270015	0.318287	0.0676263	-0.35055	0.0557633	-0.101734	0.306522	-0.417869
UAP1	-0.297093	0.250988	0.352146	0.576014	0.650701	0.393576	0.809153	0.884327	-0.0879016	-0.342782	-0.435374	-0.0645432	0.108516	0.331917	0.579889	0.781944	1.23136	0.773793	0.308004
PRKY	0.335582	0.0833165	0.351961	-0.0854378	0.219793	-0.224246	0.45988	0.411208	-0.681587	-0.862707	0.0176229	0.0244378	0.0213216	0.0622878	0.0872207	-0.00032313	-0.268257	0.0597307	0.00414862
DHTKD1	0.606617	0.138425	0.351751	0.419571	0.29271	-0.407624	0.100498	0.0954379	-0.390576	-0.241843	0.312902	0.264315	0.134039	0.0245639	-0.0213202	0.0225161	-0.0873205	0.150639	0.375018
SCN4A	0.0312451	-0.307893	0.35148	0.122338	0.0496316	-0.143059	0.078888	-0.311766	0.0265774	0.0136368	-0.0534193	-0.0380681	-0.0579629	-0.0806081	-0.0750738	-0.155451	0.018536	0.109972	0.0575141
ZNF692	-0.899576	-0.187386	0.351318	0.112579	0.275332	-0.186545	-0.480666	0.0242616	-0.507892	-0.356457	0.18641	0.352933	0.384912	-0.167822	0.115761	-0.0330612	-0.553776	0.0229615	-0.0193462
ZNF160	-0.266612	0.25076	0.351123	0.30688	0.182967	0.306522	-0.16872	0.117329	-0.0962039	-0.51526	0.114912	0.133755	-0.12463	0.00984997	0.58083	0.0183526	-0.297255	-0.17801	-0.0703293
SIM2	1.18404	0.180245	0.350878	0.542983	0.628379	1.52941	1.31127	1.46862	-0.14869	-0.355482	0.614078	0.827122	0.510057	0.579367	0.593598	0.674299	-0.950409	1.52941	0.18681
IGF2R	0.504975	0.275983	0.350633	0.415198	0.334999	0.542602	0.289942	0.581178	0.443172	0.628968	0.729428	0.440695	0.261652	1.2079	0.439131	0.6597	0.184042	0.39195	0.365806
C8A	0.0312451	-0.417679	0.35037	0.0830494	-0.69846	-0.00890197	0.110066	-0.635087	0.0265774	0.0136368	-0.014573	-0.00698649	-0.0172131	0.00522942	0.0137316	-0.0487699	-0.148139	-0.0271236	0.0529784
SYNGR2	-0.0837877	-0.169338	0.350151	0.740747	0.0770334	2.657	0.435946	0.676887	0.63947	0.576446	1.17595	1.16591	0.644025	0.642613	0.524283	1.21638	-0.0244357	-0.109285	0.0124117
GPBP1L1	0.38475	0.178712	0.349903	0.46705	0.370975	0.504365	0.126397	0.231931	0.143945	-0.0493064	0.0688391	-0.0987839	-0.166411	-0.144441	0.103585	0.0532009	0.0406393	0.505581	0.0221111
USP6NL	0.660651	0.26372	0.349646	0.811079	0.948736	0.451328	0.450849	1.03473	0.217288	0.491407	0.274481	0.287284	0.388553	0.512376	0.237502	0.244881	0.445782	-0.411509	-0.0953377
GPRC5A	0.0312451	0.314173	0.349495	0.762708	0.61059	0.577317	0.828072	0.368717	0.0265774	0.0136368	-1.28227	-1.40959	-0.576499	-0.246365	0.140902	0.54939	1.77123	-0.710799	-0.273235
SOX12	-0.455708	-0.0293517	0.349318	-0.517979	-0.545026	-0.0248571	-0.851683	-0.421438	-0.72115	-0.488381	-0.402981	-0.518651	-0.346715	-0.679869	-0.661402	-0.526158	-0.799833	0.0125054	0.0676848
BLVRB	-0.621622	0.273457	0.349026	0.16245	0.217288	-0.302894	-0.0747416	-0.00535761	-0.346571	-0.227801	-0.538089	-0.623084	-0.390379	-1.03149	-0.912658	-0.774631	-0.286879	-0.459598	-0.313419
ZNF16	-0.405875	0.25661	0.34883	0.174094	0.240972	0.0240633	0.0408726	0.572463	-0.345043	-0.516657	-0.253786	-0.192298	-0.315061	-0.0599928	-0.15465	0.00240444	-0.551648	-0.279552	-0.623084
CCDC144A	0.0312451	0.355304	0.348545	0.0679239	0.0762615	-0.0211007	0.0343322	0.187418	0.0265774	0.0136368	0.227168	-0.0674263	-0.0822606	0.0255308	0.152213	0.0303394	0.142475	-0.137725	-0.0983455
GABRB3	0.0312451	-0.447673	0.348402	-0.0131714	0.0289188	-0.0859671	-0.267512	0.536331	0.0265774	0.0136368	-0.0623958	-0.0390369	-0.0884095	-0.00510094	0.0331283	-0.0410218	0.117577	0.0194515	0.0287661
ZNF14	0.374508	0.206703	0.348133	0.196941	0.485407	0.107475	0.0964867	0.13415	-0.505971	-0.788834	-0.260092	-0.27594	-0.288625	0.157363	0.615222	0.270333	-0.252075	0.0432303	-0.108533
POLR3C	-0.132847	0.247538	0.347858	0.33236	0.229314	0.237935	0.0974432	-0.00454128	-0.190477	-0.107374	-0.141031	-0.18613	0.0511917	0.128097	0.0960986	0.15249	-0.082547	-0.126839	-0.144828
SLC1A6	0.0312451	-0.731516	0.347604	-0.115552	-0.0876935	-0.100712	-0.433072	-0.278315	0.0265774	0.0136368	-0.014573	-0.00698649	-0.0172131	-0.052914	-0.0471658	-0.12989	0.155102	-0.00096906	0.0809686
UPP1	0.789765	0.299698	0.347394	1.10587	0.535239	0.96845	0.310709	0.540213	0.938107	1.07512	1.31891	0.7555	1.82179	0.597745	0.860333	0.0913335	0.236478	0.766871	0.510991
RPAP2	0.271052	0.346034	0.347141	0.0212414	-0.0837011	0.226043	-0.313594	-0.0107546	-0.0767043	-0.0728194	-0.166411	-0.151333	-0.116423	0.181639	0.356667	0.0856913	0.076315	-0.36055	-0.120836
SSX2IP	1.01948	1.42631	0.346961	-0.190315	-0.131435	-0.732268	-0.311689	-0.179883	-1.70475	-1.06672	-0.414822	-0.239217	0.0682569	-0.0662308	0.162091	0.0472644	-0.223086	0.400265	-0.325515
TIAL1	-0.0721687	0.425938	0.346728	-0.0160064	-0.0155257	0.130995	-0.0702589	-0.139119	0.205684	-0.115756	0.132146	0.0911981	0.190556	0.113707	-0.0475151	0.12515	-0.0320096	0.104357	-0.00551127
DECR1	0.534216	0.388553	0.346518	0.416327	0.445163	0.159192	0.306667	0.300284	-0.0426061	-0.177896	-0.109285	0.071678	0.245879	0.0599161	0.244602	0.0401279	0.024363	-0.611093	-0.0872485
PHF7	0.133701	0.195259	0.346181	0.0341662	0.0300802	-0.0022734	0.00899933	0.327263	0.0265774	0.0136368	-0.0810089	-0.344813	-0.355642	0.223602	-0.0743649	0.263031	0.307921	-0.387656	-0.235137
SNX2	0.230145	0.40088	0.346034	0.231415	0.315411	0.342337	0.0934978	0.149506	0.137833	-0.0568647	0.394832	0.419215	0.329908	0.139882	0.352636	0.177579	-0.301717	-0.508188	-0.00951525
ZNF195	0.156664	0.351318	0.345875	0.261734	0.273727	0.460169	0.444677	0.386362	-0.395187	-0.496157	0.184501	0.207223	0.160866	0.0801972	0.481138	0.183101	-0.321159	0.0232496	0.201532
PSEN1	0.296384	0.349495	0.345683	0.333484	0.288153	0.438324	-0.296799	-0.056306	0.425411	0.181639	-0.0620627	0.0687488	-0.196491	0.291044	0.25043	0.164858	0.768671	-0.326732	-0.0152993
GPT	0.0312451	0.955284	0.345486	0.00165271	0.309628	-0.130553	-0.121192	0.0434807	0.0265774	0.125371	0.100648	0.0662356	-0.13228	-0.153756	-0.0630144	-0.186991	-0.446151	-0.0160064	-0.107152
ADCY2	0.0312451	0.293039	0.345241	0.0424551	0.0710847	-0.120943	-0.038623	-0.138017	0.0265774	0.0136368	0.0359213	0.0252545	0.0214112	-0.0302626	-0.0482628	-0.0864651	9.74538e-05	-0.0288472	-0.0633192
CPB1	0.0312451	-0.387298	0.344939	0.0688391	-0.0522865	-0.0272573	-0.0832119	-0.0671181	0.0265774	0.0136368	0.0415234	0.063892	-0.0172131	-0.0169116	-0.0119863	-0.0815488	-0.524044	0.129833	0.228067
TSC22D3	-0.266738	0.79293	0.344701	0.348133	0.0477062	0.451143	-0.438848	-0.399799	0.245505	-0.232632	-1.35865	-1.30327	-1.39775	-1.81406	-1.3366	-1.79538	-1.18144	0.334999	-1.30327
TDRD12	0.0312451	0.251492	0.344512	0.301603	-0.00551127	-0.00380593	1.01948	-0.40108	0.0265774	0.0136368	0.0212414	0.0269087	0.0148059	-0.0118735	0.0126073	-0.0412429	-0.104737	0.291044	0.442509
ZEB2	-0.119216	0.284967	0.344278	0.603045	0.733204	0.646904	0.79449	0.483315	0.47144	-0.268257	1.24786	0.766871	0.45988	1.0435	0.548839	0.84605	0.298232	-0.292836	1.45955
POLR1B	0.304121	0.768671	0.344014	0.237062	0.83878	0.279234	0.374324	0.901583	0.133701	-0.160702	0.3408	0.185816	0.181941	0.426922	0.144938	0.58722	-0.0674263	-0.147988	0.0494713
PEX3	-0.0999775	0.29352	0.343823	0.104413	0.206511	0.388073	0.161648	0.151726	-0.129971	-0.162907	-0.266899	-0.186545	-0.113902	-0.188806	-0.11374	-0.0322161	0.223957	-0.141301	-0.10271
ZBTB20	0.475004	0.544316	0.343613	0.337635	0.231135	-0.299527	0.0550432	-0.21636	-0.478345	-0.953942	-0.110453	-0.179553	-0.267077	-0.234392	0.202129	-0.218119	-0.675746	-0.538466	-0.270527
CLASP1	-0.165067	0.391249	0.343404	0.0477062	-0.0186319	0.152402	1.45185e-05	0.233348	-0.101433	-0.27149	0.136071	0.23453	-0.118624	0.381475	0.3148	0.368717	-0.0284452	0.461786	0.0422695
ZNF24	0.225412	0.366665	0.343159	0.0703858	0.0558135	0.407224	0.0534059	0.144597	0.442969	0.18823	0.381139	0.361223	0.243211	0.417682	0.964961	0.54602	-0.110474	0.357044	0.126741
C21orf62	0.0312451	-0.347059	0.343026	-0.102938	-0.0664783	-0.139337	-0.263037	0.15025	0.0265774	0.0136368	-0.014573	0.0275585	0.0261797	-0.0196183	-0.00605701	-0.0860756	-1.81406	-0.305863	-0.230218
DLGAP5	1.19171	0.421984	0.342795	-0.443669	0.0789928	-0.86808	0.415954	0.156562	0.418972	0.306036	-0.772898	-0.148064	0.416658	0.163895	-0.0584756	1.3377	-0.633162	-0.209157	0.992561
CPNE7	-0.334143	0.238083	0.342627	0.722666	0.983943	-0.656758	-0.00130173	0.127881	-0.189532	-0.0760134	-0.735787	-0.878636	-0.544676	-0.897703	-0.597713	-0.299668	-0.255635	-0.0947964	-0.0135675
TKTL1	0.0312451	-0.201085	0.342337	-0.512931	-0.174068	-0.0209317	-0.653237	0.0246893	0.0265774	0.0136368	-0.014573	0.0353388	-0.0172131	0.0414496	0.0559136	0.00253827	-0.0538772	0.12377	0.015669
CUL4B	-0.228321	0.500912	0.342128	0.28584	0.521946	-0.998433	0.426391	0.371155	-0.383271	-0.29435	0.0250596	-0.160979	0.141013	0.168318	0.156235	0.2157	-0.265637	-0.574049	-0.166304
PLAGL2	-0.0474215	0.211948	0.341993	0.222702	0.235781	-0.180869	-0.231037	2.39587	0.165331	-0.137805	0.160498	0.344701	0.156319	0.560039	0.235956	0.25661	1.14341	0.295844	0.621547
TBX10	0.0312451	0.0115839	0.341852	-0.296135	-0.031243	-0.0367982	-0.149753	0.0641444	0.0265774	0.0136368	-0.014573	-0.00698649	-0.0172131	-0.0674263	-0.0617808	-0.146804	0.0602674	0.0464444	0.105959
LBP	-0.0330612	-0.0186319	0.34166	0.346034	0.399754	-0.457284	-0.0821285	0.446448	-0.0353855	-0.0495249	0.409368	-0.133754	0.185197	3.87976	4.27785	0.357885	0.0314608	0.0991831	0.0783099
EIF1AY	0.721207	0.0481702	0.341432	0.324028	0.247846	0.47306	0.109479	0.413875	-0.0834034	-0.311766	-0.014573	-0.00698649	-0.0172131	0.0588461	-0.026084	-0.0593835	0.0946182	-0.190914	0.0140872
LRRTM2	2.51845	0.75204	0.341243	0.454634	0.237935	-0.101299	0.0497925	-0.127038	0.412545	-0.152897	-0.185276	-0.151137	-0.218285	-0.11815	-0.100048	-0.182372	0.512376	0.0466526	0.019944
ZNF532	0.252683	0.392568	0.34103	0.361902	0.298003	-0.00499853	0.0925273	0.141872	-0.253975	-0.33517	0.37615	0.148224	0.228348	0.353625	-0.00441254	0.447731	-0.171651	0.230846	-0.0350185
CAST	-0.12262	0.378651	0.3408	0.240402	0.135461	-0.127591	-0.00900718	0.00928725	-0.405875	-0.445183	-0.381984	-0.294496	-0.328794	-0.133709	-0.178904	0.0692241	-0.0959017	-0.676522	-0.165959
MBOAT2	-0.352227	0.1951	0.340534	-1.13995	-0.175397	0.231135	-0.323969	-0.0237628	-0.135766	-0.65972	-0.514558	-0.419495	-0.630571	-0.28209	-0.168491	0.126897	0.0653292	1.09596	-0.00736037
ARHGAP24	-0.822973	0.563016	0.340273	0.0450177	0.703382	-0.39919	-0.466296	-0.00267078	-0.48316	-0.701348	1.03045	0.682653	1.05365	0.493958	0.157778	0.414152	-0.0587474	-0.245361	-0.326565
ACVR2A	-0.101006	0.591291	0.34005	0.00793214	0.71082	1.18666	0.0970185	0.365806	0.298479	0.398415	-0.600716	-0.825308	-0.930249	-0.454936	0.0158926	-0.0568032	1.03045	0.96845	-0.100564
EZR	0.416944	0.401141	0.339903	0.343404	0.276987	-0.133383	-0.0367982	0.0611089	-0.221459	-0.245241	-0.987228	-0.649636	-0.857887	-0.993251	-0.605777	-0.740914	0.414352	0.303217	-0.0713558
APP	0.256279	0.303953	0.339682	0.330783	0.39221	0.0947678	0.00600571	0.0426101	-0.252196	-0.326565	0.916559	0.432444	0.176637	0.145774	-0.214301	0.264315	-0.00329901	-0.387298	-0.058815
SYNC	0.419377	0.421354	0.339493	0.120378	0.0996239	-0.486905	-0.769029	-0.782982	-1.43839	-0.683612	-0.553143	-0.364384	-0.291301	0.528065	-0.38876	0.0832492	0.103937	0.206609	-0.901879
GHRHR	0.0312451	-1.49857	0.339237	-0.616259	-0.192729	-0.000113744	-1.2141	-0.738253	0.0265774	0.0136368	-0.014573	-0.00698649	-0.0172131	-0.170598	-0.178999	-0.259424	-0.420147	0.0333617	0.36507
SELENBP1	-0.291799	0.843474	0.339037	-0.736561	-0.314384	-0.939391	-0.870259	-1.03471	-0.482095	-0.366367	-1.09798	-1.15754	-1.10375	-0.782982	-0.539352	-0.743082	-0.00689178	-1.40959	-0.580834
PRDM4	0.379346	0.250074	0.338838	0.435398	0.263031	-0.0132845	0.288153	0.419884	-0.102938	0.268265	-0.136171	-0.0644787	0.0469075	0.439131	0.17011	0.310529	0.167207	0.325053	0.23206
KATNA1	-0.21003	0.30856	0.338638	0.137751	0.18987	0.369122	0.0869225	0.181526	-0.165145	0.184975	-0.23346	-0.292957	-0.153756	0.138702	0.440695	0.0256418	-0.0245777	-0.356696	-0.218119
DNM1L	0.288549	0.470357	0.338488	0.221986	0.290724	0.00463158	0.112326	-0.0104238	0.399481	0.48865	0.298116	0.131059	0.316767	0.609562	1.1455	0.850983	0.309463	0.311796	0.364155
UBASH3A	0.0312451	-0.398376	0.338352	-0.169833	0.00680181	-0.0194052	0.162663	-0.06737	0.0265774	0.0136368	-0.014573	-0.00698649	-0.0172131	0.018445	0.0284646	-0.0343251	-0.750168	-0.18534	-0.0256655
RPS6KB1	-0.229647	0.377856	0.338133	0.185816	0.0410727	0.105593	0.126834	0.0976834	-0.215451	-0.156414	-0.0934139	-0.131536	0.106864	0.248247	0.484048	0.209637	0.173922	0.0283017	-0.125921
DLC1	0.332084	0.171313	0.337814	0.418313	0.290575	-0.18499	0.208033	0.278452	0.489909	0.378151	0.217029	0.112422	0.220622	-0.157929	0.0187022	0.377856	0.0257922	2.33853	0.210052
ATP6V1C1	0.301603	0.130479	0.337635	0.346728	0.341432	0.436938	0.251288	0.168912	0.561104	0.500715	0.628379	0.512376	0.509092	0.493018	0.636257	0.524283	0.289302	-0.0837011	0.174327
KRT75	0.0312451	0.00329153	0.337362	0.0177482	0.578343	-0.112258	0.0218711	0.000487409	0.0265774	0.0136368	0.0370788	-0.00698649	-0.0172131	0.123409	0.0559136	-0.0156496	0.02634	0.0957597	0.263571
EIF3A	-0.352943	0.453025	0.337194	0.0370788	0.149506	-0.293058	0.301304	0.311419	-0.385825	-0.271594	0.298003	0.113707	0.234751	0.797464	0.543458	1.03045	-0.0785732	0.191572	-0.152563
PPP2R3C	-0.297502	0.362934	0.336914	0.330041	0.49475	0.396139	0.405722	0.210591	0.244881	-0.24358	0.239376	0.0563543	0.186973	0.251656	0.822253	0.243801	0.0217274	-0.69846	0.12172
DAPK1	-0.256963	0.333111	0.336668	-0.239805	-0.116231	0.0353388	-0.389353	-0.927006	-0.440033	-0.521836	-0.312002	-0.846336	-1.27441	-0.704794	-1.11935	-0.494036	0.287972	-1.87946	-0.762202
PLOD2	0.143459	0.514346	0.336403	0.64539	0.880753	0.361223	0.754914	0.413304	0.45426	0.355508	1.10447	2.41252	2.03637	1.78388	2.49323	2.27222	0.416327	0.467426	0.758856
HOXC5	0.282031	0.552297	0.336231	-0.632443	0.113889	-0.426329	-0.322839	0.343026	-0.130139	0.113614	-0.44845	-0.398544	-0.412937	-0.504013	-0.946431	-0.519919	-0.37972	-0.101433	-0.065606
CHRNB1	0.181734	0.416944	0.336105	0.627085	0.27023	-0.0116539	-0.196669	-0.117073	-0.0645432	-0.184485	-0.268702	0.679721	-0.326893	-0.864234	-0.875578	-0.410411	-1.01227	0.393106	0.121382
HDAC4	1.24987	0.0954379	0.335819	0.147635	0.079616	-0.361376	-0.0573141	-0.103042	-0.553776	-0.402032	-0.350211	-0.411693	-0.407099	-0.232883	-0.302621	-0.351258	0.367457	0.0940508	-0.179163
ZBTB33	0.0312451	0.0310574	0.335582	0.414152	0.215308	0.142431	0.588522	0.755839	0.0265774	0.104248	0.375698	0.0940508	0.0505036	0.00411245	0.326605	0.215573	-0.857887	-0.395649	-0.0670275
ILF2	0.212373	1.77123	0.335446	-0.571886	0.181734	0.143839	0.606167	-0.585925	-0.164065	0.307188	0.143459	0.291891	0.391469	-0.0129726	-0.172011	0.0977597	0.332084	0.321944	0.267709
ZNF280B	-0.0482091	0.0583012	0.335252	0.283276	0.15912	0.0381304	0.063944	-0.0121478	-0.0490062	-0.0674263	0.0251008	0.25043	0.144938	0.104044	0.0811183	-0.0482628	-0.507187	0.0531401	-0.0718895
CD19	0.0312451	0.13803	0.334999	0.0946182	0.0283929	-0.0481542	-0.500834	0.155514	0.0265774	0.0136368	-0.146095	-0.109053	-0.171143	-0.0973934	-0.0802717	-0.179883	-0.438418	0.314451	0.0881049
ZNF148	-0.135397	-0.153756	0.334882	-0.102189	0.0298846	-0.265932	0.0178898	0.0196363	-0.0515366	-0.0566458	-0.155451	-0.109538	-0.21863	0.0742281	0.540969	0.236256	-0.385825	0.222702	-0.0271236
CYP1B1	-0.505145	0.490217	0.334671	0.248726	0.408528	0.15249	-0.211555	-0.377912	0.686733	1.40898	-0.859389	-1.51651	-1.66525	-0.340164	-0.300977	-0.322405	0.214333	-0.782982	-0.518331
ANKRD28	-0.874214	0.19069	0.334423	0.0243106	0.129833	-0.174068	0.0972364	0.0811183	-0.671095	-0.509877	-0.672793	-0.640842	-0.725955	0.0662974	-0.0317583	0.160403	0.06484	-0.672793	-0.3222
KLF4	1.45955	0.581178	0.334295	0.163794	0.103675	0.472382	-0.270393	-0.275039	-0.31934	-0.173648	-1.51651	-1.2982	-1.14598	-0.623718	-0.846336	0.0562061	-0.0951721	-1.01599	-1.10804
SPATA1	0.197179	-0.17947	0.334129	0.0468143	0.0117416	0.0667531	-0.262773	0.0366721	0.0265774	0.0136368	-0.0644251	-0.077297	-0.11737	0.0754993	0.121593	0.0171816	0.218152	-0.0906162	-0.217918
ZNF493	0.245265	0.261402	0.333864	0.103056	0.39927	0.133262	0.168002	-0.00890197	0.0265774	0.0136368	-0.0938739	-0.1656	-0.153842	-0.0302932	0.0841359	-0.120748	-0.545458	-0.0100344	-0.321649
HJURP	1.8892	0.344512	0.333726	-0.925625	0.407967	-0.605203	1.07923	0.696465	1.5017	1.85656	0.203591	0.0643305	0.446795	0.547343	-0.0445375	1.80158	-0.471895	0.0473973	2.27222
DMXL1	-0.46795	0.575394	0.333484	0.171606	0.164354	0.101712	0.0783945	0.339493	-0.214301	-0.562304	-0.106158	-0.276938	-0.289596	0.335446	0.507508	0.430837	0.26068	-0.0367982	-0.313205
DES	-0.236894	0.132548	0.333319	0.00473163	-0.355333	-0.414113	-0.425426	-0.667895	-0.0721687	0.520207	-0.591247	-0.53349	-0.642678	-0.941618	-1.00511	-1.23217	-0.453136	0.0360516	0.197957
FLVCR2	-1.39027	-0.0085274	0.333111	0.286119	0.0803762	-0.190914	0.605034	-0.404078	-0.851683	-1.29014	-0.274573	-0.13924	-0.138125	0.860333	0.464668	0.0644578	2.25822	0.00105838	-0.0171436
GAL	0.0312451	0.0459018	0.332942	-0.289596	0.158392	-0.0150655	-0.0194052	0.212501	0.0265774	0.0136368	-0.129188	-0.0732965	-0.212306	0.128675	0.0889099	0.00110471	0.0127261	1.23317	0.168912
CAPN3	0.369384	0.286726	0.332704	0.338133	0.336403	0.0228179	0.0166736	-0.0174252	0.162538	0.0136368	-0.142244	-0.11374	-0.241843	-0.193681	-0.101642	0.0207245	-0.140875	-0.465856	-0.00619478
ZNF217	-0.0592185	0.360913	0.332547	0.363168	0.561817	0.238925	0.412347	0.579367	0.202582	-0.238739	0.211948	0.20755	0.176954	0.440695	0.00323921	0.33236	0.531617	0.134787	0.586574
UBE2D3	0.263571	0.217132	0.33236	0.52262	0.443172	0.233767	0.327066	0.222978	0.304551	0.241866	0.345875	0.529237	0.270333	0.390754	0.361541	0.370398	0.107761	-0.2003	0.204903
KIFAP3	0.351961	0.317781	0.332084	0.0820288	0.0691716	0.0832492	0.0818244	0.0190405	-0.118484	-0.27779	0.0642918	-0.284424	-0.407438	-0.180432	0.0734722	0.127467	0.0109787	0.232733	0.464668
BRCA1	0.757207	0.14269	0.331917	-0.206624	0.319197	-1.1703	0.131835	0.240972	0.523745	0.597745	-0.216854	-0.15465	0.244169	-0.0651259	0.0896263	0.253234	-0.375464	0.148344	0.467426
BMP2K	0.137672	0.450152	0.331692	0.372534	0.759834	0.71913	0.303217	0.827122	0.504365	0.168651	0.391469	0.201338	-0.100048	0.336403	0.309873	0.418972	0.415493	0.0318567	0.770899
CLCNKA	0.0312451	0.0742281	0.331513	0.312902	0.16999	0.0491176	-0.603799	0.210995	0.0265774	0.0136368	-0.127833	-0.106481	-0.0871922	-0.236631	-0.346429	-0.456556	0.821331	-0.116298	-0.326893
NFIB	-0.375464	0.12073	0.331334	0.234751	0.217806	0.193832	0.257914	0.149157	-0.382835	-0.490664	0.825848	-0.160774	0.466764	-0.12463	0.735074	-0.143059	0.0193808	-2.11556	-0.145562
LPAR2	0.0312451	0.167207	0.331192	0.482131	0.101712	-0.223524	0.390213	0.125371	0.0265774	0.0136368	0.132756	0.116702	0.0454465	-0.193877	-0.146704	-0.208063	-0.373926	1.18049	0.00999069
VGLL3	-1.71692	0.576014	0.331013	-0.33517	-0.214162	0.079532	-0.155333	-0.376494	-0.353372	-1.0814	-0.570111	-0.585421	-0.718353	-0.0475151	0.277248	0.593199	-0.156068	-1.41318	-0.309892
SGPP1	0.471835	0.418762	0.330783	0.331013	0.0956325	0.0823989	0.354953	0.308357	-0.142966	0.218792	-0.660397	-0.536346	-0.469624	-0.472563	-0.317676	-0.532433	-0.0752454	0.176773	0.0236109
AP4S1	-0.0574887	0.34103	0.33057	0.181734	0.122717	0.508419	-0.160702	0.140736	-0.256963	-0.564756	-0.295705	-0.251723	-0.0728194	-0.165342	0.0752792	-0.26906	0.314572	-0.103291	0.0399772
ITIH4	0.0312451	-0.00657876	0.33037	0.623819	0.632122	0.0219792	0.129833	0.14171	0.0265774	0.0136368	-0.104551	-0.177224	-0.21636	-0.122843	-0.113553	-0.224246	-0.318302	0.1185	-0.149592
LEPR	-0.157207	0.137751	0.330233	0.0993044	0.0407647	0.730477	-0.0122419	0.0660012	-0.570505	-0.819234	-1.10804	-2.07266	-2.25526	-0.523534	-0.12277	-0.541787	-0.553143	-1.08738	-0.351445
RNF208	0.194195	0.22311	0.330041	0.395368	0.443715	-0.214891	-0.00148813	0.048332	0.0265774	0.0136368	-0.746266	-0.243706	-0.72762	-0.427622	-0.256963	-0.465856	-0.236136	0.118619	0.0283929
VIL1	0.0312451	-0.514233	0.329908	0.0557113	-0.242516	-0.151566	-0.160305	-0.461289	0.0265774	0.0136368	-0.014573	-0.00698649	-0.0172131	-0.0959164	-0.0931468	-0.176911	-0.665134	0.415493	0.362934
NCAPH	1.304	0.526531	0.329772	-0.361987	0.0481183	-0.987228	-0.319565	0.460861	0.783247	0.652135	-0.405431	0.11836	0.275821	0.193832	-0.155916	0.426922	-0.454371	0.0428666	0.0883178
GPATCH1	0.283787	0.209035	0.329558	-0.105493	-0.238825	-0.291548	-0.0445836	0.0934978	-0.35055	-0.156214	-0.425673	-0.221881	0.0405733	-0.262149	-0.160596	-0.214977	-0.775557	0.192058	0.090898
ABL2	0.15249	0.337635	0.3293	0.839613	0.641961	0.157092	0.571958	0.530873	0.239831	0.103937	0.504365	0.615222	0.188367	0.45426	0.388762	0.392568	0.837817	0.0135227	0.0949287
AHR	-0.280949	0.444677	0.32912	0.705055	1.13312	0.902704	0.615616	0.372262	0.864336	-0.230278	0.830375	-0.118559	-0.207298	0.917796	0.255531	1.56675	0.368717	-0.22127	0.843474
CDCA8	1.47766	0.129704	0.328876	-0.952385	0.208616	-1.4759	0.417335	-0.0191557	1.02178	0.502958	-0.699033	0.117888	0.50326	0.232882	-0.529395	1.3024	-0.82358	-0.0147852	1.02178
USP16	-0.160305	0.408829	0.328704	0.0294783	0.314451	0.297633	0.409368	0.366882	0.214172	0.186542	0.204129	0.097522	0.319944	0.29904	1.08615	0.603045	0.318602	0.0257246	0.0370299
SIGLEC5	0.0312451	0.629991	0.328513	0.328171	-0.0949744	-0.0407051	0.0111563	0.25459	0.0265774	0.140902	-0.014573	-0.00698649	-0.0172131	-0.0415683	-0.0373748	-0.117869	0.403869	0.03878	-0.0900477
TRPV2	0.256754	0.442969	0.328302	0.447974	0.0783945	-0.849356	-0.632924	-0.719979	-0.558624	-0.293864	-0.125603	0.269678	0.126159	-0.300493	-0.237629	-0.283351	-0.146242	0.850983	-0.375681
TYRP1	0.0312451	-0.108775	0.328171	-0.0323946	-0.294496	0.045694	0.26325	-0.14034	0.0265774	1.84146	0.0136368	0.0626909	-0.0731183	0.0154891	0.0740194	0.00229091	0.0677269	0.0637442	-0.0759484
ZNF135	0.662914	0.288153	0.327879	0.0652927	0.186882	-0.30244	0.0543406	0.384429	-0.243428	-0.324926	-0.252937	-0.524634	-0.440033	-0.40647	-0.195625	-0.208692	-0.4636	-0.0540796	-0.0532019
CLUAP1	0.298915	0.126218	0.327633	-0.014573	0.0920419	0.0686699	-0.100712	0.0141698	-0.186854	-0.0788718	-0.259424	-0.449413	0.0280265	-0.199763	0.45426	-0.137155	-0.161104	0.152295	0.140395
CCDC15	0.276853	0.0106968	0.327459	-0.218853	-0.0149142	-0.187169	-0.356696	0.715411	0.138093	-0.308419	-0.170414	-0.164174	-0.126135	-0.167945	-0.00849328	-0.0334635	-0.195474	-0.0808025	0.2157
KCNJ15	0.855794	0.468111	0.327263	0.933237	0.861757	2.12674	-0.018825	0.773793	1.98703	2.0672	0.749995	0.774619	0.187794	0.950402	0.603405	1.20029	1.45618	-0.283785	0.0642918
BRD2	-0.247612	0.127382	0.327066	0.631695	0.474656	-0.561839	0.0296477	0.0125541	0.265303	-0.129124	0.0223457	0.120824	0.0196363	0.167305	-0.108404	0.0527588	0.558843	0.159903	0.255531
LYRM1	0.297332	0.320805	0.326899	0.498152	0.422206	0.329908	0.192418	0.22907	0.286726	0.43739	-0.313205	-0.479847	-0.339642	0.147297	0.198906	0.100648	0.332704	-0.558624	-0.439428
RNF24	0.617229	0.159192	0.326605	0.335446	0.143839	-0.431342	0.0564344	-0.0401662	0.400646	-0.374606	-0.378834	0.0350526	-0.266473	-0.214796	-0.00205366	-0.327617	-0.0264703	-0.416127	-0.0238138
WDR70	-0.208236	0.182557	0.326457	0.407224	0.524283	0.300284	0.660651	0.320805	-0.345572	-0.141716	0.111167	-0.134594	-0.141401	-0.517217	-0.0176015	-0.23301	0.0569477	-0.21506	-0.243288
DUOX1	0.0312451	0.0475805	0.326252	0.256481	-0.0115991	-0.0847526	0.0767047	0.0497315	0.0265774	0.0136368	-0.177224	-0.150089	-0.184485	-0.0956695	0.0127411	-0.23346	0.154452	0.102623	-0.00833354
MYOD1	-0.0328394	0.504975	0.326101	-0.0415683	0.0707963	-0.138017	0.0293025	0.148117	0.0265774	0.126397	-0.014573	-0.00698649	-0.0172131	0.0414496	0.0559136	-0.0156496	-0.601123	0.401141	0.377001
ECHDC2	-0.615609	0.196785	0.325958	0.163121	0.244169	0.100086	-0.355482	-0.242377	-0.647853	-0.44643	-0.273665	-0.26611	-0.326025	-0.232057	0.0762615	-0.226229	0.218508	-0.988655	-0.560343
MTHFD1	1.06436	0.346961	0.325745	0.12172	0.179877	-0.514233	0.03539	0.126681	-0.0472028	-0.0585362	0.284037	-0.0523429	0.396139	0.233494	-0.056037	0.633818	-0.168046	0.19288	0.544316
SPP2	0.0312451	0.0724813	0.325609	-0.116352	-0.22865	-0.0971148	-0.233133	0.00572326	0.0265774	0.0136368	-0.014573	-0.00698649	-0.0172131	-0.0344395	-0.0307386	-0.108533	0.946098	0.343159	-0.0573141
RFC3	0.72802	0.229527	0.32525	-0.00505522	0.316008	-0.570951	0.682653	0.929365	0.37615	0.336668	-0.0973018	0.0789928	0.224687	0.165576	0.0115038	0.273457	-0.207018	0.0406393	0.859033
PDE9A	0.0312451	-0.152165	0.325053	0.0257246	-0.100209	-0.0448178	0.416658	-0.538089	0.0265774	0.0136368	0.0460378	0.0198046	-0.0710292	-0.0929342	-0.0905485	-0.188511	-0.292693	0.0312942	0.0527588
ACSL3	-0.118559	0.386952	0.324924	0.0272712	-0.0467641	0.699742	0.0455674	0.0478919	0.470765	0.156935	0.708237	0.210334	-0.12731	0.147489	0.698741	0.71452	0.653778	0.854946	1.10888
NFYB	-0.349976	0.542983	0.324698	-0.292458	-0.107024	0.296996	-0.14869	-0.0743112	-0.423931	-0.359279	-0.530588	-0.683612	-0.561267	-0.782225	-0.378308	-0.605203	-0.277342	-0.167822	-0.281945
PRKD3	0.282932	0.293212	0.324435	0.221383	0.747284	0.35148	0.715411	0.312708	0.438324	0.264315	0.239954	0.299902	-0.050381	0.316008	0.334882	0.636796	0.318727	0.155586	0.328171
FARP2	0.0312451	-0.735095	0.324264	-0.0675955	-0.0671786	-0.343917	-0.225399	-0.0147852	0.0265774	0.0136368	-0.156772	-0.454602	-0.538466	0.0736001	-0.149322	0.105826	0.412347	0.152558	-0.0489384
SGCE	0.240131	0.369796	0.324028	0.201338	0.425411	0.346961	-0.141832	-0.157297	0.564116	0.664517	-0.1019	0.0225161	-0.199963	0.324924	0.123636	0.17011	0.0806651	-0.934974	-0.0213202
ADAM10	-0.211892	0.430837	0.323879	0.362934	0.591291	0.193433	0.00846854	0.259803	-0.19516	-0.197752	-0.508917	-0.425426	-0.327617	0.371739	0.907504	0.535768	0.00407173	0.585668	0.498152
NOL8	0.188591	0.221638	0.323652	0.27314	0.152672	-0.132922	0.0926472	0.0345691	-0.179752	-0.122682	0.212242	-0.220747	0.0131937	0.0143391	0.376587	0.277538	-0.479628	0.0155982	-0.122056
OSBPL9	-0.275741	0.286322	0.32346	0.0624806	0.322494	0.136268	0.00298107	0.077223	-0.238333	0.192686	0.0316783	-0.176566	0.131159	0.0947678	0.386625	0.257749	0.000540299	0.359376	-0.181325
KNTC1	1.26922	0.103675	0.323246	-0.166983	0.135622	-1.41318	0.23961	0.472687	0.803203	1.0452	-0.240987	0.0227103	0.0144707	0.0198984	0.107388	0.365305	-0.370958	-0.429224	0.687654
GGTLC1	0.0312451	0.165576	0.32299	0.284967	0.577317	0.0253686	0.0588461	0.0194515	0.0265774	0.0136368	-0.014573	-0.00698649	-0.0172131	-0.172095	-0.182261	-0.261998	-0.0723065	-0.0147405	0.291665
XRCC3	0.0312451	0.256754	0.322869	0.599912	0.435398	-0.0383046	0.199562	0.0446043	0.0265774	0.0136368	0.0920419	0.244011	0.0928876	0.0574509	-0.0551772	0.271643	-0.513291	0.396421	0.063944
ZBTB10	0.224168	0.0378804	0.322652	-0.389874	-0.0902173	0.426151	-0.637052	0.0878161	0.629991	-0.901879	0.0802866	-0.106547	-0.105686	-0.159975	0.164858	0.00479666	0.578343	-0.0882561	0.0454876
LARP1	0.294052	0.169107	0.322494	0.489309	0.463038	0.0331863	0.0469075	0.0529784	0.406257	0.294218	0.194442	-0.150706	-0.271062	0.0564344	0.0330844	0.14925	0.120166	0.348133	0.532493
FANCI	1.01742	0.327633	0.322364	0.0586502	0.265989	-1.45347	0.288674	0.113614	0.672172	0.607242	-0.341333	-0.0660081	0.34005	0.228893	0.152402	0.619592	-0.0711456	-0.171651	1.25622
PPP2R2B	-0.0360278	0.102031	0.322217	0.141983	0.153358	-0.462776	-0.491591	-0.394392	-0.0387057	-0.0529669	-0.115133	-0.10848	-0.059158	-0.0449624	-0.116787	-0.0518738	-0.068825	-0.0458067	-0.209394
ZC3H7A	-0.114724	0.443172	0.321944	-0.0140236	0.0836159	-0.0387935	-0.0741017	0.00980147	-0.122682	-0.370634	-0.244267	-0.292142	-0.287824	-0.120396	-0.090304	0.146449	0.0998107	-0.113249	-0.255752
TUT1	-0.149322	-0.0241825	0.321736	-0.0973934	-0.0563635	-0.202766	0.25076	0.43186	0.18987	0.399995	0.0399772	0.0974432	-0.227433	0.0257246	-0.402446	0.107761	-0.293682	-0.261765	0.0371939
BRD7P3	0.0312451	-0.0291408	0.321454	0.154309	0.0348633	0.104963	0.445782	-0.0222773	0.0265774	0.0136368	0.168219	0.0885193	0.107311	0.0964867	0.0224151	0.0109787	0.172423	0.0821672	0.519962
FGF21	0.0312451	1.39933	0.321135	0.188591	0.160629	-0.00155306	0.557474	-0.57801	0.0265774	0.0136368	0.0779975	0.0532639	0.0438526	-0.174479	-0.175152	-0.291188	0.294803	0.158305	0.195415
YES1	0.28102	0.161753	0.320954	0.354953	0.160241	0.378407	0.528065	0.701992	-0.464562	-0.605203	0.447731	0.430575	0.370975	0.268858	0.868431	0.586574	0.0881049	-0.385825	-0.291548
DGAT1	-0.277948	-0.127591	0.320805	0.248123	-0.150439	-0.297255	0.197179	-0.0240594	-0.129817	0.2812	0.46705	0.490217	0.439823	0.31344	0.260862	0.120887	-0.214758	-0.0451597	0.0252134
ATXN3L	0.0312451	0.00329153	0.320494	0.0177482	0.188591	-0.0128013	0.28353	-0.267908	0.0265774	0.0136368	-0.014573	-0.00698649	-0.0172131	-0.018475	-0.0144616	-0.0845249	0.0720443	-0.0205108	-0.0383046
ZNF330	-0.0666029	0.264955	0.320266	0.200309	0.240131	0.256136	0.00174876	0.3195	-0.0641321	-0.182129	-0.191191	-0.157811	0.0493638	-0.13821	0.020081	0.0270207	-0.160305	0.590132	-0.168123
RBBP8	0.598321	0.377256	0.320129	0.276195	0.643298	0.132678	0.453328	0.558843	0.459628	0.529237	0.0715032	0.0326733	0.389441	0.546303	0.67359	0.602349	0.581624	0.392568	0.79293
PMP22	0.294218	0.27789	0.319944	-0.0890844	-0.258048	-0.308099	-0.932754	-0.79121	-0.0720421	0.129436	-0.516882	-1.39027	-1.11935	-1.201	-1.1167	-1.00666	-0.174291	-0.0067719	-0.280949
ANXA4	0.270465	0.320494	0.319723	0.384036	0.293212	0.460861	0.185932	0.317781	-0.28209	-0.325515	-0.566725	-0.569531	-0.632924	-0.847601	-0.828491	-0.543995	-0.13924	-0.0465796	-0.496468
IL20RA	0.0312451	0.00329153	0.3195	0.0177482	0.0701556	0.00285781	0.0218711	0.000487409	0.0265774	0.0136368	-0.0829442	-0.0778489	-0.111935	-0.00130173	-0.0191557	-0.0762129	-0.230218	0.0970185	0.00361287
IDE	-0.273781	0.272195	0.319327	0.0903158	0.166475	0.138528	0.25661	0.444025	-0.137078	-0.0783807	0.229218	-0.126955	0.0218064	0.273911	0.741208	0.374324	-0.0855341	0.093908	0.422206
STIL	1.11331	0.559153	0.319197	-0.100435	0.386625	-0.466944	0.265672	0.320129	0.862691	0.498152	-0.162371	0.268038	0.226564	0.252341	0.127467	0.498152	-0.182814	0.524771	0.897491
CYP46A1	0.0312451	-0.262149	0.319031	-0.121794	-0.294626	-0.0731904	-0.264058	-0.0369631	0.0265774	0.0136368	-0.274017	-0.241415	-0.287279	-0.252656	-0.130651	-0.229792	0.52604	-0.0569872	-0.2003
GNS	0.166053	0.519641	0.318913	0.251288	0.373705	0.089482	0.0132784	0.108072	-0.238648	-0.25678	0.102991	-0.110278	-0.200553	0.343026	0.214333	0.112805	-0.0631668	-0.154157	0.0188345
LAMC2	-0.333433	0.750738	0.318727	0.758039	0.664517	0.955284	1.61938	1.304	2.4213	2.20281	0.318287	1.0368	-0.185081	0.730477	0.385133	1.26606	1.08615	-0.0153507	1.13081
DGKB	0.399481	0.116238	0.318602	-0.431844	-0.566725	0.0114194	-1.39775	0.124636	0.489309	-0.105984	-0.014573	-0.00698649	-0.0172131	0.0414496	0.0559136	-0.0156496	0.129924	-0.220361	-0.446638
CD80	0.0312451	0.000382349	0.318287	-0.0308651	-0.375857	-0.0269101	0.0726213	0.0156332	0.0265774	0.0136368	0.630588	0.102258	0.0445322	0.105686	-0.0081009	0.093211	0.740747	0.034093	0.41349
DNAJA4	0.0312451	0.113707	0.318175	0.455664	0.370398	-0.179652	-0.0561937	-0.0435545	0.0265774	0.0136368	0.207901	0.0977597	0.289213	0.58502	0.265391	0.0373944	0.632623	0.0608916	0.429942
PSMA3	0.809153	0.355508	0.31797	0.29251	0.438665	0.558237	0.760706	0.879342	0.485131	0.460169	0.755839	0.507233	0.818568	0.219314	0.564414	0.286322	0.344512	-0.176415	0.449275
DRD2	0.0312451	0.0118528	0.317781	-0.318797	-0.232883	-0.0505144	0.0108381	0.37915	0.242174	0.109479	-0.0822093	-0.0686268	-0.0989073	-0.0673062	-0.0615689	-0.12307	-0.144731	0.219793	0.076315
ARHGEF12	-0.271062	0.0854322	0.317653	-0.250836	0.161851	-0.122056	0.586574	-0.285168	-0.082547	-0.275621	-0.35623	-0.594025	-0.626909	0.139732	-0.143702	0.493958	0.0373544	-0.267908	-0.145373
MBNL3	0.0312451	0.386625	0.317491	0.0569986	-0.121264	-0.971126	-0.319721	-0.0907407	0.0265774	0.0136368	-0.0735023	-0.0712181	-0.0706262	-0.110938	-0.0239125	-0.0886161	-0.536724	-0.0478577	0.0264005
GPX5	0.0312451	-0.0140948	0.317348	0.160498	-0.0581412	-0.0440033	0.0973325	0.251492	0.0265774	0.0136368	-0.014573	-0.00698649	-0.0172131	0.0414496	0.0559136	-0.0156496	-0.281945	-0.0305074	-0.139016
KIN	0.234384	0.107835	0.317138	0.23073	0.294561	0.370622	0.361902	0.351751	-0.111935	-0.267247	-0.0820188	-0.155916	-0.0692351	-0.0968384	0.327879	0.0048257	0.273911	-0.137155	0.192136
RSC1A1	1.2217	0.359066	0.316971	0.52758	0.34103	0.287024	-0.0383046	0.03878	1.02377	-0.0938739	0.0855785	-0.054822	0.160498	0.290724	0.333864	0.250988	0.420688	0.206703	-0.0563635
ZNF571	-0.165695	0.12927	0.316767	0.118878	0.0826257	0.756692	0.378651	0.180245	-0.294626	-0.327867	0.0240633	0.0901794	0.122717	-0.095887	-0.1753	-0.203909	-0.956173	0.0877527	-0.209895
C12orf4	0.844812	0.0738202	0.316637	0.230556	0.312002	0.381756	0.00581935	0.114001	0.366665	0.366514	0.209395	0.0645421	0.138093	0.135622	0.350633	0.30856	0.384429	0.130995	-0.0780375
SSB	0.139108	0.287504	0.316437	0.17011	0.295354	0.0917786	0.335819	0.386102	-0.127508	-0.168669	0.0590032	-0.288953	0.236404	0.457275	1.46442	0.631158	0.172329	-0.348061	-0.117799
GTF2IRD2	0.138597	0.0923837	0.316219	0.0825205	0.293854	0.247197	0.00426419	0.425411	-0.0782806	-0.115989	-0.0670275	-0.0865509	-0.0791089	-0.00435946	0.103294	0.0125054	-0.184571	-0.0104637	0.762708
EVI2A	-1.61692	0.839613	0.316008	-0.199193	0.803203	-0.543995	-2.16999	-1.15754	-1.28591	-1.19796	-0.405675	-0.530588	-0.525177	-0.640842	-0.826865	-0.451386	-0.923727	-1.46841	-1.33232
ITGAM	0.0312451	0.0949925	0.315826	-0.310906	-0.115925	0.0473973	-0.473019	0.0940508	0.0265774	0.0136368	0.0219792	-0.00698649	-0.0172131	-0.142966	-0.144107	-0.228408	0.668454	-0.116659	-0.0934139
CD69	0.0312451	-0.0700727	0.315615	0.191712	-0.0440033	0.0112472	0.389441	0.151952	0.0265774	0.0136368	-0.014573	-0.00698649	-0.0172131	-0.0752454	-0.0700727	-0.155876	0.0833165	0.033298	0.0704635
MX2	3.22882	-0.0755051	0.315411	1.11674	1.35889	3.92986	0.218329	-0.0293517	4.07907	2.19121	1.99212	0.953364	-0.199546	-0.0852506	-0.54579	0.774619	0.457275	-0.368951	4.58959
RB1	0.324435	0.29782	0.315274	0.392568	0.297633	0.466087	0.134039	0.136778	-0.215339	-0.57988	0.431631	0.313052	0.11836	0.557839	0.307582	0.618955	0.441974	-0.026114	0.231829
OXSM	-0.600716	-0.125772	0.314954	0.174215	-0.0739318	0.733204	-0.164361	-0.448169	-0.120396	-0.0615689	0.247378	0.181941	0.266997	-0.210386	-0.222981	-0.231498	-0.618985	-0.182261	-0.224707
BIRC3	0.758039	0.382643	0.3148	7.37274	6.46204	6.46204	7.37274	7.37274	6.76343	4.84712	4.4751	4.03876	2.19121	3.60462	3.46104	4.94634	3.65369	-0.277466	1.9234
MKRN1	0.614479	0.141983	0.314572	0.503731	0.477993	0.191572	-0.0544611	0.0203125	-0.0690328	-0.108273	-0.177012	-0.141031	-0.146024	-0.414113	-0.304425	-0.440722	1.45185e-05	-0.442645	-0.0896843
RP2	-0.0601685	0.211617	0.314451	0.444025	0.211099	1.20324	0.192809	0.121857	-0.44426	-1.06012	0.284847	-0.0354585	0.0527588	-0.192391	-0.0205108	0.128211	0.000962713	0.726323	0.412042
PRKAA1	-0.163373	0.0860496	0.314173	-0.00205366	-0.104737	0.554092	0.412545	0.050072	0.239098	0.427843	0.461786	0.630588	0.749565	0.820804	0.902704	0.601907	-0.0326281	-0.0461504	-0.18122
SSTR5	0.0312451	0.0321499	0.313886	0.560039	0.0484404	-0.00530435	0.538793	0.453025	0.0265774	0.0136368	-0.014573	-0.00698649	-0.0172131	-0.0317072	-0.0278147	-0.104494	0.716695	0.191931	0.0126073
ZNF197	-0.290289	0.167015	0.313613	0.266475	0.0538319	0.0523352	0.5396	0.00932617	-0.237315	-0.295914	-0.228408	-0.321871	-0.343506	-0.0369631	0.291044	0.107388	0.0337045	-0.0637597	-0.355333
TCF20	-0.178256	-0.0278909	0.31344	0.150639	-0.0566458	0.0665068	0.0931515	0.282031	-0.215231	-0.148335	0.0947678	0.105826	-0.144258	0.318913	-0.0343869	0.220311	0.0690572	0.39744	0.540529
MVP	0.183485	0.370622	0.313274	0.184042	0.255148	-0.516179	-0.0221056	-0.0186319	-0.359798	-0.318302	-0.0962039	0.301457	-0.238739	-0.386843	-0.410724	-0.288808	-0.292142	0.0309039	0.061979
GNG11	0.489093	0.297332	0.313151	1.11077	0.919974	-0.237801	0.113808	0.0739746	0.274481	0.552771	-0.104052	0.128866	0.320954	-0.368951	0.167458	-0.396095	0.188119	-0.523279	0.726323
PON2	-0.0997111	0.432054	0.313052	0.250212	0.434186	0.308004	0.188119	0.0721133	0.247378	0.256136	-0.162273	0.0481183	0.0438034	0.0713115	0.354953	0.0303802	0.0376069	-0.699742	-0.371689
PDE10A	0.0312451	-0.810391	0.312902	-0.261998	-0.0517038	1.26922	0.063379	0.239831	0.0265774	0.0136368	1.9234	0.696465	0.150052	0.120887	0.0355666	0.406601	0.0850706	0.130692	0.374075
ZNF343	-0.0882561	0.0492728	0.312708	0.301457	0.0774996	-0.286539	-0.101824	-0.610062	0.132678	0.19288	0.048332	-0.0340423	0.0718164	0.152402	0.293212	0.227168	-0.149403	0.018488	-0.433288
ASPH	0.332704	0.280216	0.312508	-0.0722304	0.0487108	0.131835	0.139969	0.0532009	-0.0542461	-0.179883	0.211509	0.575394	0.333484	0.294218	0.390482	0.737333	0.184501	-0.0140236	0.0141314
BUB1B	1.37595	0.3408	0.312325	-0.777858	0.0401279	-0.961618	0.253019	0.248123	0.699742	0.938107	-0.592332	0.134235	0.74003	0.427843	-0.0290892	1.40343	-0.771146	-0.0973018	0.282932
CCL3	0.0312451	0.0993545	0.31215	1.97828	0.476699	0.0136669	1.17595	0.535239	0.0265774	0.0136368	0.205684	3.07608	-0.0172131	1.09275	0.0317357	-0.0796531	2.16396	-0.148335	-0.0223558
PLCG2	0.0312451	0.0814159	0.312002	0.534216	0.634434	-0.240987	0.252457	-0.0604123	0.0265774	0.0136368	0.0407647	0.08192	0.023352	0.0166179	0.000981616	-0.0479736	0.0130582	-0.192603	-0.147815
IGF2BP2	0.231265	0.303376	0.311796	0.162789	0.0951426	0.0590514	-0.0627452	-0.0882561	0.201813	0.259803	0.315615	0.526965	0.318913	0.131251	0.197179	0.017031	0.179819	0.00220465	-0.50256
ZIM2	0.0312451	-0.158716	0.311642	-0.320538	-0.961618	-0.0697842	0.729428	-0.620475	0.0265774	0.0136368	-0.014573	-0.00698649	-0.0172131	0.0414496	0.0559136	-0.0156496	0.188894	0.0635841	-0.0886161
DMD	0.302519	0.126897	0.311534	0.459026	0.061159	0.285517	0.0993545	0.0903158	0.985688	-0.784016	1.05561	-0.0450013	0.18536	-0.274861	-0.199546	0.0468143	0.107311	-0.19865	0.331692
FUT6	0.0312451	0.0438526	0.311419	0.533029	0.215019	-0.290477	-0.172641	-0.223596	-0.036298	0.103585	-0.014573	0.029791	0.0205252	-0.0144616	-0.00904737	-0.0777594	-0.17459	-0.262149	-0.203294
ZC3H15	-0.0516556	0.296505	0.311263	0.213462	0.223516	0.25661	0.410112	0.296144	-0.115706	-0.0737283	0.253828	0.124341	0.491407	0.212764	0.870382	0.474396	0.207082	0.173779	-0.107739
TARBP1	0.159322	0.0350981	0.311021	0.0658011	0.141424	-0.0923978	0.0909545	0.182186	0.26372	-0.12846	0.206224	-0.200553	-0.080694	0.0925273	0.0762034	0.155254	-0.000284296	-0.0085274	0.224377
RBL2	-0.133159	0.358314	0.310872	0.0148749	0.0121117	0.113614	-0.0675294	0.0931515	-0.320132	-0.53349	-0.337544	-0.415609	-0.511612	0.00348697	-0.291952	0.147362	-0.0355281	-0.152697	0.0838701
LAIR2	0.0312451	0.218682	0.310709	0.347604	0.279064	-0.286879	0.62219	0.832611	0.0265774	0.0136368	-0.014573	-0.00698649	-0.0172131	0.0414496	0.0559136	-0.0156496	0.0891822	-0.0935782	-0.122543
PPCS	-0.155187	0.443715	0.310529	0.26068	0.20076	0.195499	-0.138861	-0.128375	-0.315581	-0.360787	-0.565838	-0.590263	-0.450786	-0.402032	-0.321649	-0.436817	-0.0727302	-1.0814	-0.934974
PPP1R13L	0.624816	0.349026	0.310383	0.386102	0.0776755	-0.671813	-0.031283	-0.0445375	-0.0744339	0.417191	-0.316723	0.843474	0.222474	-0.170249	-0.161627	-0.330968	-0.107152	1.40343	-0.265329
SERPINB8	0.561433	0.0668123	0.310122	0.788322	0.763904	0.236552	0.724605	0.589116	0.659163	0.967016	0.610046	0.603045	0.460169	0.776782	0.366882	0.705055	1.3024	0.741933	1.47233
NOL3	-0.232253	0.238459	0.309873	0.372953	0.357681	-0.279271	-0.0297712	-0.103755	-0.201238	-0.199456	-0.111637	0.248877	0.18877	-0.474703	-0.317545	-0.596292	-0.517217	-0.336312	-0.362702
AHNAK	-0.222607	0.457538	0.309628	-0.122543	-0.199763	-0.724952	-0.413869	-0.556889	-0.527874	-0.796868	-1.02106	-0.941618	-1.08953	-1.15286	-0.810391	-0.579077	-0.697496	-0.562304	-0.908407
HSD17B3	0.0312451	0.357885	0.309463	0.354151	0.235322	-0.127974	-0.0583954	-0.260671	0.0265774	0.0136368	0.0103662	-0.0882561	-0.10748	-0.102323	0.0805509	-0.182577	0.13654	-0.0928619	-0.0256164
LIAS	-0.178164	0.345486	0.309301	0.0683614	0.344014	1.26155	-0.0769241	0.273018	-0.587697	-0.315061	0.258664	-0.230505	0.101519	0.00691557	0.227413	0.098941	-0.764429	-0.240661	-0.195219
PHACTR4	0.694114	0.0386751	0.30913	0.260963	-0.0261987	0.137323	-0.183296	0.0172846	0.85245	0.110131	-0.0970441	0.0759805	-0.217918	-0.261031	0.017854	0.0493157	-0.394392	0.0154891	0.00994719
PLA2G1B	0.0312451	0.168651	0.308986	-0.721678	-0.726711	-0.0131714	-1.15286	-0.260092	0.0265774	0.0136368	-0.166983	-0.141905	-0.132331	0.121778	0.153773	-0.0156496	-0.168165	-0.143474	-0.21003
DUSP5	0.434708	0.0573441	0.308765	1.31127	0.961031	-0.808273	0.286875	0.12927	0.636257	-0.601717	0.10535	1.11674	0.896706	0.540529	0.0376069	0.136778	1.75479	1.00273	1.08432
ITSN1	-0.634077	0.302519	0.30856	-0.172558	-0.0786466	-0.234854	0.0615732	-0.0257192	-0.589656	-0.612304	-0.21636	-0.336312	-0.154922	0.624314	0.362063	0.480804	-0.0452988	-0.00739441	0.245384
NOX1	0.0312451	0.0956325	0.308357	-0.0766311	-0.00254181	-0.230505	1.40898	0.697128	0.0265774	0.0136368	0.0649	0.0668869	-0.049574	-0.12277	0.00600571	-0.224061	0.0381048	0.00712818	0.334129
SLC25A12	0.44033	0.0970185	0.308192	0.530873	0.625865	0.284967	0.0443881	0.234751	0.152558	0.602349	0.403518	0.244711	0.52262	0.987952	0.321135	0.522903	0.189053	-0.292254	-0.016444
ZFP36	0.778435	0.117193	0.308004	0.252457	-0.355482	-1.29014	-1.36458	-1.42645	-0.724243	-0.344485	-1.16711	-0.981471	-0.981471	-1.24078	-1.71093	-1.58953	0.483315	-0.833385	-1.96221
CD207	0.0312451	0.493958	0.307837	-0.109814	0.254431	-0.090138	-0.222371	-0.269194	0.0265774	0.0136368	-0.014573	0.0473973	-0.0172131	0.00237696	0.0090661	-0.0373748	0.199562	0.252813	-0.0101844
CLCN6	0.269872	0.0936273	0.307582	-0.0612641	-0.0273125	0.0341662	-0.403856	0.408528	0.213283	0.125075	0.178352	0.0744756	-0.359031	-0.0760546	-0.227119	0.0543406	-0.629256	0.186058	0.363922
FRZB	-1.17356	0.818568	0.307335	-0.320347	-0.160857	-0.353372	-0.0831467	-0.154865	-0.706164	-1.20669	-0.146704	-0.266261	-0.338398	-0.28803	-0.51258	-0.457973	-0.168636	-0.0538772	0.0152011
DHRS12	-0.782982	0.152402	0.307188	0.112056	-0.0712997	0.576831	0.0390119	0.0667149	-0.0850243	-0.589656	-0.160702	-0.176659	-0.1814	-0.50476	-0.859389	-0.639883	-0.0150655	-0.0363506	0.00384721
AGRN	-0.494309	0.192136	0.306983	0.459628	0.641307	1.41919	0.878044	0.652499	1.20029	0.422785	1.304	1.27545	0.513842	0.925175	0.58502	0.955284	-0.0665374	-0.0584756	0.911395
MXI1	0.186542	0.381139	0.30688	0.320954	0.599912	0.880753	-0.0552657	0.164758	-0.603799	-0.142878	0.425938	0.857711	1.0368	0.945027	0.811079	0.0275132	-0.288253	-0.609627	-0.145084
PDGFRA	0.26281	0.543458	0.306667	-0.221722	0.0555685	-0.796087	-0.600716	-0.504013	-0.207965	-0.242216	-1.56233	-2.25526	-1.58953	-1.63188	-1.23663	-0.445732	-0.0286597	-2.07266	-0.812594
ID3	-1.434	0.275821	0.306522	-0.0413782	0.0590032	0.423073	-0.093074	-0.371486	-0.69326	-1.89134	-1.13709	-1.23217	-0.993251	-0.714394	-0.626019	-0.957988	0.391065	3.33761	0.664517
TEK	-0.306046	0.525143	0.306343	0.0563543	0.237062	0.74433	2.33853	2.657	2.05436	0.253019	-1.17684	-0.805387	-1.04583	-0.852398	-0.399625	0.339493	-0.0422657	0.417191	0.729428
PANX1	0.899976	0.122094	0.306213	0.822253	0.809876	1.35281	1.05561	1.2971	1.57648	1.8892	1.51409	1.44969	1.51073	1.60856	1.28725	1.96594	1.04204	0.59567	1.65693
TNFRSF4	0.0312451	-0.348225	0.306036	0.469975	0.182092	-0.0370732	-0.0124229	-0.00542992	0.126993	0.0136368	0.0510522	0.316971	-0.105151	-0.0472593	-0.0415683	0.0115839	-0.501408	0.133362	0.29251
SMYD2	0.425938	0.251114	0.305818	0.211509	0.156935	0.107928	-0.056435	-0.0522865	0.144025	-0.0919792	-0.782982	-0.521625	-0.647853	-0.771146	-0.762202	-0.712682	-0.00657876	-0.102515	-0.891686
MYH7B	0.0312451	0.625865	0.305606	0.146865	0.0773628	-0.0284031	-0.287279	-0.665134	0.0265774	0.0136368	-0.103042	0.0452707	-0.0478577	-0.029498	-0.00155306	-0.0473739	1.24453	-0.158247	-0.176911
IL10RB	-0.356457	0.343404	0.305414	0.318287	0.230556	0.435398	-0.214891	0.505924	0.267886	0.173359	-0.681587	-0.604409	-0.656758	-0.571886	-0.579437	-0.679305	0.330041	-0.681587	0.307837
PRKX	0.627085	-0.337913	0.305177	0.329772	0.433093	0.98156	1.26606	1.31127	-0.260525	-0.80937	0.395928	0.415954	0.18681	-0.120748	-0.0153798	0.0990904	-0.0109226	-0.0449624	-0.00489817
DIAPH3	0.0312451	0.411716	0.304893	-0.71675	0.0420538	0.0564971	0.27547	0.0147645	0.0265774	0.0136368	0.397899	0.39927	0.173969	0.0140872	0.136397	0.663994	-0.0379667	-0.175819	0.250569
MSL3	0.562061	-0.0148681	0.304551	0.419215	0.564414	0.178712	0.131958	0.169107	-0.0517599	-0.1753	0.461122	0.347858	0.577317	0.143371	-0.320347	0.0658011	0.417335	-0.128206	-0.000989105
GABRA3	0.0312451	0.0953901	0.304446	0.0594679	0.0199804	0.0233124	-0.123003	-0.0758749	0.0265774	0.0136368	-0.0409471	-0.0434932	0.0549518	-0.0348865	-0.0103967	-0.144614	-0.662551	-0.00927369	0.0132784
DHX32	-0.151075	0.420688	0.304276	0.224937	0.540969	0.192686	0.474396	0.719979	-0.0448178	0.475294	-0.080694	-0.0666029	0.142213	0.433707	0.339903	0.406793	0.103585	0.299203	0.452524
ZMYM1	-0.555515	0.312508	0.304121	0.157778	0.370196	0.0519213	-0.290628	0.114864	-0.329392	-0.351445	-0.109814	-0.0631668	0.032972	-0.017863	-0.0646062	0.0729067	-0.297885	-0.0378481	-0.0129726
ARIH1	0.295479	0.379346	0.303953	0.00928725	0.0155982	0.0538319	-0.165342	-0.0521098	-0.164448	-0.212418	-0.114302	-0.130292	-0.162971	0.239237	0.260963	0.209568	0.210591	0.327459	0.259592
UBE2Z	0.308765	0.245691	0.303847	0.655579	0.544911	0.220887	0.516985	0.428879	0.730477	0.372953	0.298915	0.237308	0.103237	0.511325	0.15347	0.451533	0.544316	0.442509	1.08803
ZNF37A	-0.197665	0.0765781	0.303634	0.115266	0.111729	0.285938	0.150639	0.0777414	-0.227119	-0.0891637	0.174511	-0.17136	-0.162907	0.0161804	0.437732	0.184302	0.163669	0.0699418	0.0253686
MAX	0.815368	0.249015	0.303376	0.110778	0.134481	0.183101	0.149157	0.00751113	0.533322	-0.0985692	0.235956	-0.0465796	0.0459018	-0.235982	-0.345754	0.0297309	0.0941669	-0.00548527	0.218329
GOLGA8A	-0.769807	0.0151407	0.303217	0.212631	0.283412	0.568258	0.0336111	0.721207	-0.58392	-1.06256	0.233494	0.30913	0.614479	-0.173648	0.396739	0.110568	-0.829483	-0.142396	-0.303632
CHRNA2	-0.179353	0.0811796	0.303021	0.176773	0.457275	0.0993044	-0.273235	0.513842	-0.134883	-0.193421	-0.014573	-0.00698649	-0.0172131	-0.196491	-0.202537	-0.290477	-0.457626	-0.0239125	-0.157297
KIF4A	1.42631	0.0396663	0.302727	0.0146353	0.0273236	-1.30327	-0.0499588	0.173132	1.0368	0.878044	-0.322839	0.395368	0.548839	0.242174	-0.161485	0.650203	-0.579077	0.0865309	1.06123
G3BP2	-0.17136	0.331692	0.302519	0.102031	0.2322	0.366665	0.253828	0.192809	-0.269331	-0.233133	0.508802	0.387647	0.343404	0.463232	0.294561	0.493018	0.0148749	-0.019284	-0.0106835
MT1H	0.482131	0.28353	0.302263	2.23845	1.40898	-0.444004	0.663994	0.37615	0.423547	0.781944	0.011084	0.175403	-0.0610705	0.309873	0.456204	0.0398418	1.72804	0.0799126	-0.061474
DENND4C	-0.120665	0.0213698	0.30206	0.1199	0.235956	-0.0430987	0.0536386	0.438065	-0.375091	-0.72231	-0.198871	-0.165342	-0.306864	-0.0248357	0.290724	0.199562	-0.262424	-0.19008	0.225623
SGK2	0.0312451	0.504032	0.301888	0.210052	0.258101	-0.170332	0.360913	-0.345572	0.127382	0.0136368	-0.0644787	0.0920419	-0.0503148	-0.034809	-0.0152643	-0.0633919	0.115721	0.114129	0.0994001
SPTLC1	-0.169085	0.143687	0.301795	0.323879	0.113062	0.525143	-0.144529	-0.100048	-0.0769241	-0.164922	-0.113553	-0.281945	-0.202623	-0.239463	-0.146419	-0.0360883	-0.000478799	0.519133	0.120887
PAPSS1	0.193703	0.310709	0.301603	0.121857	0.102537	0.202582	0.0642352	0.10983	-0.1436	-0.14869	-0.532707	-0.853864	-0.719979	-0.494036	-0.812594	-0.297973	0.153097	-0.116093	-0.0646062
MS4A4A	0.0312451	0.0875997	0.301457	-0.0427691	-0.284562	-0.120609	1.42263	-0.0841604	0.0265774	0.0136368	-0.014573	-0.00698649	-0.0172131	-0.0176015	-0.013041	-0.0829442	0.0183684	-0.266738	-0.292458
SSBP2	-0.828491	0.485131	0.301304	-0.128628	-0.158854	0.115029	-0.558149	-0.614205	-1.02595	-1.13271	-0.717606	-0.654519	-0.61941	-0.593706	-1.06256	-0.837867	0.0535871	-0.84096	-1.20368
PPP2R3A	-0.771146	0.227942	0.30113	0.23717	0.0814644	0.0649978	0.0360516	-0.00693641	-0.449703	-0.609035	-0.218119	0.435946	0.0733132	0.157275	0.196785	0.0953901	0.0853091	0.987952	0.090001
ZIC1	0.971839	0.00329153	0.300953	0.0177482	8.38531e-05	-0.723138	0.0218711	0.000487409	-0.491141	1.06996	-0.233756	-0.226099	-0.251001	-0.193038	-0.218531	-0.348677	-0.316559	0.0366721	-0.0604872
ETAA1	-0.286324	0.0708933	0.300818	0.270867	0.37472	0.210591	0.0729067	0.222584	-0.229476	-0.479847	0.0853091	-0.0586597	0.170667	0.28102	0.33236	0.213656	-0.511129	0.0372327	0.232733
LSAMP	0.0312451	0.210052	0.300694	-1.27441	-1.07706	-0.143362	-1.4759	-1.38634	0.0265774	0.0136368	-0.952385	-1.00889	-1.35181	-0.851683	-0.950409	-0.830644	-0.0385135	-0.505145	-0.557279
DDX47	-0.171828	0.439823	0.300491	0.136589	0.444384	0.380794	0.625349	0.62219	-0.0486223	0.136491	0.234132	0.0890448	0.242058	0.207328	0.00756931	0.360913	0.321944	-0.144753	0.450849
SIAH2	0.359616	0.249502	0.300284	0.483594	0.304121	0.741933	0.0836893	0.148344	0.676377	0.232346	0.246551	0.300159	0.214333	0.269678	-0.206951	-0.0798264	0.523321	0.758039	0.205409
NOC3L	0.237807	0.182967	0.300159	0.500208	0.541441	0.172423	0.564414	0.545421	0.543901	-0.101771	0.257271	0.217029	0.23823	0.136589	0.619592	0.561433	0.598494	0.268502	0.58621
TAOK3	0.564414	0.428879	0.300005	0.409368	0.412347	-0.542135	-0.0895499	-0.25762	-0.141992	-0.101698	-0.124727	0.0620626	-0.21087	-0.278315	0.247965	-0.331579	-0.0882561	-0.143293	-0.476676
ZC3H13	-0.337214	-0.0712997	0.299902	0.0876734	0.102442	-0.315195	0.270867	0.209035	-0.131629	0.145865	0.0832492	-0.0356755	0.0780386	-0.00637619	0.834683	0.1199	-0.11904	-0.00357015	-0.0774142
RDH8	0.0312451	-0.0683126	0.299698	0.162091	-0.0128857	-0.0192206	-0.34219	0.624816	0.0265774	0.0136368	0.0903943	0.0472186	0.0360199	0.00437375	-0.0157819	-0.0867935	0.910344	0.337814	0.136491
MOAP1	-0.246839	0.12377	0.29943	0.394582	0.356234	0.458769	0.134698	0.493426	-0.391709	-0.309067	0.375187	0.357885	0.0129926	0.38716	0.156829	0.331334	0.184238	-0.319721	0.00493994
PLEKHF1	0.57121	0.291665	0.299203	0.184238	0.0291951	-0.281279	-1.03149	-0.830644	-0.535517	-0.865588	-0.759049	-1.08362	-1.04744	-1.2771	-1.27126	-0.874214	-1.18839	-0.240526	-0.725955
KDSR	0.590793	0.447456	0.29904	0.40985	0.289821	0.0843016	0.180848	0.154675	0.402622	0.296996	0.165331	-0.205023	-0.229647	-0.0214589	-0.0749622	0.0228534	-0.231128	0.490633	0.460861
ARHGEF2	0.300159	0.0990904	0.298915	0.198199	0.297332	0.415954	0.174629	0.357681	0.524283	0.547625	0.259935	-0.316723	-0.0972346	0.216553	-0.0355515	0.0289188	0.607687	-0.317321	-0.0105503
FERMT2	-0.0750154	0.535239	0.298789	0.150722	0.029084	0.263031	0.00121122	-0.0153798	0.220997	-0.137927	0.544316	0.270465	0.314173	0.190261	0.348133	0.451143	0.209637	1.0064	-0.368094
THUMPD1	-0.140238	0.248247	0.298617	0.18681	0.0962542	0.214873	0.198199	0.135622	-0.080694	-0.292535	-0.135297	-0.230278	-0.11035	-0.293682	0.535768	0.220438	0.233494	-0.142244	-0.179752
MYOC	0.0312451	0.270015	0.298479	0.00327312	0.343159	-0.170941	-0.00329901	-0.0235269	0.0265774	0.0136368	-0.310555	-0.26972	-0.399394	-0.270393	-0.117437	-0.361376	-0.0139072	0.0409541	0.0850003
FRYL	-0.202329	0.411442	0.298232	0.305606	0.0758595	0.00304474	0.334295	0.490633	-0.220643	-0.494952	-0.132742	0.0805509	-0.26972	0.0836159	0.296505	0.39195	0.498845	0.0415795	0.0946182
DNAJC15	0.214464	0.294961	0.298116	0.0259121	0.232607	0.422206	-0.0951721	-0.0653112	-0.0628024	0.311534	-0.1814	-0.0636931	0.054585	0.254431	0.329908	-0.0873205	-0.0406058	-0.364917	-0.168898
EZH1	-0.124877	0.125913	0.298003	0.184501	0.222702	-0.0304611	-0.349976	-0.00996095	-0.208144	-0.292142	-0.426329	-0.46331	-0.507582	-0.167387	-0.125066	-0.251204	-0.648972	0.356667	0.400265
ERLIN1	0.548839	0.112326	0.29782	0.343823	0.423663	-0.133275	0.0156332	0.233494	0.404662	0.624314	-0.632924	-0.237016	-0.324926	-0.0241825	-0.464147	0.0988772	-0.0399241	-0.210221	-0.13546
TAS2R7	0.0312451	-0.0663877	0.297633	-0.0279264	-0.182476	-0.0630144	-0.261248	-0.258175	0.0265774	0.0136368	-0.014573	-0.00698649	-0.0172131	0.0414496	0.0559136	-0.0156496	0.491407	-0.0081009	0.136778
GTF2A1	-0.0723065	0.518551	0.297332	0.288153	0.256754	0.254731	-0.0325668	0.102442	-0.0661618	-0.0951721	0.0741287	-0.131138	-0.103811	0.234259	0.446448	0.363709	0.0537142	0.0540761	-0.0851449
CAND1	-0.172641	0.0335069	0.297209	0.561104	0.458499	0.265854	-0.021933	0.031911	-0.314384	-0.284424	0.162663	-0.0387935	0.0912635	0.365806	0.528065	0.598321	0.236059	0.204337	-0.33517
RBBP5	-0.122399	0.149598	0.296996	0.0414819	0.286875	-0.217308	0.00493994	0.27864	0.142816	-0.625524	-0.0866376	-0.152347	-0.181709	-0.000431089	-0.00883448	0.0518264	0.164006	0.0474835	0.200928
SOCS3	0.531617	0.0172846	0.296857	0.421354	-0.216242	-0.993251	-0.590799	-1.0739	-0.0768249	1.18404	-1.17917	-0.254588	-0.721678	-0.476053	-1.70475	-1.37288	1.88422	-0.00329901	-0.0818023
SHOX	0.0312451	0.157879	0.296665	0.102767	-0.00973722	-0.267908	-0.948432	-0.0841063	0.0265774	0.0136368	-0.0544269	0.0174752	-0.0501409	0.0165801	0.0370299	-0.0407474	1.06996	0.0716058	-0.0334635
RRM2	0.692456	0.338352	0.296505	-0.514938	0.326457	-0.462352	-0.0112997	0.177229	-0.073866	0.373443	-0.749379	0.559518	1.14341	1.05792	0.125807	2.01758	-0.31864	-0.360388	0.953364
CEP135	0.726323	0.0852729	0.296384	0.389012	0.215992	0.310709	0.382146	0.321454	0.721778	0.416327	0.18801	0.221889	0.161851	0.567228	0.414824	0.34005	0.121505	0.196785	0.563578
PSMA2	0.656913	0.269006	0.296144	0.603405	0.672172	0.21041	0.351751	0.17487	0.279064	0.131444	0.248123	0.18641	0.564414	0.218152	0.411716	0.189523	0.0577916	-0.122214	0.418762
ANK3	-0.762202	-0.233903	0.295937	-0.158022	0.0754993	-1.02106	0.214873	0.360031	0.146449	-0.212107	-0.213843	-0.564324	-0.724952	-0.241843	-0.187272	-0.12277	0.178352	-0.81389	-0.354673
ARID4A	0.298003	0.0198046	0.295844	0.108291	0.0680609	0.0140872	0.28831	-0.333209	-0.203294	-0.298098	-0.212665	-0.132742	-0.225808	-0.265932	0.483594	-0.0841063	-0.589253	-0.17459	-0.411693
NUP50	0.426391	-0.247438	0.295615	0.605481	0.217029	-0.526584	-0.137526	-0.0786466	-0.257913	-0.207965	-0.193578	0.0707963	0.0142944	0.274316	0.233135	0.401799	-0.0020698	0.0833165	0.253234
RTF1	0.340273	0.199189	0.295479	0.155438	0.107092	0.160866	0.0765781	0.198906	-0.339481	-0.349837	-0.17136	-0.123762	-0.166983	-0.382318	0.207082	-0.307031	0.0103131	-0.291459	-0.0227945
PTCH1	-0.468322	0.0446983	0.295354	0.100939	0.303021	-1.2938	0.0516252	-0.0350833	-0.740175	-0.676522	-0.266738	-0.297354	-0.177896	-0.0814089	-0.0244048	-0.278695	-1.32679	0.105066	-0.0292963
APBB2	0.265094	0.534523	0.295156	0.0943369	0.4974	0.762708	0.987952	0.703382	-0.098707	-0.245736	1.17105	0.926349	1.01948	0.842086	0.680841	1.26155	0.00133118	0.234751	0.224571
OR7A17	0.0312451	0.28569	0.294961	-0.160979	-0.489063	-0.209694	-0.501408	0.662914	0.0265774	0.0136368	-0.014573	-0.00698649	-0.0172131	-0.0642489	-0.0577907	-0.142567	-0.200481	0.0402443	0.0446609
CPLX3	0.150052	-0.00873231	0.294803	0.102258	-0.0640771	-0.114302	0.00363597	0.00518704	0.0265774	0.407023	-0.014573	-0.00698649	-0.0172131	-0.0126164	-0.00666838	-0.0749622	-0.112258	-0.136465	0.0295174
GLG1	-0.290989	0.400265	0.294561	0.045864	0.273911	-0.353989	-0.154564	0.0320566	-0.0808669	0.199189	-0.423363	-0.50256	-0.413602	0.139187	-0.00249773	0.060109	-0.022927	-0.337544	-0.319938
XPOT	0.194316	0.357681	0.294412	0.0449413	0.00691557	0.79293	0.18987	0.537485	0.445505	0.496198	-0.0581412	-0.522169	-0.083336	0.103777	0.505581	0.261963	0.157531	0.0590032	-0.222873
SLC25A36	-0.337406	0.364627	0.294218	0.278758	0.371585	0.521946	0.00213145	-0.0287886	-0.324132	0.119797	0.192809	0.311534	0.128001	-0.0380239	0.706978	0.188119	0.100895	-0.0880951	-0.137372
TRAF3IP2	0.472382	0.431377	0.294052	0.617684	0.56974	-0.0174252	0.214638	0.240402	0.444977	1.54543	0.333726	0.505924	0.844812	1.61478	1.28471	0.327459	0.790845	-0.931447	-0.0241365
ZFAND6	0.374324	0.239237	0.293854	0.540529	0.536726	0.418762	0.111167	0.149927	-0.17593	-0.2874	0.37472	0.444677	0.241669	0.184389	0.289213	0.142431	0.0209053	-0.138017	0.372751
ATP6V1B1	0.0312451	0.183776	0.293712	-0.0401662	0.148819	-0.0950474	-0.617891	0.26325	0.0265774	0.0136368	-0.214079	-0.236401	-0.227949	-0.539805	-0.297973	-0.59844	-1.02595	-0.411944	-0.430994
ADAM7	0.0312451	0.151485	0.29352	-0.11504	0.410683	-0.12409	0.529237	0.51168	0.0265774	0.0136368	-0.014573	-0.00698649	-0.0172131	0.0414496	0.0559136	-0.0156496	-0.0271594	-0.0476367	-0.295705
RAP1GDS1	-0.390128	0.12515	0.293371	-0.0721687	-0.0159382	0.248726	0.0286022	0.158697	-0.280949	-0.200935	0.121382	0.256754	0.117124	-0.0114779	0.233008	0.0670611	-0.214162	0.360562	-0.112541
CRNN	0.0312451	-0.0768249	0.293212	-0.0355515	-0.0599928	-0.00780909	-0.203505	0.242174	0.0265774	0.0136368	0.0389139	-0.00698649	-0.0172131	-0.142567	-0.0920369	-0.22813	-0.210961	-0.152057	-0.0309357
CTNNAL1	-0.461289	0.590793	0.293039	-0.42318	0.0414496	-0.0861715	0.175403	0.185932	-0.92885	-0.893848	-0.481188	-0.914757	-0.395878	-0.148431	0.401141	0.454634	0.366665	-0.729714	-0.384886
HNRNPH1	-0.158568	0.405358	0.292907	0.12073	0.294052	-0.00660934	0.474177	0.181639	-0.193203	-0.297093	0.0806651	0.343159	0.445163	0.248726	1.19171	0.679052	0.391469	0.484048	0.837817
DEPDC5	-0.0664783	0.129924	0.29271	0.343159	0.166763	-0.265329	-0.392958	-0.0484701	-0.0669775	-0.102558	0.343613	0.0930979	0.0767704	0.0243106	-0.188908	0.0430517	-0.309892	-0.0313935	-0.0596699
PPIH	0.474656	-0.0142755	0.29251	0.179464	0.699742	0.244169	-0.0604872	0.105066	-0.30244	0.228067	0.17011	0.11938	0.568258	-0.48316	-0.422368	-0.349464	-0.206519	0.18823	-0.159408
ERN1	0.0312451	-0.0573141	0.292338	0.350878	0.143023	1.83306	-0.139792	0.582791	0.0265774	0.0136368	1.14341	1.21936	0.604513	1.03266	0.566795	1.13312	-0.0947085	0.305606	1.51073
CEP97	0.169519	0.891443	0.292078	0.0863217	-0.0211007	0.294561	0.722666	0.270579	0.249015	0.193926	0.076463	0.052374	0.0157516	0.137225	0.132257	0.0491176	-0.407286	0.0420538	-0.143059
GLRX	0.602349	0.255357	0.291891	0.662102	0.832611	0.0529784	0.0398936	-0.0681759	0.141624	0.213462	-0.379536	0.211335	0.191931	-0.0766311	-0.0690328	-0.408213	0.312076	-1.06892	-0.297502
B4GALT5	1.34609	0.234259	0.291778	0.428193	0.377256	0.234863	0.0354348	-0.012101	0.214873	0.955284	0.0548572	-0.133661	-0.375681	-0.0343869	-0.291188	-0.00120194	1.25351	-0.181097	0.598667
TLK2	0.475713	0.191572	0.291665	0.345486	0.27072	0.0763902	-0.116726	-0.155097	0.396739	-0.144258	0.155857	0.241669	0.199189	0.474177	0.665784	0.213022	0.0900409	0.405358	0.371739
IGF2BP3	0.354151	0.266813	0.291433	0.351961	0.466466	-1.43043	0.177917	0.132548	-0.668628	-0.345572	1.14781	0.670793	1.01742	-0.12262	0.00910201	-0.0447773	-0.560343	-0.300176	-0.0794113
ATAD2	0.380945	0.285938	0.291239	-0.00696043	0.0767704	-0.718353	0.0095631	-0.0249558	0.452792	-0.101824	-0.51526	-0.104199	0.0696767	0.416658	0.381475	0.530566	-0.275039	-0.0192206	0.819523
ACTR10	-0.173808	0.236842	0.291044	0.370196	0.121382	0.29943	0.0138185	0.0493157	-0.152897	-0.0800593	-0.0912554	-0.226352	0.0786654	-0.158247	-0.0624759	-0.207358	0.00740291	-0.184223	-0.373347
CDKL5	0.0312451	0.189523	0.290911	0.347858	0.353327	0.679052	0.160241	0.134235	0.0265774	0.0136368	0.055133	0.101338	-0.16317	0.475294	0.356234	0.176041	0.200309	0.00262737	-0.142473
EAPP	-0.126955	0.212242	0.290724	0.241319	0.253019	0.519641	0.0115038	-0.0988369	-0.26954	-0.233564	-0.395187	-0.493368	-0.36659	-0.632924	-0.275327	-0.629256	-0.165342	-0.215787	-0.412688
CAMK2N1	0.786396	0.0326733	0.290575	0.303021	0.0708933	-1.27126	-0.0532019	-0.146804	-1.10804	-0.7079	0.0387263	1.17105	1.25622	-0.347059	-0.207548	-0.912658	0.733204	0.815368	-0.906016
ANGPT4	0.0312451	-0.0692839	0.290378	-0.585421	-0.0245384	-0.152471	-0.946431	-0.0131714	0.0265774	0.0136368	-0.256874	-0.222981	-0.272617	-0.400694	-0.443669	-0.511612	-1.56233	0.0425253	0.00606128
THAP1	-0.0486223	0.451779	0.290269	0.413875	0.30913	0.526965	0.206997	0.0803762	-0.0795567	-0.301717	0.101194	0.165739	0.0618278	0.0695846	0.15413	0.14447	0.316537	0.155857	-0.12498
PPCDC	0.823684	0.236682	0.290083	0.02634	0.146449	0.275609	0.315615	0.685101	0.327633	0.756692	-0.0864651	0.0960986	0.254854	-0.119995	0.0898828	0.000802486	-0.92885	0.0180715	0.303376
TAS2R16	0.0312451	0.572463	0.289942	-0.0304611	-0.063876	-0.122147	-0.113485	0.419571	0.0265774	0.0136368	-0.014573	-0.00698649	-0.0172131	0.0414496	0.0559136	-0.0156496	-0.0418238	0.246208	0.227942
ANAPC1	0.462702	-0.29354	0.289821	-0.000772805	-0.0789477	0.0402443	0.216451	0.108946	0.20755	0.455096	0.0954379	-0.183655	-0.156877	0.199312	0.21769	0.380014	-0.0803904	-0.0222773	-0.0692839
HNRNPA1	-0.0761535	0.469975	0.289676	0.27767	0.402947	0.0155982	0.417682	0.377856	-0.153092	-0.110999	-0.117437	0.0469075	0.287024	-0.332647	0.301304	0.102123	-0.0138871	-0.191379	-0.247067
CSRNP2	0.559153	0.245384	0.289457	0.451533	0.295615	0.0713115	0.418558	0.419377	0.337194	-0.239217	0.331334	0.300284	0.240844	0.471051	-0.0356755	0.280495	1.08432	0.909115	0.46538
FOXJ1	0.0312451	0.467426	0.289302	0.0473236	-0.0975766	-0.150926	0.0187935	0.758039	0.0265774	0.0136368	-0.014573	-0.00698649	-0.0172131	-0.0341099	-0.0304453	-0.108203	0.00396808	-0.0223558	0.0695133
CYSLTR1	0.0312451	-0.172177	0.289213	0.00134937	-0.0211464	0.0411484	-0.506365	0.498845	0.0265774	0.0136368	-0.014573	0.0362224	-0.0172131	0.000837414	0.00719663	-0.0557131	0.0392542	-0.0779125	-0.0297173
PTPN11	-0.364384	-0.0349763	0.289044	-0.00514574	0.201687	0.0923837	0.0835396	-0.0798264	-0.110496	-0.0683126	0.361727	0.255022	0.407967	0.778435	0.654189	0.983943	0.0514816	0.389012	0.139444
BCCIP	0.471051	-0.234392	0.288851	-0.187752	-0.107582	0.295156	0.311796	0.109306	0.128556	0.289676	0.101854	0.298116	0.762708	0.539868	1.38581	0.670225	0.108876	0.362322	0.201452
ST18	0.0312451	0.0962542	0.288674	-0.24292	-0.110278	-0.00751452	0.0582612	-0.369102	0.0265774	0.0136368	-0.014573	-0.00698649	-0.0172131	0.0048793	0.0129926	-0.0495249	0.0981061	0.274027	0.0113443
ZDHHC17	-0.163889	0.085876	0.288549	0.0458085	0.063944	0.522903	0.184238	-0.110057	-0.165695	-0.299879	-0.438848	-0.315581	-0.388196	0.19623	0.573414	0.19069	-0.0600598	0.562061	-1.05608
ST7L	0.0312451	0.372534	0.288421	0.244011	0.160953	0.597745	-0.265502	0.117986	0.0265774	0.0136368	0.0193373	-0.198558	-0.106666	0.126397	0.265672	0.294803	0.0367616	0.293371	0.509092
ARL6IP1	0.416327	0.097958	0.28831	0.0865309	0.314954	0.167869	0.814636	0.7234	-0.111873	-0.279869	-0.0964622	0.134593	0.204627	-0.0573823	-0.274166	0.513143	-0.0452173	0.318602	0.222584
RHCG	0.0312451	-0.981471	0.288153	0.42109	0.387332	-0.0986632	0.0168718	0.0998723	0.0265774	0.0136368	0.0726213	0.10723	0.0876734	0.56636	-0.127224	-0.284424	0.466087	-0.0683817	-0.328958
LAMA5	-0.0489384	0.20076	0.287972	0.366882	0.444677	-0.190315	0.0139294	-0.0425571	-0.0495249	-0.0687416	-0.558624	-0.593386	-0.470222	-0.575928	-0.44845	-0.673324	-0.274573	-0.667895	-0.961618
ZNF134	-0.584922	0.00129106	0.287744	0.536726	0.249848	0.302263	0.137323	0.568672	0.139444	-0.198429	0.0604423	-0.390379	-0.281394	0.0980553	0.228067	0.174511	0.316008	0.164588	-0.0604123
SDS	0.0312451	-1.29014	0.287504	0.230846	-0.305732	-0.0250016	0.222842	0.261963	0.145544	0.0136368	0.0432303	0.0185727	0.122252	-0.0350185	0.110992	-0.175054	0.00642331	-0.125667	-0.407918
PLEKHF2	0.564921	0.246208	0.287284	0.620059	0.374508	0.659163	0.0473973	-0.12409	-0.163964	-0.721678	-0.234297	-0.219671	-0.241133	0.0893967	0.17022	0.14547	-0.593386	0.199109	-0.0255125
MSRB2	-0.124676	0.203779	0.287024	0.210995	0.18877	0.284238	-0.0910279	-0.169445	-0.199085	0.246208	0.133871	0.33057	0.20345	-0.262617	0.0383683	-0.543181	-0.18534	-0.704035	-0.407099
NCAPG2	0.891443	0.246733	0.286875	-0.59575	-0.0677685	-0.897703	-0.126045	0.261652	0.433707	0.556557	-0.50361	-0.0541734	0.173253	0.259407	-0.144918	0.759834	-0.117703	0.100498	0.880753
CD1A	0.0312451	0.171099	0.286726	-0.0609197	-0.785418	-0.249251	-0.0800593	-0.248453	0.0265774	0.0136368	-0.014573	-0.00698649	-0.0172131	-0.154328	-0.158481	-0.243288	-0.108273	0.0652103	0.0498749
HSPD1	0.214172	0.23249	0.286477	0.0466526	0.198906	0.114698	0.423073	0.52262	-0.207655	0.189647	0.377256	0.120887	0.789765	0.722666	0.926349	0.962865	0.083489	-0.0955851	-0.324132
CTH	0.367208	0.600638	0.286322	0.601907	0.661036	2.24952	-0.00584081	0.031543	0.99388	1.12092	0.8076	0.313151	1.08953	0.369938	0.102926	0.398415	-0.494682	1.21168	0.103237
WTAP	0.292338	0.202129	0.286119	1.26155	1.8892	0.75204	1.95738	2.00019	1.51409	1.99212	1.8892	1.34934	1.35889	2.24952	2.58773	2.60556	1.73659	-0.200553	2.1541
ZNF266	-0.536963	1.40343	0.285938	0.173132	0.246461	0.221143	0.676377	0.542983	-0.232512	-0.209501	0.118878	0.244482	-0.0806081	0.121146	0.249848	0.0942934	-0.261248	0.0142313	-0.00303627
SLC12A3	0.0312451	0.0351501	0.28584	-0.18398	-0.305064	-0.0732965	-0.417679	-0.21087	0.0265774	0.0136368	0.0383683	-0.0410218	-0.0627452	0.0144352	0.0912635	-0.0476684	-0.156137	0.349646	0.0616759
ZNF85	0.26372	0.231265	0.28569	0.188894	0.268502	0.722666	0.31215	0.0514816	-0.142473	-0.174845	0.0617263	-0.130651	0.0727771	0.203037	0.0338017	0.12377	-0.0400293	-0.296426	-0.107073
PRG3	0.0312451	0.136397	0.285517	-0.211225	-0.132922	-0.117073	0.531617	2.28194	0.0265774	0.0136368	-0.014573	-0.00698649	-0.0172131	-0.0711087	-0.0651037	-0.151165	-0.0779845	-0.0750154	0.0405358
TYW1	0.538285	0.296996	0.285334	-0.0232401	0.0734722	0.0210955	-0.103811	-0.0471658	0.287284	0.358869	0.0845339	-0.258175	0.0145208	0.0211447	-0.0593186	0.0575141	-0.220747	0.0758595	-0.0163588
BAMBI	0.633818	0.19633	0.28512	1.12092	1.06858	0.763904	0.946098	0.621059	0.624816	-0.120396	0.907504	0.167869	-0.777858	1.31891	0.214043	1.00273	0.892397	-0.192949	0.967016
HSDL2	-0.653829	0.209395	0.284967	0.119486	-0.00277384	-0.490297	-0.0152643	0.280216	-0.679869	-0.7134	-0.476053	-0.777858	-0.529763	-0.115483	0.306213	0.111084	-0.0330403	-0.747018	-0.461289
DHX57	0.226884	0.0157363	0.284847	0.276415	0.378151	0.090001	0.348133	0.546303	-0.470222	-0.0862366	-0.12409	-0.0639719	-0.127645	0.0969092	0.0342866	0.227264	-0.11834	0.201532	0.214464
KRCC1	-0.191379	0.295479	0.28461	0.31344	0.23029	0.634434	0.210834	0.0591041	-0.0697363	-0.236771	-0.331968	-0.366367	-0.19008	-0.199312	0.211335	-0.0305975	-0.281073	-0.13692	-0.39768
B4GALT4	0.476246	0.242371	0.284442	0.211411	0.218054	0.0767047	-0.166038	-0.101433	0.362934	0.212132	-0.724243	-0.673324	-0.651612	-0.0792595	0.157695	0.0786654	0.162212	-0.119216	-0.250015
ZNF292	-0.233903	-0.426008	0.284238	-0.207655	-0.0638354	-0.009151	-0.0808669	-0.450249	-0.158106	-0.403296	0.164006	0.13803	0.0855785	0.137972	0.746604	0.213739	-0.921622	-0.239	-0.046935
NRBF2	0.228494	0.375456	0.284037	0.409082	0.45988	1.23136	0.4883	0.564414	0.315826	-0.215787	0.185077	0.16999	0.0829802	0.11051	0.210334	0.190783	0.601907	0.68193	-0.536963
GCLC	0.160953	0.434708	0.283787	0.345875	0.504975	0.366105	0.00834534	-0.0106526	0.513527	0.291433	0.110238	-0.249594	-0.309707	0.0077037	0.214172	0.217576	-0.11023	0.0086504	0.1359
WARS2	-0.293213	0.362678	0.283647	0.162305	0.112994	0.147635	0.0530937	-0.0246063	-0.153897	0.116053	-0.110999	-0.172558	-0.155333	-0.234525	-0.0521098	-0.174845	-0.241347	0.166864	0.191712
CD82	-0.25714	0.319031	0.28353	0.853714	0.943721	1.8892	1.38581	0.931914	1.28725	1.60856	2.50567	2.57253	1.6616	3.13785	2.657	3.41177	0.871432	-0.284424	2.57253
MAPK8	-0.127224	0.243115	0.283412	-0.171734	0.123454	0.520772	-0.11737	0.31215	-0.0832119	-0.179652	0.40761	0.37472	0.321135	0.380229	0.167869	0.306983	0.557474	0.491963	-0.060375
FOXC1	0.857711	0.254431	0.283276	0.467746	0.464668	-0.419115	-0.120748	-0.031856	0.896706	2.01758	-0.625524	-0.715883	-0.657397	0.39195	0.163669	-0.28209	0.110682	-0.600091	0.325053
UGCG	0.375187	0.247378	0.283112	0.936956	1.18666	0.336403	1.44601	1.4114	1.12737	1.67896	0.657589	0.808402	0.623819	1.35889	1.26155	1.59785	0.285517	-1.65097	0.951709
SYN2	0.0312451	2.16396	0.282932	0.0747887	0.298479	-0.0919792	-0.144753	-0.569531	0.0265774	0.0136368	-0.0858385	-0.0735946	-0.0686936	-0.0683817	-0.0317072	-0.149592	0.544911	0.352473	0.0564344
SOS2	0.179615	0.349903	0.282818	0.176041	0.0984585	0.259935	0.371354	0.347141	-0.224	-0.419495	-0.261369	-0.268809	-0.257768	0.226394	0.437181	0.336231	-0.0721119	0.0867758	0.150891
INPP5B	0.501842	0.46239	0.282653	0.0550432	0.300005	-0.00987746	-0.355035	0.121947	0.40985	0.52604	-0.298993	-0.34603	-0.403296	-0.211555	-0.174178	-0.227029	0.336403	0.177917	-0.270093
DDR2	-0.0399773	0.31797	0.282446	0.103294	0.0661699	0.104669	-0.0630144	-0.13835	0.73234	0.771806	-0.284287	-0.567203	-0.380719	0.638358	0.606167	0.672172	0.0159796	-0.0868283	-0.146419
PRPSAP2	-0.121974	0.283112	0.282312	0.098941	0.104135	0.356667	-0.00746744	0.100157	-0.419807	-0.337913	0.480804	0.498845	0.719979	0.413875	0.577317	0.323246	-0.138721	-0.31022	-0.084415
ZC3H12A	0.693474	0.0149913	0.282172	0.897491	0.819523	1.10888	1.24987	0.872853	2.35199	4.75515	2.60556	3.53412	4.32987	4.07907	4.32987	1.61938	4.38253	0.294412	1.45618
BNIP3L	-0.301717	0.450641	0.282031	0.127631	0.158305	0.363168	-0.0210568	0.012711	-0.349306	-0.34603	-0.204025	0.648842	0.421354	0.0953166	0.813749	-0.330762	-0.0774462	-0.221009	0.0505036
YIPF1	0.398091	0.224937	0.281902	0.484646	0.3951	0.148579	0.0177684	0.0734158	-0.168669	-0.186402	-0.200025	-0.148985	-0.160979	0.160241	0.111729	-0.00267078	-0.00873231	-0.251455	-0.235982
CRISPLD2	1.83306	0.235402	0.281721	-0.571391	-0.411509	-0.703339	-1.64071	-0.921622	0.728746	1.9234	0.129833	-0.424942	0.457275	-0.146357	-0.440962	-1.89134	0.278196	0.211948	-2.91385
RAB3GAP1	0.211099	0.263879	0.281528	0.0859506	0.00267274	0.209637	0.0528827	-0.022391	0.20076	-0.156994	-0.191066	-0.113801	-0.144175	0.236059	0.282932	0.393576	-0.643646	-0.26906	-0.271062
SPATA7	-0.542782	0.551807	0.281381	0.00240444	0.139334	0.605481	0.0421481	0.317138	-0.865588	-0.714394	0.0273236	-0.34372	-0.0881734	-0.317119	0.0787901	-0.285412	-0.734286	-1.07127	-0.505971
CLDN4	0.0312451	-0.88862	0.2812	-0.138937	-0.364632	-0.092684	-0.187593	-0.138798	0.0265774	0.0136368	-0.562304	-0.166899	-0.364917	0.500912	-0.00818423	-0.203505	0.823684	0.0390119	0.092571
STXBP3	-0.277639	0.413706	0.28102	0.369384	0.40985	0.515529	0.541822	0.477494	-0.155559	-0.418227	0.302727	0.199757	0.150639	0.487335	0.766871	0.617684	0.127208	-0.282993	-0.0870704
SLC39A2	0.0312451	-1.03149	0.280842	0.35315	-0.593706	-0.0530972	-0.162178	0.0120102	0.0265774	0.0136368	-0.109538	-0.0929342	-0.130292	-0.218853	-0.213843	-0.316405	-0.194616	0.112729	-0.0891637
ABCA8	-0.797662	0.351123	0.280699	-0.509877	-0.285623	-0.906894	0.00782984	-0.363503	-1.41318	-1.60825	-0.640842	-0.983663	-0.588151	-0.182029	0.126159	-0.304119	0.0717557	-2.91385	-1.66525
G0S2	-0.215231	0.415633	0.280495	1.64482	1.6616	2.89715	1.45618	1.36797	3.77285	3.02235	1.15711	1.28725	-0.376119	1.52941	0.412347	-0.217918	3.57555	0.0856913	1.15431
ARHGEF3	0.805566	0.411208	0.280216	0.3195	0.487335	0.6597	0.906129	0.212631	-1.06256	-0.945081	0.451533	0.134978	-0.0697363	0.569231	0.336105	0.623819	-0.357036	-1.28227	0.0879207
DNAJC7	0.52157	0.0399772	0.280086	0.125432	0.0827674	0.23249	-0.0165113	0.0528373	0.202129	0.278196	-0.219792	-0.1405	0.0414819	0.127093	0.233494	0.208368	0.659163	-0.0256919	0.0816223
ZFP30	-0.402688	0.265391	0.279953	0.339037	0.032389	0.106349	0.0576857	0.0578455	-0.397455	-0.57801	-0.168046	-0.278227	-0.180704	-0.0417763	0.463232	0.0709426	0.12515	-0.152347	-0.0540796
FXYD6	0.0312451	-0.608046	0.279779	0.0617777	0.226238	-0.0801093	0.148436	-0.192391	0.0265774	0.0136368	-0.014573	-0.00698649	-0.0172131	0.0414496	0.0559136	-0.0156496	-0.270093	0.0776755	0.194195
SHMT2	0.180997	0.164354	0.279631	0.2287	0.328876	0.665784	0.235024	0.055133	0.596155	0.816641	0.274027	-0.155876	0.121505	-0.00179034	-0.163889	0.12894	-0.0763857	0.18877	0.382362
KLF8	-0.0881734	-0.153977	0.279374	0.0597307	-0.15891	-0.103042	-0.759049	-0.383567	-0.0810089	0.13437	-0.157573	-0.142396	-0.174068	-0.00559916	0.0344309	-0.0455998	0.305177	0.0152707	0.0195239
BDH2	-0.186288	0.326605	0.279234	0.00518704	0.00716612	0.13437	0.128866	-0.821754	-0.359351	-0.29778	-0.444004	-0.461504	-0.486324	-0.10871	0.159752	-0.239	-0.0304611	-0.0663388	-0.177496
EIF3H	-0.0782806	0.371354	0.279064	0.168318	0.291239	0.177229	0.0368208	0.148007	-0.174178	-0.0748259	-0.174659	-0.195734	0.0949287	-0.218531	-0.0434231	-0.206837	-0.0246354	-0.230626	-0.0685615
GLDC	0.300284	0.0530147	0.278929	-0.0438825	0.00652589	-0.163527	-0.0422981	0.424347	-1.0334	-0.946431	0.0513614	-0.091363	0.0929993	-0.0277397	0.0159434	-0.0568647	-0.246839	-0.170941	-0.00400666
MGLL	0.268502	0.324698	0.278758	0.829449	0.712933	-0.666443	0.134978	0.120556	1.48754	1.93717	-0.704035	0.529753	-0.720428	0.323246	-0.347492	0.101785	0.404369	-0.381084	0.789765
ERI2	-0.0798912	0.650701	0.27864	0.0846849	0.0637442	0.0221111	0.413875	-0.154054	-0.100959	-0.117141	0.0653658	-0.147096	-0.178741	0.171099	0.359616	0.283112	-0.0218613	-0.274861	-0.214079
PLAA	-0.195625	0.152558	0.278452	0.411442	0.299698	0.452307	0.315826	0.1165	0.193926	-0.0845974	0.194095	0.120442	0.12563	0.280842	0.376406	0.250074	0.018445	0.011084	0.0149183
GLUL	0.200441	0.14033	0.278336	0.313052	0.107475	0.0453288	0.083378	0.305818	-0.546213	-0.654519	-0.364233	-0.123167	-0.227709	-0.0839146	-0.420147	-0.0511308	0.346034	-0.223422	-0.0795125
RBMS1	0.158943	0.190261	0.278196	0.37915	0.0606809	0.189523	0.0697323	-0.00380593	0.193101	-0.180348	0.294052	0.250074	-0.325751	-0.145649	0.121013	0.0980553	0.615222	1.04987	0.560669
CSN1S1	0.0312451	-0.222001	0.278063	-0.073866	-0.2333	-0.0527034	-0.323188	0.335819	0.0265774	0.0136368	-0.014573	0.0929993	-0.0172131	0.0414496	0.0559136	-0.0156496	-1.24346	0.157695	0.115486
MYO1C	-0.234037	0.278063	0.27789	0.254731	0.279953	-0.29435	-0.0618876	-0.0297712	-0.0725207	-0.210155	-0.312867	-0.11767	-0.310056	-0.331968	-0.393221	-0.140191	-0.0338186	0.0864046	0.333111
LCP2	0.0312451	0.10085	0.27767	0.906129	0.0398418	-0.0529669	-0.11317	0.0740194	0.0265774	0.0136368	-0.014573	0.0862259	0.0252545	-0.0314981	-0.0276933	-0.104052	0.0011308	0.083378	0.0105112
TNFRSF14	2.89715	0.0929993	0.277538	0.398582	0.155254	0.58722	-0.144175	-0.0519308	1.31891	-0.199963	0.80256	0.435042	0.0994001	-0.13924	-0.0470957	0.08443	0.00947197	-1.89134	0.915123
KISS1	0.0312451	-0.708804	0.277412	-0.140238	-0.334312	-0.103387	-0.102189	0.507508	0.0265774	0.0136368	0.532147	1.79356	0.0927859	-0.0119062	-0.0270375	0.446795	-0.0208567	0.187906	0.062546
CRHR2	0.0312451	-0.0116539	0.277248	-0.153897	-0.214245	-0.00417601	-0.134764	0.438665	0.0265774	0.0136368	-0.0515366	0.0439926	-0.0684475	0.00758653	0.0271804	-0.0454858	-0.331156	-0.0383046	0.352146
PAPOLA	0.182751	0.457275	0.276987	-0.0332802	0.196407	0.293212	0.344014	0.40088	-0.0942014	-0.145463	0.343823	0.362678	0.273285	0.416327	0.662102	0.46705	0.173003	0.591291	0.43739
PSORS1C1	0.0312451	0.417335	0.276853	0.37615	0.224377	-0.0521521	-0.709468	-0.683612	0.0265774	0.137751	-0.661402	-0.350837	-0.765838	-0.46795	-0.18543	-0.420382	-0.0977027	-0.0809321	-0.34206
ADAMTS13	0.0312451	-0.101433	0.276644	-0.29855	-0.0051694	-0.0550503	-0.135397	-0.491141	0.0265774	0.0136368	0.0774307	-0.276675	-0.159512	-0.238648	-0.209394	-0.208538	-0.37849	0.282932	0.113288
SH3GLB1	0.254196	0.282653	0.276532	0.440073	0.235567	0.264173	0.0618278	-0.0719996	0.414352	0.299698	0.330233	0.16415	0.218682	0.349026	0.331917	0.345875	0.103831	0.145609	-0.200481
HCFC1R1	-0.683052	0.566795	0.276415	-0.482095	-0.00666838	-0.793231	-1.04468	-0.96279	-0.825308	-0.723138	-1.21707	-1.02287	-1.28591	-1.89134	-1.53473	-1.70475	-0.141401	-1.46126	-1.71692
C3orf14	0.428879	0.14533	0.276195	0.331334	0.0912635	0.356848	0.268265	0.0239708	-0.10576	0.186692	-0.203505	-0.278315	0.115323	-0.350688	0.0276011	-0.305064	-0.0396859	-0.437768	0.144252
XPO4	0.499133	-0.0952388	0.275983	0.113288	0.0392143	-0.21863	0.240131	-0.0323946	-0.0474215	0.182628	0.0369811	-0.0983455	0.0918486	0.00606128	0.171177	0.198199	0.300818	0.280086	-0.017552
NBPF14	-0.151426	0.276415	0.275821	0.322364	0.453328	-0.0910279	-0.00644646	0.198107	0.200928	-0.103042	0.284442	0.316219	0.207328	0.0774307	-0.0055547	0.0656509	0.392901	0.152766	0.172854
CRYBG3	-0.78672	0.0909545	0.275609	0.183899	0.0528373	-0.39768	-0.0321196	0.330041	-0.110751	-0.530041	0.0716058	0.127881	-0.169527	0.245879	0.405969	0.266323	-0.0261684	0.127208	0.0786024
PCDH1	0.0312451	0.207453	0.27547	0.164354	-0.0208567	-0.103811	0.0133928	0.451779	0.0265774	0.0136368	-0.120665	0.0413397	0.806629	0.0202085	0.0011308	-0.247787	-0.160071	0.0101881	0.0576374
LRRC8D	-0.0617808	0.46538	0.275332	0.390482	0.442969	0.291891	0.221383	0.320494	0.877162	0.857711	-0.612304	-0.610669	-0.559657	-0.311467	-0.0452173	-0.144753	-0.26611	-0.482731	0.133974
GRM7	0.0312451	-0.026732	0.275146	0.402622	0.116343	-0.0747416	0.483315	0.553163	0.0265774	0.0136368	-0.014573	-0.00698649	-0.0172131	0.0414496	0.0559136	-0.0156496	0.05741	0.266997	0.179877
TWF1	-0.130407	0.162305	0.274996	0.0576857	0.035857	0.222293	0.390754	0.306343	-0.289596	-0.309707	0.12477	0.141424	0.294961	-0.0173127	0.436938	0.272345	0.0704052	0.0218064	-0.0339108
GCLM	0.561817	0.3148	0.274774	0.262537	0.365564	0.0839302	-0.122326	-0.226755	0.205005	1.01334	0.20076	-0.29778	-0.337406	0.14033	-0.0271236	0.043137	0.473363	2.1541	-0.151426
DRD3	0.0312451	-0.993251	0.274654	-0.182673	-0.0500165	0.0228534	-0.617288	-0.312709	0.0265774	0.0136368	-0.014573	-0.00698649	-0.0172131	-0.022152	-0.017663	-0.0907407	-0.0219092	0.245879	0.123308
TCP11L1	0.202582	0.160629	0.274481	0.546303	0.166371	0.104562	-0.262894	-0.123538	0.251845	-0.336602	-0.321369	0.165187	-0.234392	-0.0765058	-0.298841	-0.0569253	0.023352	1.05131	-0.150706
SMG1	0.4974	0.156434	0.274316	0.303217	0.136589	-0.0341099	0.00379368	0.0534059	0.844812	-0.519387	-0.11815	-0.207018	-0.192828	0.459026	0.735817	0.797464	0.00662619	0.137225	0.0891311
ABCC6	-0.925625	0.116053	0.274176	-0.309892	-0.158106	-0.105686	-0.743601	-0.295376	-1.05608	-0.831529	-0.117736	0.0414819	-0.108351	-0.177383	0.0221111	-0.287512	-0.329586	0.0658011	-0.199312
BTN2A1	0.665784	0.263997	0.274027	0.909115	0.717261	0.383212	0.300491	0.186882	1.24453	0.739278	0.513527	1.04204	0.749995	1.46862	0.646284	0.806629	0.45638	0.804603	1.00039
MED6	-0.0550503	0.265854	0.273911	0.276532	0.318287	0.502958	0.0485757	0.0563117	0.247965	0.321736	-0.0815488	-0.127224	0.11452	0.258848	0.231135	0.039784	0.319944	-0.121794	-0.234525
PROCR	0.571958	0.0707963	0.273727	0.658145	0.197307	0.0332291	-0.106481	-0.0477989	0.304121	0.324435	-0.690989	-0.163889	0.594624	0.357044	-0.176659	0.168651	-0.0392675	-0.203505	-0.952385
NKTR	-0.464903	0.0855785	0.273556	-0.000113744	-0.00141496	-0.442645	0.0124426	-0.021167	-0.227709	-0.264962	0.0998723	0.159483	-0.144015	0.165047	0.837817	0.517819	0.0297309	-0.0507518	-0.0235664
CYB5RL	-0.412937	0.102258	0.273457	-0.388935	-0.488622	0.0687488	-0.336441	0.215573	-0.451386	-0.267361	-0.103578	-0.286324	-0.214245	-0.13358	-0.197665	0.0245639	-0.080694	-0.103886	0.0165801
SHANK1	0.0312451	0.154675	0.273285	-0.0803165	-0.359031	-0.110006	-0.782225	-1.1703	0.0265774	0.162789	0.179464	0.621547	0.316971	0.270867	-0.100712	0.0252545	-0.0507031	-0.105287	-0.141515
ZNF225	-0.0855572	-0.330204	0.27314	0.256754	0.46239	0.00974414	0.290083	-0.273665	-0.1056	-0.387008	0.0468143	-0.154414	-0.21374	-0.0107546	-0.0299489	0.0940508	-0.0140553	-0.371486	-0.252075
ZNF200	0.250569	0.0553012	0.273018	0.339903	0.113394	0.61371	0.224571	0.33037	0.233008	-0.331322	0.313274	0.198627	0.131059	0.0784911	0.0959173	0.0366005	0.211948	0.5379	0.170404
PSMD7	0.405722	0.329558	0.272841	0.19288	0.464043	0.333864	0.225491	0.342627	0.339037	0.57396	0.20345	0.175901	0.447974	0.0188834	0.356487	0.0407087	0.0925273	-0.0235664	0.120288
HHEX	0.497016	0.480804	0.272678	1.22844	0.925175	0.0469075	1.09409	0.588155	1.45618	-0.186761	1.42631	1.43597	0.59728	0.246312	-0.0461504	0.281381	-1.76614	0.063892	0.195499
NEFH	0.510991	0.251994	0.272543	0.0344309	0.503731	0.464043	0.49475	0.0384407	-0.275741	-0.101642	0.570836	0.268265	0.301888	-0.0644251	0.0233951	0.0154391	-0.058114	-0.205562	-0.0779125
ZNF665	-0.205769	0.608383	0.272345	-0.0135253	-0.0460299	0.0675057	-0.032045	-0.0656655	-0.168262	-0.189953	-0.111485	-0.0477989	-0.119125	-0.21636	-0.0164021	-0.294626	-0.704794	0.0254155	-0.0967024
TGM2	1.23317	0.266475	0.272195	0.413304	-0.0230184	-2.58917	-0.871251	-0.284176	-0.600091	1.10185	-0.811529	0.233494	1.65118	-0.384886	-0.164806	-0.835574	0.624816	1.10888	-2.22378
TOPORS	-0.44138	0.593199	0.271996	-0.0584756	-0.594025	0.0446043	0.363922	0.607687	-0.311041	-0.270864	0.0851644	-0.0941454	0.02634	0.127467	0.442738	0.2322	0.435946	0.151952	0.000802486
NUCB1	0.784097	0.146865	0.271826	0.157695	-0.0055547	0.257552	-0.0396859	-0.196775	-0.0686268	0.225491	-0.377742	-0.324328	-0.486596	-0.29418	-0.120943	-0.495298	-0.119443	-0.190192	-0.109053
FAM20B	0.154402	0.143135	0.271643	-0.0208226	0.0610093	-0.263158	0.0392947	0.0415795	-0.333955	-0.303468	-0.58452	-0.454016	-0.620475	0.0745709	0.0117416	0.163405	-0.0908834	-0.299256	-0.125169
SHMT1	-0.416281	-0.305174	0.271483	-0.389353	-0.0319333	-0.452067	-0.313984	0.125727	-1.09236	0.337362	-0.484334	0.197498	0.182967	-0.0947085	-0.507187	0.026302	-0.308471	-0.596292	0.244711
TSC22D4	-0.226473	0.110613	0.271267	0.06351	-0.00174103	-0.258978	-0.0890263	0.379568	-0.29354	-0.391025	0.269375	0.505292	0.366665	-0.105151	-0.279676	-0.148335	-0.153092	-0.0918559	0.220311
CLDND1	-0.0757269	0.0883178	0.271052	0.389664	0.398582	0.570836	0.617684	0.391727	0.383439	0.210995	0.643298	0.567228	0.414824	0.629441	0.656913	0.291433	0.366882	0.482359	0.508419
NFKBIA	-0.267908	0.268627	0.270867	1.75479	1.96594	2.1541	3.22882	3.27915	2.60556	3.38109	2.38371	2.16396	2.27222	3.10947	3.22882	4.03876	2.89715	-1.16362	3.49105
PRRG3	0.0312451	0.131731	0.27072	-0.212004	-0.142323	-0.124015	-0.0920369	0.124075	0.0265774	0.0136368	-0.014573	-0.00698649	-0.0172131	-0.0757269	-0.0705377	-0.156137	0.186692	0.0773217	-0.0363506
IFNA4	0.0312451	0.513842	0.270579	0.205996	0.190556	-0.037601	-0.0661618	0.252683	0.0265774	0.0136368	-0.014573	-0.00698649	-0.0172131	0.0414496	0.0559136	-0.0156496	-0.690989	0.0252545	-0.0421587
FBP1	0.0312451	0.385335	0.270465	0.623184	0.528525	-0.0414451	0.0814159	0.105959	0.0265774	0.0136368	-0.250322	-0.150829	-0.2584	0.0891311	-0.139016	-0.166223	-0.0451385	-0.207018	0.117986
THAP10	0.572463	0.24355	0.270333	0.955284	0.655579	-0.411944	-0.326025	0.0816223	-0.226599	0.219649	0.337194	0.12927	0.503731	-0.0474215	0.200441	0.19623	-0.660825	-0.908407	-0.0454858
TRIP4	0.148819	0.280086	0.27023	0.323652	0.204129	0.360562	0.339682	0.190426	0.23249	-0.162798	0.165448	0.111638	0.206703	-0.00973722	0.176954	0.201338	0.258288	0.295354	0.510057
BCL3	0.705055	0.28461	0.270015	0.416944	0.519133	-0.304119	0.291433	0.247015	0.698741	1.69453	0.321135	0.139242	0.327263	0.590793	0.458051	0.667196	1.85656	-1.85381	0.695185
TFPI2	1.97828	0.236059	0.269872	5.32076	3.92986	1.25622	3.82531	3.92986	2.92154	4.07907	2.19121	2.92154	3.60462	3.53412	3.87976	4.75515	3.05377	1.96594	3.53412
HIVEP1	1.09409	0.633176	0.269678	0.682653	0.388073	0.544911	1.22602	1.61478	1.35889	0.713859	0.451328	-0.272078	-0.454602	0.504365	0.362508	1.03887	2.20281	0.0519783	0.925175
MARCO	0.0312451	-2.14761	0.26953	-0.368728	-0.315061	-0.148504	0.000776613	-0.298841	0.0265774	0.0136368	-0.014573	-0.00698649	-0.0172131	-0.0159053	-0.0109226	-0.0798912	-0.263037	0.0452707	-0.0116539
CD79B	0.0312451	-1.00025	0.269375	0.269148	-0.548852	-0.206386	0.0657451	-0.355964	0.152766	0.0136368	-0.014573	-0.00698649	-0.0172131	-0.187272	-0.201085	-0.279869	0.231829	-0.0273125	0.25076
RC3H2	0.349318	0.347604	0.269148	0.157954	0.168493	0.446448	0.150052	0.0505457	-0.230218	-0.387656	0.281902	0.0758595	0.019491	0.561104	0.412545	0.709711	0.347394	-0.0186674	-0.460004
CCR2	0.0312451	0.00329153	0.269006	-0.010368	0.0470519	-0.0233369	-0.145708	0.000487409	0.0265774	0.0136368	-0.014573	-0.00698649	-0.0172131	0.0414496	0.0559136	-0.0156496	0.666555	0.0198984	0.14471
FTL	-0.147527	0.032972	0.268858	0.0454465	0.177579	-0.192114	-0.125066	-0.0717883	-0.104494	0.222978	0.364627	-0.422651	-0.581775	-0.846336	-1.01599	-1.31251	-0.258262	-0.346571	-0.108628
EP300	0.595133	0.187418	0.268627	0.375698	0.247378	0.10983	0.0306608	0.279779	-0.144349	-0.411062	-0.136267	-0.109409	-0.343023	0.368292	-0.12622	0.359616	-0.0359646	-0.224061	0.113614
KIF3A	-0.862707	-0.0213202	0.268502	-0.0354585	0.119575	0.479438	0.135622	-0.0963141	-0.349464	-0.377742	0.231265	-0.116659	0.0668869	-0.0263897	0.322652	0.0810468	0.320197	-0.0578576	-0.00353318
INSL3	0.0312451	-0.0055547	0.268265	1.14068	0.598667	-0.230037	0.029411	0.206851	0.0265774	0.0136368	0.0630209	-0.00698649	-0.0172131	-0.0150655	-0.0614379	-0.146357	-0.378096	0.100571	0.163489
PBX1	-0.106919	0.0798074	0.268038	-0.0640247	0.0580334	0.44033	-0.134709	0.116427	0.252457	-0.173727	0.0459018	-0.37972	-0.404078	0.134481	-0.24358	0.570836	-0.34372	-0.290185	0.741208
ASNSD1	-0.310555	0.277248	0.267886	0.247846	0.40088	0.57396	0.242712	0.426922	-0.207298	-0.0755051	0.424347	0.0780386	0.294561	0.266475	0.804603	0.541822	0.28569	0.0617263	0.0472186
KIF11	1.02586	0.246024	0.267709	-0.0676975	-0.0472028	-1.2141	0.175556	0.154502	0.333111	-0.194796	-0.675746	-0.174479	0.168002	0.200087	0.27072	1.0435	-0.623401	-0.278942	0.699742
REST	-0.3227	0.418313	0.26756	0.146953	0.0869225	0.0878161	0.0790732	-0.0669775	-0.244924	-0.408488	0.126062	0.132756	-0.0680745	0.315615	0.709033	0.388553	0.0154391	0.103146	-0.0758749
P2RX1	0.0312451	0.0668869	0.267339	-0.018542	-0.525177	-0.184485	0.0626909	0.0693163	0.0265774	0.0136368	-0.239463	-0.126473	-0.233663	-0.110617	0.023054	-0.106547	0.126681	0.397899	-0.0953858
ARL8B	-0.084415	0.283276	0.267184	0.459296	0.410922	0.282653	0.14171	0.0112472	0.310122	0.155165	0.396139	-0.0482628	0.129436	0.137323	0.420113	0.232882	0.0836893	0.126159	0.13001
RAB23	-0.256295	0.346181	0.266997	0.373146	0.409368	0.354504	0.0911234	0.0214112	-0.305064	-0.387298	0.0461348	-0.120047	0.182751	0.211948	0.432444	0.34883	-0.076282	-0.239463	-0.988655
TBC1D2B	0.774619	0.149157	0.266813	0.293039	0.333111	0.679721	-0.0114779	0.215308	0.3611	0.175058	0.583611	-0.203733	0.0115839	-0.172011	-0.555515	0.0608916	0.964961	-0.463812	0.697128
ZNF354A	-0.323969	-0.0148101	0.266636	0.451143	0.262684	0.320954	0.703382	0.914059	-0.103042	-0.497922	0.795459	0.264955	0.113062	0.119575	0.382362	0.435398	-0.300343	-0.0140553	-0.212306
VEZF1	-0.0822093	0.360031	0.266475	0.296996	0.421354	0.270867	0.236256	0.28102	-0.116352	-0.107152	-0.21329	-0.289154	-0.299361	-0.153092	0.16415	0.0208363	-0.049574	-0.561839	-0.188849
TTLL7	-0.104435	0.556557	0.266323	-0.50361	-0.603165	0.288549	-0.149697	-0.215451	-0.255362	-0.354276	0.757207	0.706295	0.472067	0.371354	0.425161	0.478773	0.216307	0.0667149	-0.173047
ASPN	-1.81406	0.156664	0.266144	-0.0241365	0.182306	0.0147244	-0.199963	0.770899	-1.02896	-1.74883	-0.235262	-0.249749	-0.229792	-0.197665	-0.141992	-0.275621	-0.050896	-0.0756578	0.0800539
LIMCH1	0.0312451	0.443467	0.265989	0.75305	0.855794	1.61938	1.0064	1.13797	0.0265774	0.0136368	0.238459	-0.69645	-0.745303	0.598945	0.85245	1.07923	0.303217	-0.72762	0.648842
DCHS2	0.0312451	0.30913	0.265854	0.063892	0.107984	-0.078506	-0.481188	-0.00321293	0.0265774	0.0136368	0.0879207	0.174629	0.189647	0.0197235	0.00807428	-0.0498939	0.138702	0.0906053	-0.0429396
IL32	0.198627	-0.0121478	0.265672	2.657	2.30494	4.75515	4.00275	3.82531	4.84712	2.72702	6.46204	5.11745	3.82531	4.32987	4.03876	7.37274	2.32272	1.19815	6.2124
PREX2	0.162	-0.0322161	0.265489	-0.0238573	0.0125541	0.0436883	-0.353571	-0.296284	0.0265774	0.0980553	0.018919	-0.00698649	-0.0172131	-0.0434932	-0.0389934	-0.119565	-0.886405	0.306983	0.0691716
RBM6	0.157555	0.174629	0.265391	0.00606128	0.100157	-0.0163238	0.335446	0.294218	-0.127591	-0.228321	0.223957	0.117061	0.195499	0.232346	0.401542	0.464297	0.195977	0.110312	0.278336
BTNL8	0.0312451	0.477993	0.265303	-0.090304	-0.0745926	-0.145312	-0.182029	0.356848	0.0265774	0.0136368	-0.014573	-0.00698649	-0.0172131	0.0414496	0.0559136	-0.0156496	-0.00350037	0.0760345	0.0603542
TNP2	0.0312451	0.129526	0.265094	-0.0260373	-0.0750154	0.036264	-0.187491	0.542602	0.0265774	0.0136368	-0.014573	-0.00698649	-0.0172131	0.0414496	0.0559136	-0.0156496	0.398582	0.182092	-0.119835
SLC43A3	0.8175	0.126159	0.264955	0.410112	0.417191	-0.216242	0.334671	0.150161	1.3024	2.37123	1.09596	2.64431	2.04634	2.92154	1.57648	0.785743	1.36797	-0.486905	0.938107
WWP2	0.8076	0.376406	0.264764	0.273727	0.16415	0.154216	-0.113801	-0.239805	0.428653	-0.0923978	-0.714394	-0.724952	-0.807342	-0.483562	-0.761007	-0.23823	-0.205442	-0.149753	-0.285623
UVRAG	0.210334	0.523745	0.264593	0.727053	0.942381	0.525594	0.506967	0.65131	0.823684	0.18801	0.507761	0.174094	0.0614047	0.156829	-0.144753	0.265989	0.386102	0.264482	0.38295
STX4	0.35568	0.218792	0.264482	0.346961	0.364406	0.277248	0.418313	0.424845	0.417985	0.243801	0.255719	0.245691	0.0833165	0.313052	0.343026	0.437732	0.28353	0.662102	0.550203
PCDH11X	-0.0416738	-0.0641863	0.264315	0.0255818	0.0813259	-0.00199528	0.241127	-0.021569	-0.0437543	-0.0574887	-0.014573	-0.00698649	-0.0172131	0.0138642	0.0226746	-0.0393198	0.087285	0.242371	0.104286
TRADD	-0.181852	0.255989	0.264173	0.755839	0.462702	0.0912635	0.0701148	-0.0453184	0.595133	-0.123167	-0.151953	0.238083	0.0131306	-0.256874	-0.337214	-0.225089	-0.0648056	-0.152471	0.676887
VPS26A	-0.116352	0.201338	0.263997	0.25661	0.197042	0.151726	0.246312	0.200441	-0.2003	-0.248196	-0.12277	-0.295217	-0.202329	-0.11396	0.373443	0.106025	0.22335	-0.0297712	-0.0177393
HOXC13	0.0312451	-0.743082	0.263879	-0.347336	-0.149911	-0.0200475	-0.543181	-0.570505	0.269678	0.0136368	0.0658011	0.0209302	0.0425767	0.0272712	0.107664	0.018445	0.467426	-0.351994	-0.0652584
TAC3	-0.050896	0.42401	0.26372	1.304	0.76541	0.0136368	0.0676848	-0.0105324	-0.0507518	-0.070781	-0.014573	-0.00698649	-0.0172131	-0.25286	-0.295376	-0.353571	-0.782982	0.656013	0.0773217
[truncated: 8,423 more rows]
