# Supplementary material for: Inflammatory Bone Marrow Mesenchymal Stem Cells in Multiple Myeloma: Transcriptional Signature and In Vitro Modeling
Source: Cancers (Basel). 2023 Oct 26;15(21):5148. doi: 10.3390/cancers15215148 (PMC10650304; doi:10.3390/cancers15215148)
Supplement: Supplementary file 1 [file cancers-15-05148-s001.zip › Table S6.xlsx]

## Sheet: Table S6
	Stimulation	GSE #	Condition	Assay	PMID
	Peripheral blood neutrophils from healthy donor	GSE62782	BM MSCs were cocultured with PN (ratio 1/1.5) for 1 day	Affymetrix Human Genome U133 Plus 2.0 Array	26158216
	Purified T cells activated in vitro with anti CD3/CD28	GSE75749	MSC:Tcell ratio 1:10 (mouse)	Affymetrix Mouse Genome 430 2.0 Array	NA
	Pro-inflammatory macrophages (M1MФ)	GSE93970	A ratio of MSCs to MΦ of 1:2; 24h co-culture	Affymetrix Human Gene 1.1 ST Array	28330617
